# Supplementary material for: Transcriptome Analysis of Pistacia vera Inflorescence Buds in Bearing and Non-Bearing Shoots Reveals the Molecular Mechanism Causing Premature Flower Bud Abscission
Source: Genes (Basel). 2020 Jul 25;11(8):851. doi: 10.3390/genes11080851 (PMC7465039; doi:10.3390/genes11080851)
Supplement: Supplementary file 1 [file genes-11-00851-s001.zip]

Archive with 13 entries (13 files):
- Supplementary_Files/Figure S1.tif
- Supplementary_Files/Figure S2.tif
- Supplementary_Files/Figure S3.tif
- Supplementary_Files/Figure S4.tif
- Supplementary_Files/Figure S5.tif
- Supplementary_Files/Figure S6.tif
- Supplementary_Files/Figure S7.tif
- Supplementary_Files/Table S1.xlsx
- Supplementary_Files/Table S2.xlsx
- Supplementary_Files/Table S3.xlsx
- Supplementary_Files/Table S4.xlsx
- Supplementary_Files/Table S5.xlsx
- Supplementary_Files/Table S6.xlsx
