# Supplementary material for: Transcriptome Analysis of Pistacia vera Inflorescence Buds in Bearing and Non-Bearing Shoots Reveals the Molecular Mechanism Causing Premature Flower Bud Abscission
Source: Genes (Basel). 2020 Jul 25;11(8):851. doi: 10.3390/genes11080851 (PMC7465039; doi:10.3390/genes11080851)
Supplement: Supplementary file 1 [file genes-11-00851-s001.zip › Supplementary_Files/Table S1.xlsx]

## Sheet: Denovo Assembly Information
Assembly Information
Assembly Info	Trinity	Unigene	CD-HIT
Number of contigs	92339	25074	79782
smallest contig length	191	255	195
largest contig length	15310	14355	15310
Number of bases	88410563	24216996	70726324
mean length	957.44	965.82	886.49
number of contigs under 200	8	0	3
number of contigs over 1k	29410	8575	23041
number of contigs over 10k	30	8	21
number of contigs with ORF	31686	18501	24934
Mean ORF percentage	58.68	99.75	58.53
N90	357	453	325
N70	1002	843	899
N50	1707	1263	1613
N30	2487	1809	2355
N10	4062	3042	3818
GC content	40	43	40
BUSCO Evaluation
Busco Stat	Trinity	Unigene	CD-HIT
Complete BUSCOs	95.5%	76.7%	93.9%
Complete and single-copy BUSCOs	68.8%	75.3%	74.4%
Complete and duplicated BUSCOs	26.7%	1.4%	19.5%
Fragmented BUSCOs	4.0%	17.7%	5.3%
Missing BUSCOs	0.5%	5.6%	0.8%
Total BUSCO groups searched	430	430	430
Alignment with pre-processed reads
SET	Sample	Unigene	CD-HIT
SET1	S1	60.69%	97.23%
	S2	65.69%	97.58%
	S3	67.68%	97.32%
	S4	60.67%	97.37%
	S5	62.36%	97.18%
	S6	0.6723	0.9762
SET2	S1	63.11%	97.18%
	S2	64.86%	97.08%
	S3	67.96%	97.79%
	S4	70.11%	97.83%
	S5	58.73%	97.46%
	S6	0.689	0.9744
