# Supplementary material for: Transcriptome Analysis of Pistacia vera Inflorescence Buds in Bearing and Non-Bearing Shoots Reveals the Molecular Mechanism Causing Premature Flower Bud Abscission
Source: Genes (Basel). 2020 Jul 25;11(8):851. doi: 10.3390/genes11080851 (PMC7465039; doi:10.3390/genes11080851)
Supplement: Supplementary file 1 [file genes-11-00851-s001.zip › Supplementary_Files/Table S2.xlsx]

## Sheet: Sheet1
SET	Sample	Total Reads	Pre-processed Reads
JULY	“ON” Bud 1	21623789	21607631
	“ON” Bud 2	51516272	51434517
	“ON” Bud 3	21397434	21327692
	“OFF” Bud 1	34226575	34180832
	“OFF” Bud 2	28437619	28325456
	“OFF” Bud 3	42059311	41986287
JUNE	“ON” Bud 1	24249442	24216620
	“ON” Bud 2	34598761	34535583
	“ON” Bud 3	47359399	47269188
	“OFF” Bud 1	7770367	7745689
	“OFF” Bud 2	24495124	24412715
	“OFF” Bud 3	58061151	57906928
