# Supplementary material for: Transcriptome Analysis of Pistacia vera Inflorescence Buds in Bearing and Non-Bearing Shoots Reveals the Molecular Mechanism Causing Premature Flower Bud Abscission
Source: Genes (Basel). 2020 Jul 25;11(8):851. doi: 10.3390/genes11080851 (PMC7465039; doi:10.3390/genes11080851)
Supplement: Supplementary file 1 [file genes-11-00851-s001.zip › Supplementary_Files/Table S3.xlsx]

## Sheet: June ON 1
gene_id	count	TPM	FPKM
TRINITY_DN0_c0_g1	3176	27.05	32.42
TRINITY_DN10000_c0_g1	22	2.97	3.57
TRINITY_DN10001_c0_g1	1872	12.68	15.2
TRINITY_DN10002_c0_g1	21	2.09	2.51
TRINITY_DN10003_c0_g1	863	128.91	154.54
TRINITY_DN10004_c0_g1	29563	309.26	370.74
TRINITY_DN10006_c0_g1	5	2.87	3.44
TRINITY_DN10007_c0_g1	62	1.95	2.34
TRINITY_DN10008_c0_g1	360	3.23	3.87
TRINITY_DN10009_c0_g1	31	2.06	2.47
TRINITY_DN1000_c0_g1	409	3.96	4.75
TRINITY_DN10010_c0_g1	229	3.39	4.06
TRINITY_DN10011_c0_g1	48	5.71	6.84
TRINITY_DN10012_c0_g1	30	9.03	10.82
TRINITY_DN10013_c0_g1	397	41.28	49.49
TRINITY_DN10015_c0_g1	477	7.34	8.8
TRINITY_DN10016_c0_g1	1133	57.5	68.92
TRINITY_DN10017_c0_g1	40	0.38	0.46
TRINITY_DN10018_c0_g1	30	3.43	4.11
TRINITY_DN1001_c0_g1	45	3.32	3.98
TRINITY_DN1001_c1_g1	46	4.46	5.35
TRINITY_DN10020_c0_g1	934	15.53	18.62
TRINITY_DN10022_c0_g1	210	6.66	7.99
TRINITY_DN10023_c0_g1	291	4.77	5.72
TRINITY_DN10023_c1_g1	498	8.41	10.08
TRINITY_DN10023_c1_g2	29	16.38	19.64
TRINITY_DN10023_c2_g1	51	20.84	24.99
TRINITY_DN10023_c3_g1	9	5.34	6.4
TRINITY_DN10023_c4_g1	3	1.57	1.88
TRINITY_DN10024_c0_g1	735	6.21	7.44
TRINITY_DN10025_c0_g1	4205	140.29	168.18
TRINITY_DN10026_c0_g1	230	4.65	5.57
TRINITY_DN10028_c0_g1	1772	57.27	68.65
TRINITY_DN10029_c0_g1	2961	10.49	12.58
TRINITY_DN10029_c1_g1	1	0.67	0.8
TRINITY_DN1002_c0_g1	1612	39.04	46.79
TRINITY_DN10030_c0_g1	40.76	4.61	5.53
TRINITY_DN10031_c0_g1	15	3.08	3.7
TRINITY_DN10032_c0_g1	3076	62.87	75.37
TRINITY_DN10033_c0_g1	1065	71.32	85.5
TRINITY_DN10034_c0_g1	129	3.88	4.65
TRINITY_DN10035_c0_g1	35	10.42	12.49
TRINITY_DN10036_c0_g1	483	4.62	5.54
TRINITY_DN10037_c0_g1	9002	55.45	66.47
TRINITY_DN10038_c0_g1	506	17.29	20.72
TRINITY_DN10039_c0_g1	117	1.81	2.17
TRINITY_DN1003_c0_g1	2953	41.86	50.18
TRINITY_DN10040_c0_g1	11	0.15	0.18
TRINITY_DN10041_c0_g1	4	1.14	1.37
TRINITY_DN10042_c0_g1	7584	110.41	132.36
TRINITY_DN10043_c0_g1	1045	23.66	28.36
TRINITY_DN10044_c0_g1	662	33.42	40.06
TRINITY_DN10045_c0_g1	858	26.96	32.32
TRINITY_DN10046_c0_g1	456	2.71	3.25
TRINITY_DN10047_c0_g1	1866	29.68	35.58
TRINITY_DN10048_c0_g1	2374	81.65	97.88
TRINITY_DN10049_c0_g1	648	13.71	16.44
TRINITY_DN1004_c0_g1	3630.36	39.95	47.89
TRINITY_DN1004_c1_g1	52	14.66	17.57
TRINITY_DN1004_c1_g2	27	7.08	8.48
TRINITY_DN1004_c1_g3	29	8.54	10.23
TRINITY_DN1004_c2_g1	261.16	122.77	147.18
TRINITY_DN10050_c0_g1	1543	9.67	11.6
TRINITY_DN10051_c0_g1	1079	11.73	14.06
TRINITY_DN10052_c0_g1	1009	9.61	11.52
TRINITY_DN10053_c0_g1	2493	61.41	73.62
TRINITY_DN10054_c0_g1	1766	20.74	24.86
TRINITY_DN10055_c0_g1	2542	27.69	33.2
TRINITY_DN10056_c0_g1	1522	13.02	15.6
TRINITY_DN10056_c1_g1	38	2.11	2.53
TRINITY_DN10057_c0_g1	2054	55.2	66.17
TRINITY_DN10058_c0_g1	453	7.43	8.91
TRINITY_DN10059_c0_g1	589	23.73	28.45
TRINITY_DN10059_c1_g1	10	2.23	2.68
TRINITY_DN1005_c0_g1	3794	58.88	70.58
TRINITY_DN10060_c0_g1	714	8.72	10.45
TRINITY_DN10061_c0_g1	3	0.07	0.08
TRINITY_DN10062_c0_g1	995	74.75	89.61
TRINITY_DN10063_c0_g1	850	14.53	17.42
TRINITY_DN10064_c0_g1	492	10.95	13.13
TRINITY_DN10065_c0_g1	91	2	2.4
TRINITY_DN10066_c0_g1	312	3.11	3.73
TRINITY_DN10067_c0_g1	101	1.51	1.81
TRINITY_DN10068_c0_g1	4	0.06	0.08
TRINITY_DN10069_c0_g1	133.29	1.5	1.8
TRINITY_DN10069_c0_g2	1	0.98	1.17
TRINITY_DN10069_c1_g1	10	9.8	11.75
TRINITY_DN1006_c0_g1	9659	511.29	612.93
TRINITY_DN10070_c0_g1	275	3.9	4.68
TRINITY_DN10072_c0_g1	403	9.53	11.42
TRINITY_DN10074_c0_g1	26	3.67	4.4
TRINITY_DN10075_c0_g1	1465	14.08	16.88
TRINITY_DN10076_c0_g1	1218	10.96	13.14
TRINITY_DN10076_c1_g1	4	1.61	1.93
TRINITY_DN10077_c0_g1	5	2.42	2.9
TRINITY_DN10078_c0_g1	12	6.27	7.51
TRINITY_DN10079_c0_g1	6	0.91	1.09
TRINITY_DN1007_c0_g1	6662	43.73	52.42
TRINITY_DN1007_c1_g1	417	54.11	64.87
TRINITY_DN10081_c0_g1	7	5.11	6.13
TRINITY_DN10082_c0_g1	1406	23.59	28.28
TRINITY_DN10083_c0_g1	759	6.21	7.44
TRINITY_DN10084_c0_g1	1448	20.26	24.29
TRINITY_DN10086_c0_g1	31	6.27	7.52
TRINITY_DN10087_c0_g1	23	4.97	5.95
TRINITY_DN10087_c0_g2	2	0.97	1.16
TRINITY_DN10088_c0_g1	0	0	0
TRINITY_DN1008_c0_g1	1531	23.94	28.7
TRINITY_DN10090_c0_g1	3333	87.83	105.29
TRINITY_DN10091_c0_g1	22	12.04	14.43
TRINITY_DN10092_c0_g1	45	2.53	3.03
TRINITY_DN10093_c0_g1	3079	36.73	44.03
TRINITY_DN10095_c0_g1	48	15.68	18.79
TRINITY_DN10096_c0_g1	2045	91.1	109.21
TRINITY_DN10097_c0_g1	1750	12.72	15.24
TRINITY_DN10098_c0_g1	191	9.91	11.87
TRINITY_DN10099_c0_g1	59.04	44.74	53.63
TRINITY_DN1009_c0_g1	211	10.89	13.05
TRINITY_DN100_c0_g1	161	46.37	55.59
TRINITY_DN10100_c0_g1	79	12.69	15.21
TRINITY_DN10101_c0_g1	360	3.9	4.68
TRINITY_DN10102_c0_g1	85	1.49	1.79
TRINITY_DN10103_c0_g1	1704	25.42	30.48
TRINITY_DN10104_c0_g1	181	2.99	3.59
TRINITY_DN10105_c0_g1	116.63	101.11	121.21
TRINITY_DN10106_c0_g1	2039	271.44	325.39
TRINITY_DN10107_c0_g1	39	4.14	4.96
TRINITY_DN10108_c0_g1	84.91	9.02	10.81
TRINITY_DN10109_c0_g1	83	1.3	1.56
TRINITY_DN1010_c0_g1	372	25.42	30.47
TRINITY_DN10110_c0_g1	4219	102.45	122.82
TRINITY_DN10111_c0_g1	861	11.56	13.86
TRINITY_DN10112_c0_g1	413	7.12	8.54
TRINITY_DN10113_c0_g1	54	22.63	27.13
TRINITY_DN10114_c0_g1	36	1.2	1.44
TRINITY_DN10115_c0_g1	1231	24.92	29.88
TRINITY_DN10116_c0_g1	2980	25.8	30.93
TRINITY_DN10116_c1_g1	308	3.37	4.04
TRINITY_DN10117_c0_g1	1214	20.63	24.73
TRINITY_DN10118_c0_g1	40	1.46	1.75
TRINITY_DN10118_c1_g1	1402	21.37	25.62
TRINITY_DN10119_c0_g1	3514.57	15.88	19.04
TRINITY_DN1011_c0_g1	824	15.64	18.74
TRINITY_DN10120_c0_g1	4228	204.41	245.05
TRINITY_DN10121_c0_g1	1338	15	17.98
TRINITY_DN10123_c0_g1	1397	18.26	21.89
TRINITY_DN10124_c0_g1	296	3.58	4.29
TRINITY_DN10125_c0_g1	228	3.88	4.66
TRINITY_DN10125_c1_g1	78	10.72	12.85
TRINITY_DN10125_c2_g1	300	10.81	12.96
TRINITY_DN10125_c3_g1	3	1.75	2.1
TRINITY_DN10126_c0_g1	1078	7.33	8.79
TRINITY_DN10127_c0_g1	685	13.15	15.77
TRINITY_DN10128_c0_g1	29	0.92	1.1
TRINITY_DN10128_c1_g1	54	1.32	1.58
TRINITY_DN10128_c2_g1	23	0.92	1.1
TRINITY_DN10129_c0_g1	676	15.38	18.44
TRINITY_DN1012_c0_g1	14110	223.91	268.42
TRINITY_DN10130_c0_g1	1777	43.98	52.73
TRINITY_DN10131_c0_g1	1907	120.09	143.96
TRINITY_DN10132_c0_g1	217	8.13	9.74
TRINITY_DN10133_c0_g1	1466	15.97	19.15
TRINITY_DN10134_c0_g1	9	0.72	0.87
TRINITY_DN10134_c1_g1	2	1.88	2.25
TRINITY_DN10135_c0_g1	511	9.27	11.11
TRINITY_DN10136_c0_g1	1690	46.65	55.92
TRINITY_DN10137_c0_g1	1896	49.08	58.83
TRINITY_DN10138_c0_g1	13	1.1	1.31
TRINITY_DN10139_c0_g1	87	3.2	3.83
TRINITY_DN1013_c0_g1	871	20.93	25.1
TRINITY_DN10140_c0_g1	380	5.53	6.62
TRINITY_DN10141_c0_g1	25.01	12.86	15.42
TRINITY_DN10142_c0_g1	59	5.94	7.13
TRINITY_DN10143_c0_g1	114	7.81	9.36
TRINITY_DN10144_c0_g1	19	0.39	0.47
TRINITY_DN10145_c0_g1	300	12.6	15.11
TRINITY_DN10146_c0_g1	13	0.49	0.58
TRINITY_DN10148_c0_g1	10	3.5	4.2
TRINITY_DN10149_c0_g1	637	16.9	20.26
TRINITY_DN1014_c0_g1	1533	26.66	31.96
TRINITY_DN10150_c0_g1	260	12.97	15.55
TRINITY_DN10150_c1_g1	109	29.48	35.33
TRINITY_DN10151_c0_g1	943.24	36.28	43.49
TRINITY_DN10151_c1_g1	1497.76	19.6	23.5
TRINITY_DN10151_c2_g1	13	13.58	16.28
TRINITY_DN10152_c0_g1	108	16.39	19.65
TRINITY_DN10152_c0_g2	18	14.16	16.98
TRINITY_DN10153_c0_g1	22	4.49	5.38
TRINITY_DN10154_c0_g1	2166	21.14	25.34
TRINITY_DN10155_c0_g1	1519	31.58	37.85
TRINITY_DN10156_c0_g1	99	2.23	2.67
TRINITY_DN10157_c0_g1	205	46.2	55.39
TRINITY_DN10158_c0_g1	14799	101.83	122.07
TRINITY_DN10159_c0_g1	719	4.39	5.26
TRINITY_DN1015_c1_g1	5028	111.27	133.39
TRINITY_DN10160_c0_g1	4305	74.53	89.35
TRINITY_DN10161_c0_g1	2303	29.74	35.65
TRINITY_DN10162_c0_g1	80	1.74	2.08
TRINITY_DN10163_c0_g1	15	5.01	6
TRINITY_DN10164_c0_g1	269	5.1	6.12
TRINITY_DN10165_c0_g1	2687	29.69	35.6
TRINITY_DN10166_c0_g1	1001	27.94	33.5
TRINITY_DN10167_c0_g1	1104	27.84	33.37
TRINITY_DN10168_c0_g1	2260	122.5	146.85
TRINITY_DN10169_c0_g1	4038	84.42	101.2
TRINITY_DN1016_c0_g1	3689	89.02	106.72
TRINITY_DN10170_c0_g1	506	12.28	14.72
TRINITY_DN10170_c1_g1	11	2.42	2.9
TRINITY_DN10171_c0_g1	14	3.68	4.41
TRINITY_DN10172_c0_g1	37	2.27	2.72
TRINITY_DN10172_c1_g1	16	2.22	2.66
TRINITY_DN10173_c0_g1	24	1.9	2.28
TRINITY_DN10173_c0_g2	79	7.93	9.5
TRINITY_DN10174_c0_g1	5498	108.34	129.88
TRINITY_DN10175_c0_g1	1005	10.34	12.4
TRINITY_DN10176_c0_g1	519	13.1	15.7
TRINITY_DN10177_c0_g1	249	22.14	26.54
TRINITY_DN10178_c0_g1	657	9.23	11.06
TRINITY_DN10179_c1_g1	345	42.9	51.43
TRINITY_DN1017_c0_g1	177.91	2.7	3.24
TRINITY_DN1017_c0_g2	17	1.61	1.93
TRINITY_DN1017_c2_g1	402.65	2.48	2.97
TRINITY_DN10180_c0_g1	52	22.82	27.36
TRINITY_DN10180_c0_g2	31	1.02	1.23
TRINITY_DN10181_c0_g1	45	3.28	3.93
TRINITY_DN10182_c0_g1	119	2.32	2.78
TRINITY_DN10184_c0_g1	26	1.36	1.63
TRINITY_DN10185_c0_g1	47	7.64	9.16
TRINITY_DN10186_c1_g1	28	5.84	7
TRINITY_DN10187_c0_g1	12.84	3.95	4.74
TRINITY_DN10187_c0_g2	12	1.21	1.45
TRINITY_DN10187_c1_g1	6	3.04	3.64
TRINITY_DN10189_c0_g1	51	7.57	9.08
TRINITY_DN1018_c0_g1	8906.24	58.43	70.05
TRINITY_DN1018_c1_g1	505	3.35	4.01
TRINITY_DN10190_c0_g1	77	1.42	1.7
TRINITY_DN10191_c0_g1	65	2.71	3.25
TRINITY_DN10192_c0_g1	9	2.43	2.92
TRINITY_DN10192_c0_g2	105	2.97	3.56
TRINITY_DN10192_c1_g1	138	2.44	2.93
TRINITY_DN10193_c0_g1	496	7.78	9.33
TRINITY_DN10194_c0_g1	106	1.9	2.28
TRINITY_DN10195_c1_g1	2	0.64	0.77
TRINITY_DN10195_c2_g1	20.01	6.45	7.73
TRINITY_DN10196_c0_g1	275	6.12	7.33
TRINITY_DN10198_c0_g1	3463	45.13	54.11
TRINITY_DN10199_c0_g1	945	14.55	17.44
TRINITY_DN1019_c0_g1	2923	53.59	64.24
TRINITY_DN1019_c1_g1	32	9.63	11.54
TRINITY_DN101_c0_g1	291	7.21	8.64
TRINITY_DN10200_c0_g1	1319	13.85	16.61
TRINITY_DN10201_c0_g1	2053	16.89	20.25
TRINITY_DN10201_c1_g1	46	2.28	2.73
TRINITY_DN10202_c0_g1	1041	15.62	18.73
TRINITY_DN10202_c2_g1	52	2.75	3.3
TRINITY_DN10202_c3_g1	77	12.76	15.3
TRINITY_DN10203_c0_g1	2274	29.18	34.98
TRINITY_DN10204_c0_g1	201	8.11	9.72
TRINITY_DN10205_c0_g1	2079	11.21	13.44
TRINITY_DN10206_c0_g1	4646	84.84	101.7
TRINITY_DN10207_c0_g1	465	7.19	8.62
TRINITY_DN10208_c0_g1	5423	155.85	186.83
TRINITY_DN10209_c0_g1	639	21.24	25.46
TRINITY_DN1020_c0_g1	596	8.17	9.79
TRINITY_DN10210_c0_g1	17	5.23	6.27
TRINITY_DN10211_c0_g1	75	7.71	9.24
TRINITY_DN10212_c0_g1	685	19.48	23.36
TRINITY_DN10214_c0_g1	131	4.07	4.88
TRINITY_DN10215_c0_g1	24	8.21	9.84
TRINITY_DN10216_c0_g1	292	10.1	12.1
TRINITY_DN10218_c0_g1	28	1.67	2.01
TRINITY_DN10219_c0_g1	1000.02	24.27	29.09
TRINITY_DN10219_c1_g1	11	10.56	12.65
TRINITY_DN1021_c0_g1	341	7.4	8.87
TRINITY_DN10220_c0_g1	45	4.53	5.44
TRINITY_DN10221_c0_g1	11	0.63	0.76
TRINITY_DN10222_c0_g1	341	9.12	10.93
TRINITY_DN10223_c0_g1	1947	18.58	22.28
TRINITY_DN10224_c0_g1	7	3.15	3.78
TRINITY_DN10224_c1_g1	1	0.4	0.48
TRINITY_DN10225_c0_g1	94	4.92	5.9
TRINITY_DN10226_c0_g1	181	4.31	5.17
TRINITY_DN10227_c0_g1	11	0.41	0.49
TRINITY_DN10228_c0_g1	592	14.68	17.6
TRINITY_DN10229_c0_g1	30	4.24	5.08
TRINITY_DN1022_c0_g1	4162	36.92	44.26
TRINITY_DN10230_c0_g1	2576	109.03	130.71
TRINITY_DN10231_c0_g1	3323	42.62	51.1
TRINITY_DN10232_c0_g1	6131	134.75	161.53
TRINITY_DN10233_c0_g1	3088	99.3	119.04
TRINITY_DN10234_c0_g1	473	14.11	16.92
TRINITY_DN10234_c1_g1	795	16.54	19.83
TRINITY_DN10235_c0_g1	581	11.13	13.34
TRINITY_DN10236_c0_g1	549	12.59	15.1
TRINITY_DN10237_c0_g1	1011	89.88	107.75
TRINITY_DN10238_c0_g1	21	0.44	0.53
TRINITY_DN10239_c0_g1	594	11.49	13.78
TRINITY_DN1023_c0_g1	163	10.74	12.87
TRINITY_DN10240_c0_g1	19	0.28	0.34
TRINITY_DN10241_c0_g1	3444	94.54	113.33
TRINITY_DN10242_c0_g1	45	1.03	1.24
TRINITY_DN10243_c0_g1	1655	27.47	32.94
TRINITY_DN10244_c0_g1	840.75	551.86	661.56
TRINITY_DN10245_c0_g1	1320	22.29	26.72
TRINITY_DN10246_c0_g1	20	13.6	16.3
TRINITY_DN10247_c0_g1	1153	17.72	21.24
TRINITY_DN10248_c0_g1	1644	36.2	43.39
TRINITY_DN10249_c0_g1	3911	44.96	53.9
TRINITY_DN10249_c1_g1	53	2.08	2.5
TRINITY_DN10250_c0_g1	83	8.96	10.74
TRINITY_DN10251_c0_g1	1282	17.99	21.56
TRINITY_DN10251_c1_g1	771	7.8	9.35
TRINITY_DN10252_c0_g1	29	1.57	1.88
TRINITY_DN10252_c0_g2	450	16.38	19.63
TRINITY_DN10253_c0_g1	1030	12.8	15.35
TRINITY_DN10253_c1_g1	5	2.28	2.74
TRINITY_DN10254_c0_g1	828	31.84	38.17
TRINITY_DN10255_c0_g1	307	10.01	11.99
TRINITY_DN10256_c0_g1	262	12.95	15.52
TRINITY_DN10257_c0_g1	62	3.17	3.8
TRINITY_DN10257_c0_g2	454	10.3	12.35
TRINITY_DN10258_c0_g1	2	0.04	0.05
TRINITY_DN10259_c0_g1	8	0.97	1.17
TRINITY_DN1025_c0_g1	3648	97.13	116.43
TRINITY_DN10260_c0_g1	89	12.78	15.32
TRINITY_DN10261_c0_g1	239	27.05	32.43
TRINITY_DN10261_c1_g1	24	0.44	0.53
TRINITY_DN10261_c2_g1	0	0	0
TRINITY_DN10261_c3_g1	1	0.6	0.72
TRINITY_DN10262_c0_g1	0	0	0
TRINITY_DN10262_c0_g2	40	4.25	5.09
TRINITY_DN10262_c1_g1	66	8.39	10.06
TRINITY_DN10263_c0_g1	309	14.85	17.8
TRINITY_DN10264_c0_g1	786	13.37	16.03
TRINITY_DN10265_c0_g1	177	13.24	15.88
TRINITY_DN10266_c0_g1	76	5.01	6
TRINITY_DN10266_c0_g2	127	11.65	13.97
TRINITY_DN10267_c0_g1	136	5.37	6.44
TRINITY_DN10267_c1_g1	5	2.57	3.08
TRINITY_DN10268_c0_g1	871	18.85	22.6
TRINITY_DN10269_c0_g1	75	2.32	2.79
TRINITY_DN1026_c0_g1	1963	26.54	31.82
TRINITY_DN1026_c1_g1	53	5.79	6.95
TRINITY_DN10270_c0_g1	182	4.5	5.39
TRINITY_DN10270_c1_g1	26	3.77	4.52
TRINITY_DN10271_c0_g1	874	165.11	197.93
TRINITY_DN10272_c0_g1	1032	24.84	29.78
TRINITY_DN10273_c0_g1	741	39.66	47.55
TRINITY_DN10274_c0_g1	1289	41.98	50.33
TRINITY_DN10275_c0_g1	321	7.89	9.46
TRINITY_DN10276_c0_g1	203	2.47	2.96
TRINITY_DN10277_c0_g1	2	1.96	2.35
TRINITY_DN10278_c0_g1	83	2.06	2.47
TRINITY_DN10279_c0_g1	160	2.86	3.43
TRINITY_DN1027_c0_g1	17511	295.02	353.66
TRINITY_DN10280_c0_g1	9	5	6
TRINITY_DN10282_c0_g1	26	2.5	3
TRINITY_DN10283_c0_g1	212.5	7	8.39
TRINITY_DN10283_c0_g2	239.5	17.03	20.42
TRINITY_DN10283_c1_g1	9	2.59	3.11
TRINITY_DN10283_c2_g1	1	0.28	0.34
TRINITY_DN10284_c0_g1	96	5.29	6.35
TRINITY_DN10285_c0_g1	104	2.22	2.66
TRINITY_DN10286_c0_g1	27	0.79	0.95
TRINITY_DN10287_c0_g1	97	4.04	4.84
TRINITY_DN10287_c1_g1	6	0.82	0.99
TRINITY_DN10288_c0_g1	62	1.61	1.93
TRINITY_DN10289_c0_g1	18	1.29	1.54
TRINITY_DN1028_c0_g1	2005.15	31.92	38.26
TRINITY_DN1028_c1_g1	73	6.29	7.54
TRINITY_DN1028_c2_g1	56	3.82	4.58
TRINITY_DN1028_c3_g1	19	10.39	12.46
TRINITY_DN10290_c0_g1	2199	13.95	16.73
TRINITY_DN10290_c1_g1	4	0.63	0.76
TRINITY_DN10291_c0_g1	7	1.73	2.07
TRINITY_DN10292_c0_g1	9	1.5	1.8
TRINITY_DN10293_c0_g1	11	11.74	14.08
TRINITY_DN10294_c0_g1	558	5.2	6.23
TRINITY_DN10296_c0_g1	1	0.02	0.03
TRINITY_DN10298_c0_g1	4596	80.55	96.56
TRINITY_DN10299_c0_g1	10	2.79	3.34
TRINITY_DN1029_c0_g1	2170	23.85	28.59
TRINITY_DN102_c0_g1	3542	43.64	52.32
TRINITY_DN10300_c0_g1	756	6.66	7.99
TRINITY_DN10300_c0_g2	15	0.46	0.55
TRINITY_DN10301_c0_g1	91.98	3.89	4.66
TRINITY_DN10302_c0_g1	845	13.83	16.58
TRINITY_DN10303_c0_g1	16	0.9	1.07
TRINITY_DN10304_c0_g1	17	2.39	2.87
TRINITY_DN10305_c0_g1	124	4.5	5.39
TRINITY_DN10306_c0_g1	88	2.31	2.77
TRINITY_DN10307_c0_g1	170.43	5.3	6.35
TRINITY_DN10308_c0_g1	1695.06	43.36	51.98
TRINITY_DN10309_c0_g1	39	0.65	0.78
TRINITY_DN1030_c0_g1	792	14.65	17.56
TRINITY_DN10310_c0_g1	31	4.63	5.55
TRINITY_DN10311_c0_g1	26	2.72	3.26
TRINITY_DN10312_c0_g1	20.19	9.09	10.9
TRINITY_DN10313_c0_g1	1329	14.72	17.65
TRINITY_DN10314_c0_g1	2554	41.81	50.12
TRINITY_DN10315_c0_g1	18	1.36	1.63
TRINITY_DN10316_c0_g1	34	10.23	12.27
TRINITY_DN10317_c0_g1	18530.6	135.68	162.65
TRINITY_DN10318_c0_g1	1151	52.34	62.74
TRINITY_DN10319_c0_g1	55	18.14	21.75
TRINITY_DN1031_c0_g1	354	28.16	33.76
TRINITY_DN1031_c1_g1	2531	34.85	41.78
TRINITY_DN10321_c0_g1	44	3.01	3.61
TRINITY_DN10322_c0_g1	190	7.11	8.52
TRINITY_DN10323_c0_g1	575	10.44	12.52
TRINITY_DN10324_c0_g1	10	10.22	12.25
TRINITY_DN10325_c0_g1	48	2.78	3.33
TRINITY_DN10325_c1_g1	27	1.43	1.72
TRINITY_DN10325_c2_g1	15	10.2	12.22
TRINITY_DN10326_c0_g1	1227	21.98	26.35
TRINITY_DN10327_c0_g1	577	112.31	134.63
TRINITY_DN10328_c0_g1	1759	67.25	80.62
TRINITY_DN10329_c0_g1	8	1.31	1.57
TRINITY_DN1032_c0_g1	213.46	55.4	66.41
TRINITY_DN10330_c0_g1	48	17.24	20.66
TRINITY_DN10331_c0_g1	528	12.58	15.09
TRINITY_DN10332_c0_g1	1089	11.33	13.59
TRINITY_DN10333_c0_g1	54	2.07	2.49
TRINITY_DN10334_c0_g1	264	10.34	12.4
TRINITY_DN10335_c0_g1	216	35.57	42.65
TRINITY_DN10336_c0_g1	616	15.94	19.11
TRINITY_DN10337_c0_g1	3290	30.73	36.83
TRINITY_DN10338_c0_g1	1802	35.72	42.83
TRINITY_DN10339_c0_g1	1972	17.95	21.52
TRINITY_DN1033_c0_g1	3959	67.5	80.91
TRINITY_DN1033_c0_g2	2497	140.69	168.66
TRINITY_DN10340_c0_g1	159.01	114.05	136.72
TRINITY_DN10340_c1_g1	258	11.08	13.29
TRINITY_DN10341_c0_g1	3.52	0.33	0.4
TRINITY_DN10341_c0_g2	578.48	20.1	24.09
TRINITY_DN10342_c0_g1	1543	13.52	16.21
TRINITY_DN10343_c0_g1	410	7.85	9.41
TRINITY_DN10344_c0_g1	314	7.32	8.78
TRINITY_DN10344_c1_g1	0	0	0
TRINITY_DN10345_c0_g1	67	25.31	30.34
TRINITY_DN10346_c0_g1	294	16.56	19.86
TRINITY_DN10347_c0_g1	6579	91.27	109.41
TRINITY_DN10348_c0_g1	23	0.6	0.73
TRINITY_DN10349_c0_g1	2941	46.73	56.02
TRINITY_DN1034_c0_g1	7210	63.33	75.92
TRINITY_DN10350_c0_g1	822	25.02	30
TRINITY_DN10351_c0_g1	578	12.11	14.52
TRINITY_DN10352_c0_g1	42	0.91	1.09
TRINITY_DN10353_c0_g1	28	0.99	1.18
TRINITY_DN10354_c0_g1	773	4.44	5.32
TRINITY_DN10355_c0_g1	227	18.63	22.34
TRINITY_DN10356_c0_g1	711	11.66	13.98
TRINITY_DN10357_c0_g1	4453	60.77	72.85
TRINITY_DN10358_c0_g1	9775.52	772.79	926.41
TRINITY_DN10359_c0_g1	1538.84	40.68	48.76
TRINITY_DN10359_c0_g2	111.16	2.21	2.64
TRINITY_DN1035_c0_g1	1163.99	20.24	24.26
TRINITY_DN1035_c0_g2	23	1.27	1.52
TRINITY_DN1035_c1_g1	1	1.07	1.28
TRINITY_DN10360_c0_g1	361	22.91	27.46
TRINITY_DN10361_c0_g1	354	6.23	7.47
TRINITY_DN10362_c0_g1	16318	185.89	222.85
TRINITY_DN10363_c0_g1	361	8.59	10.3
TRINITY_DN10363_c1_g1	12	0.79	0.94
TRINITY_DN10364_c0_g1	52	2.58	3.1
TRINITY_DN10365_c0_g1	1084	15.88	19.04
TRINITY_DN10365_c1_g1	1442.9	38.03	45.59
TRINITY_DN10365_c2_g1	27.4	4.19	5.02
TRINITY_DN10365_c2_g2	21.7	1.35	1.62
TRINITY_DN10365_c3_g1	25	1.57	1.88
TRINITY_DN10366_c0_g1	2440.44	102.88	123.33
TRINITY_DN10366_c1_g1	91	56.74	68.02
TRINITY_DN10366_c2_g1	123.98	138.3	165.79
TRINITY_DN10366_c3_g1	394.58	222.86	267.17
TRINITY_DN10367_c0_g1	55.99	7.78	9.32
TRINITY_DN10368_c0_g1	385.62	14.57	17.47
TRINITY_DN10369_c0_g1	16	2.28	2.74
TRINITY_DN1036_c0_g1	621	31.47	37.73
TRINITY_DN10370_c0_g1	72.1	52.66	63.13
TRINITY_DN10371_c0_g1	13	4.5	5.39
TRINITY_DN10372_c0_g1	42	3	3.59
TRINITY_DN10373_c0_g1	110	3.22	3.86
TRINITY_DN10374_c0_g1	22	1.96	2.35
TRINITY_DN10375_c2_g1	41.28	8.42	10.09
TRINITY_DN10377_c0_g1	61	5.26	6.3
TRINITY_DN10377_c1_g1	388	38.34	45.96
TRINITY_DN10378_c0_g1	32	8.85	10.61
TRINITY_DN10379_c0_g1	1563	16.12	19.32
TRINITY_DN1037_c0_g1	1493	36.88	44.22
TRINITY_DN10381_c0_g1	278	5.57	6.67
TRINITY_DN10381_c1_g1	13	4.29	5.14
TRINITY_DN10382_c0_g1	2133	25.92	31.08
TRINITY_DN10383_c0_g1	167	2.55	3.05
TRINITY_DN10385_c0_g1	179	6.93	8.3
TRINITY_DN10386_c0_g1	0	0	0
TRINITY_DN10387_c0_g1	11	8.99	10.78
TRINITY_DN10389_c0_g1	0	0	0
TRINITY_DN1038_c0_g1	645	18.05	21.64
TRINITY_DN10390_c0_g1	27	8.6	10.31
TRINITY_DN10391_c0_g1	11	8.03	9.63
TRINITY_DN10392_c0_g1	220	16.62	19.93
TRINITY_DN10393_c0_g1	2	1.31	1.57
TRINITY_DN10394_c0_g1	14	5.85	7.01
TRINITY_DN10395_c0_g1	3224	68.22	81.78
TRINITY_DN10396_c0_g1	18	16.92	20.28
TRINITY_DN10397_c0_g1	152	4.02	4.82
TRINITY_DN10398_c0_g1	2	2.18	2.62
TRINITY_DN1039_c0_g1	1082	8.6	10.3
TRINITY_DN103_c0_g1	4234.15	166.33	199.39
TRINITY_DN10400_c0_g1	2	1.88	2.25
TRINITY_DN10401_c0_g1	336	9.74	11.68
TRINITY_DN10402_c0_g1	222	6.44	7.72
TRINITY_DN10403_c0_g1	19.64	2.76	3.31
TRINITY_DN10403_c0_g2	41.36	8.05	9.65
TRINITY_DN10403_c0_g3	26.06	2.37	2.84
TRINITY_DN10405_c0_g1	894	10.33	12.39
TRINITY_DN10406_c0_g1	28.02	23.82	28.55
TRINITY_DN10407_c0_g1	56	58.49	70.12
TRINITY_DN10408_c0_g1	44	2.95	3.54
TRINITY_DN10409_c0_g1	58	2.1	2.52
TRINITY_DN1040_c0_g1	3431	168.23	201.67
TRINITY_DN10410_c0_g1	18	1.72	2.07
TRINITY_DN10411_c0_g1	56	47.22	56.6
TRINITY_DN10412_c0_g1	33	2.09	2.5
TRINITY_DN10413_c0_g1	35	4.11	4.92
TRINITY_DN10414_c0_g1	473	13.47	16.15
TRINITY_DN10415_c0_g1	2595	33.66	40.35
TRINITY_DN10416_c0_g1	3071	59.01	70.75
TRINITY_DN10417_c0_g1	406	19.53	23.42
TRINITY_DN10418_c0_g1	7249	30.71	36.81
TRINITY_DN10419_c0_g1	770	20.48	24.55
TRINITY_DN1041_c0_g1	2062	19.83	23.77
TRINITY_DN10420_c0_g1	1616.07	65.65	78.7
TRINITY_DN10421_c0_g1	2772	182.15	218.36
TRINITY_DN10422_c0_g1	9225	128.18	153.67
TRINITY_DN10423_c0_g1	6396	87.11	104.42
TRINITY_DN10423_c1_g1	147	5.93	7.11
TRINITY_DN10424_c0_g1	247	3.5	4.2
TRINITY_DN10425_c0_g1	15	0.24	0.29
TRINITY_DN10425_c1_g1	0	0	0
TRINITY_DN10425_c2_g1	0	0	0
TRINITY_DN10427_c0_g1	10	0.56	0.67
TRINITY_DN10428_c0_g1	815	30.35	36.38
TRINITY_DN10429_c0_g1	77	3.14	3.76
TRINITY_DN10430_c0_g1	195	4.17	5
TRINITY_DN10431_c0_g1	21	10.72	12.85
TRINITY_DN10432_c0_g1	1168	21.27	25.5
TRINITY_DN10434_c0_g1	479	9.81	11.76
TRINITY_DN10435_c0_g1	1917	33.93	40.67
TRINITY_DN10436_c0_g1	6	0.51	0.61
TRINITY_DN10437_c0_g1	12	2.7	3.24
TRINITY_DN10437_c0_g2	33	2.57	3.08
TRINITY_DN10438_c0_g1	179	7.38	8.85
TRINITY_DN10439_c0_g1	2541	55.8	66.89
TRINITY_DN10439_c1_g1	2988	93.17	111.69
TRINITY_DN1043_c0_g1	335	24.45	29.31
TRINITY_DN10440_c0_g1	370	1.9	2.28
TRINITY_DN10441_c0_g1	280	5.86	7.02
TRINITY_DN10443_c0_g1	362	8.13	9.75
TRINITY_DN10444_c0_g1	34	1.87	2.24
TRINITY_DN10445_c0_g1	206	4.26	5.1
TRINITY_DN10446_c0_g1	402	7.05	8.45
TRINITY_DN10447_c0_g1	13	1.51	1.81
TRINITY_DN10448_c0_g1	2215	55.36	66.36
TRINITY_DN10449_c0_g1	1648	25.48	30.54
TRINITY_DN1044_c0_g1	3777	14.47	17.34
TRINITY_DN10450_c0_g1	7	0.75	0.9
TRINITY_DN10451_c0_g1	14	2.09	2.51
TRINITY_DN10452_c0_g1	153	2.63	3.15
TRINITY_DN10453_c0_g1	306	10.93	13.11
TRINITY_DN10454_c0_g1	3	0.5	0.6
TRINITY_DN10455_c0_g1	1468	16.88	20.24
TRINITY_DN10456_c0_g1	8	0.26	0.32
TRINITY_DN10456_c1_g1	48	8.94	10.71
TRINITY_DN10457_c0_g1	104	10.69	12.81
TRINITY_DN1045_c0_g1	22190	326.53	391.44
TRINITY_DN10460_c0_g1	588	7.24	8.68
TRINITY_DN10461_c0_g1	68	3.66	4.39
TRINITY_DN10462_c0_g1	208	2.67	3.2
TRINITY_DN10463_c0_g1	1331	15.21	18.24
TRINITY_DN10464_c0_g1	1819.3	8.98	10.76
TRINITY_DN10465_c0_g1	5009	37.34	44.76
TRINITY_DN10465_c1_g1	15	2.42	2.91
TRINITY_DN10466_c0_g1	1095	18.1	21.7
TRINITY_DN10467_c0_g1	323	5.67	6.8
TRINITY_DN10468_c0_g1	49	1.4	1.68
TRINITY_DN10469_c0_g1	0	0	0
TRINITY_DN1046_c0_g1	1021.02	16.81	20.15
TRINITY_DN1046_c1_g1	146	5.94	7.12
TRINITY_DN10470_c0_g1	903.97	26.17	31.37
TRINITY_DN10470_c1_g1	6	1.98	2.37
TRINITY_DN10470_c2_g1	9	2.1	2.52
TRINITY_DN10470_c3_g1	2	0.4	0.49
TRINITY_DN10471_c0_g1	98	3.83	4.59
TRINITY_DN10472_c0_g1	5328	46.99	56.33
TRINITY_DN10473_c0_g1	73.36	6.2	7.43
TRINITY_DN10474_c0_g1	4228	100.86	120.91
TRINITY_DN10475_c0_g1	111	5.1	6.12
TRINITY_DN10476_c0_g1	25	1.23	1.47
TRINITY_DN10477_c0_g1	105	2.33	2.79
TRINITY_DN10478_c0_g1	72	5.86	7.02
TRINITY_DN10478_c0_g2	87	2.53	3.04
TRINITY_DN10479_c0_g1	9	1.14	1.37
TRINITY_DN1047_c0_g1	799	11.39	13.66
TRINITY_DN1047_c1_g1	223	6.07	7.28
TRINITY_DN1047_c2_g1	942	51.83	62.13
TRINITY_DN1047_c3_g1	1374	35.91	43.05
TRINITY_DN10481_c0_g1	18	2.32	2.79
TRINITY_DN10483_c0_g1	1876	54.28	65.07
TRINITY_DN10484_c0_g1	64	2.38	2.85
TRINITY_DN10485_c0_g1	18	9.28	11.13
TRINITY_DN10487_c0_g1	449	16.48	19.76
TRINITY_DN10488_c0_g1	3368	25.5	30.56
TRINITY_DN10489_c0_g1	1038	20.88	25.04
TRINITY_DN10489_c1_g1	17	7.55	9.05
TRINITY_DN1048_c0_g1	1287	25.77	30.89
TRINITY_DN1048_c1_g1	27	28.2	33.81
TRINITY_DN1048_c2_g1	7	1	1.2
TRINITY_DN10490_c0_g1	857	18.66	22.37
TRINITY_DN10491_c0_g1	107	18	21.57
TRINITY_DN10491_c1_g1	2	1.15	1.38
TRINITY_DN10492_c0_g1	214	7.42	8.89
TRINITY_DN10493_c0_g1	250	4.61	5.53
TRINITY_DN10494_c0_g1	853	68.7	82.36
TRINITY_DN10495_c0_g1	1500	17.86	21.41
TRINITY_DN10496_c0_g1	855	32.95	39.5
TRINITY_DN10497_c0_g1	132	4.16	4.98
TRINITY_DN10497_c1_g1	607	13.43	16.1
TRINITY_DN10498_c0_g1	2035	52.65	63.12
TRINITY_DN10499_c0_g1	1538	29.69	35.59
TRINITY_DN1049_c0_g1	1125	14.75	17.69
TRINITY_DN104_c0_g1	1756	17.52	21
TRINITY_DN10500_c0_g1	132	5.61	6.73
TRINITY_DN10501_c0_g1	52	10.69	12.81
TRINITY_DN10501_c1_g1	11	7.22	8.66
TRINITY_DN10502_c0_g1	961	12.17	14.59
TRINITY_DN10502_c1_g1	21	1.47	1.76
TRINITY_DN10503_c0_g1	731	14.93	17.9
TRINITY_DN10505_c0_g1	90	6.03	7.23
TRINITY_DN10505_c1_g1	75	1.32	1.58
TRINITY_DN10505_c2_g1	76	3.51	4.2
TRINITY_DN10506_c0_g1	279	4.19	5.03
TRINITY_DN10507_c0_g1	373	7.45	8.93
TRINITY_DN10508_c0_g1	9757	136.84	164.04
TRINITY_DN10509_c0_g1	836	72.81	87.28
TRINITY_DN1050_c0_g1	2632	27.87	33.42
TRINITY_DN10510_c0_g1	930	28.34	33.98
TRINITY_DN10511_c0_g1	670	20.1	24.09
TRINITY_DN10514_c0_g1	1	0.88	1.06
TRINITY_DN10515_c0_g1	48	1.63	1.96
TRINITY_DN10516_c0_g1	42	2.79	3.34
TRINITY_DN10516_c1_g1	6	4.46	5.35
TRINITY_DN10517_c0_g1	854	11.22	13.45
TRINITY_DN10518_c0_g1	2206	11.89	14.26
TRINITY_DN10519_c0_g1	176	7.98	9.56
TRINITY_DN1051_c0_g1	671	13.86	16.62
TRINITY_DN10520_c0_g1	34	3.11	3.73
TRINITY_DN10520_c1_g1	41	1.03	1.23
TRINITY_DN10521_c0_g1	17	3.41	4.09
TRINITY_DN10522_c0_g1	556	1.94	2.32
TRINITY_DN10523_c0_g1	313	4.85	5.81
TRINITY_DN10523_c0_g2	13	1.37	1.65
TRINITY_DN10524_c0_g1	398	4.25	5.1
TRINITY_DN10525_c0_g1	1989	17.02	20.4
TRINITY_DN10526_c0_g1	5031	64.08	76.82
TRINITY_DN10526_c1_g1	3520	101.73	121.95
TRINITY_DN10526_c2_g1	4	1.08	1.3
TRINITY_DN10527_c0_g1	5906	56.49	67.72
TRINITY_DN10528_c0_g1	901	13.14	15.75
TRINITY_DN10529_c0_g1	1107	14.23	17.06
TRINITY_DN1052_c0_g1	1124	28.26	33.87
TRINITY_DN10530_c0_g1	252	4.02	4.81
TRINITY_DN10531_c0_g1	2142	14.75	17.68
TRINITY_DN10532_c0_g1	3411	13.31	15.96
TRINITY_DN10532_c1_g1	6064	77.11	92.44
TRINITY_DN10532_c2_g1	110	8.94	10.72
TRINITY_DN10533_c0_g1	750	29.6	35.48
TRINITY_DN10533_c1_g1	136	22.69	27.2
TRINITY_DN10534_c0_g1	16	0.18	0.22
TRINITY_DN10535_c0_g1	2102	70.6	84.63
TRINITY_DN10536_c0_g1	407	8.74	10.48
TRINITY_DN10537_c0_g1	2377	15.48	18.56
TRINITY_DN10538_c0_g1	1062	13.25	15.89
TRINITY_DN10539_c0_g1	2404	14.5	17.39
TRINITY_DN1053_c0_g1	308	9.35	11.21
TRINITY_DN10540_c0_g1	677	9.11	10.92
TRINITY_DN10540_c1_g1	18	13.64	16.35
TRINITY_DN10540_c2_g1	25	4.98	5.97
TRINITY_DN10541_c0_g1	582	31.82	38.14
TRINITY_DN10541_c1_g1	116	18.4	22.05
TRINITY_DN10542_c0_g1	14	7.84	9.4
TRINITY_DN10543_c0_g1	1672	69.25	83.02
TRINITY_DN10543_c0_g2	2035	739.92	887
TRINITY_DN10544_c0_g1	400	10.18	12.2
TRINITY_DN10545_c0_g1	3204	142.88	171.28
TRINITY_DN10546_c0_g1	453	17.91	21.47
TRINITY_DN10547_c0_g1	126.33	4.51	5.4
TRINITY_DN10547_c0_g2	1383.67	25.5	30.57
TRINITY_DN10548_c0_g1	226	3.19	3.82
TRINITY_DN10549_c0_g1	54	1.31	1.57
TRINITY_DN1054_c0_g1	1432	46.05	55.2
TRINITY_DN10550_c0_g1	381	6.85	8.22
TRINITY_DN10551_c0_g1	535	5.92	7.09
TRINITY_DN10552_c0_g1	1610	19.85	23.8
TRINITY_DN10553_c0_g1	129	15.85	19
TRINITY_DN10555_c0_g1	205.01	20.03	24.01
TRINITY_DN10556_c0_g1	649	25.42	30.47
TRINITY_DN10557_c1_g1	136	5.7	6.83
TRINITY_DN10558_c0_g1	238	7.21	8.64
TRINITY_DN10560_c0_g1	7257	84.41	101.18
TRINITY_DN10561_c0_g1	94	4.08	4.89
TRINITY_DN10562_c0_g1	265	9.59	11.5
TRINITY_DN10563_c0_g1	3408	63.82	76.51
TRINITY_DN10563_c1_g1	13	0.8	0.95
TRINITY_DN10564_c0_g1	1109	20.6	24.7
TRINITY_DN10564_c1_g1	593	12.15	14.57
TRINITY_DN10564_c2_g1	8	1.76	2.11
TRINITY_DN10565_c0_g1	0	0	0
TRINITY_DN10566_c0_g1	2605	96.3	115.45
TRINITY_DN10567_c0_g1	585	10.46	12.53
TRINITY_DN10568_c0_g1	350	8.08	9.68
TRINITY_DN10569_c0_g1	2599	46.83	56.14
TRINITY_DN1056_c0_g1	1270	21.7	26.01
TRINITY_DN10570_c0_g1	23	0.54	0.64
TRINITY_DN10571_c0_g1	3348	83.59	100.21
TRINITY_DN10571_c1_g1	29	6.31	7.57
TRINITY_DN10572_c0_g1	43	6.65	7.98
TRINITY_DN10572_c1_g1	94	16.21	19.43
TRINITY_DN10572_c2_g1	60	3.32	3.97
TRINITY_DN10572_c3_g1	45	1.16	1.39
TRINITY_DN10573_c0_g1	2556	37.23	44.63
TRINITY_DN10574_c0_g1	786	18.05	21.63
TRINITY_DN10575_c0_g1	15	13.27	15.9
TRINITY_DN10576_c0_g1	290	2.65	3.18
TRINITY_DN10577_c0_g1	328	7.02	8.42
TRINITY_DN10578_c0_g1	364	11.9	14.26
TRINITY_DN10579_c0_g1	161	3.96	4.75
TRINITY_DN1057_c0_g1	1564	52.55	63
TRINITY_DN1057_c10_g1	58	48.34	57.95
TRINITY_DN1057_c11_g1	12.66	2.64	3.17
TRINITY_DN1057_c12_g1	76	24.78	29.7
TRINITY_DN1057_c1_g1	75	62.51	74.94
TRINITY_DN1057_c2_g1	1332.91	64.7	77.57
TRINITY_DN1057_c2_g2	297.08	22.38	26.83
TRINITY_DN1057_c2_g3	158.94	22.19	26.6
TRINITY_DN1057_c2_g4	272.63	89.96	107.85
TRINITY_DN1057_c3_g1	3579.77	117.52	140.88
TRINITY_DN1057_c4_g1	869.33	84.93	101.81
TRINITY_DN1057_c5_g1	613.09	22.22	26.64
TRINITY_DN1057_c5_g2	665.39	28.45	34.1
TRINITY_DN1057_c7_g1	126	14.26	17.1
TRINITY_DN1057_c8_g1	1392	23.75	28.47
TRINITY_DN1057_c9_g1	3219.28	239.74	287.4
TRINITY_DN10580_c0_g1	2315	47.56	57.02
TRINITY_DN10581_c0_g1	11269	299.41	358.93
TRINITY_DN10581_c1_g1	9	5.43	6.51
TRINITY_DN10582_c0_g1	700	16.09	19.28
TRINITY_DN10584_c0_g1	1297	14.59	17.49
TRINITY_DN10585_c0_g1	126	20.63	24.73
TRINITY_DN10585_c0_g2	24	1.09	1.3
TRINITY_DN10585_c1_g1	1074	16.19	19.41
TRINITY_DN10586_c0_g1	503	5.33	6.39
TRINITY_DN10587_c0_g1	22	1.33	1.59
TRINITY_DN10588_c0_g1	81	3.31	3.97
TRINITY_DN10589_c0_g1	16131	330.82	396.59
TRINITY_DN1058_c0_g1	3524	19.01	22.79
TRINITY_DN10590_c0_g1	76	1.89	2.26
TRINITY_DN10591_c0_g1	432	50.45	60.48
TRINITY_DN10592_c0_g1	41	2.43	2.91
TRINITY_DN10593_c0_g1	1471	28.57	34.25
TRINITY_DN10595_c0_g1	16	1.21	1.45
TRINITY_DN10598_c0_g1	115	2.3	2.76
TRINITY_DN10599_c0_g1	22.52	9.46	11.34
TRINITY_DN1059_c0_g1	16	0.22	0.26
TRINITY_DN105_c0_g1	978	23.2	27.81
TRINITY_DN10600_c0_g1	7	1.8	2.16
TRINITY_DN10601_c0_g1	225	8.61	10.32
TRINITY_DN10603_c0_g1	497	23.05	27.63
TRINITY_DN10604_c0_g1	30	3.1	3.71
TRINITY_DN10605_c0_g1	2248	160.55	192.47
TRINITY_DN10606_c0_g1	541.09	21.09	25.28
TRINITY_DN10606_c1_g1	5	3.52	4.22
TRINITY_DN10607_c0_g1	1222	44.1	52.87
TRINITY_DN1060_c0_g1	2274	17.6	21.1
TRINITY_DN10610_c0_g1	3560	194.19	232.8
TRINITY_DN10611_c0_g1	3594	21.63	25.93
TRINITY_DN10612_c0_g1	12547	132.22	158.51
TRINITY_DN10613_c0_g1	1400	16.34	19.58
TRINITY_DN10614_c0_g1	18	7.26	8.7
TRINITY_DN10614_c1_g1	892	10.93	13.1
TRINITY_DN10615_c0_g1	50	5	5.99
TRINITY_DN10616_c0_g1	860.47	39.76	47.67
TRINITY_DN10617_c0_g1	432	4.65	5.57
TRINITY_DN10618_c0_g1	9622	83.6	100.22
TRINITY_DN1061_c0_g1	2521.87	31.36	37.59
TRINITY_DN10620_c0_g1	155	8.32	9.97
TRINITY_DN10621_c0_g1	994	42.07	50.44
TRINITY_DN10622_c0_g1	69	1.16	1.39
TRINITY_DN10622_c1_g1	2	1.54	1.85
TRINITY_DN10623_c0_g1	13.76	6.97	8.35
TRINITY_DN10624_c0_g1	18	5.07	6.08
TRINITY_DN10625_c0_g1	965	10.85	13
TRINITY_DN10626_c0_g1	199	5.34	6.4
TRINITY_DN10627_c0_g1	4180	44.75	53.64
TRINITY_DN10628_c0_g1	162	23.21	27.82
TRINITY_DN10629_c0_g1	1458	16.51	19.79
TRINITY_DN1062_c0_g1	602.95	13.36	16.02
TRINITY_DN1062_c0_g2	4.05	0.45	0.54
TRINITY_DN1062_c1_g1	1	0.22	0.26
TRINITY_DN10630_c0_g1	182	1.41	1.69
TRINITY_DN10631_c0_g1	2	0.09	0.11
TRINITY_DN10632_c0_g1	58	16.38	19.63
TRINITY_DN10633_c0_g1	816	22.54	27.02
TRINITY_DN10634_c0_g1	38	1.01	1.21
TRINITY_DN10635_c0_g1	852.13	38.59	46.26
TRINITY_DN10636_c0_g1	148	3.82	4.58
TRINITY_DN10637_c0_g1	180.22	44.52	53.37
TRINITY_DN10638_c0_g1	698	15.86	19.01
TRINITY_DN10638_c1_g1	486	15.04	18.03
TRINITY_DN10639_c0_g1	0	0	0
TRINITY_DN10639_c0_g2	14	1.03	1.23
TRINITY_DN10639_c0_g3	84	1.62	1.94
TRINITY_DN1063_c0_g1	2273	48.59	58.25
TRINITY_DN10640_c0_g1	207	9.43	11.3
TRINITY_DN10641_c0_g1	207	2.83	3.4
TRINITY_DN10642_c0_g1	5	0.55	0.66
TRINITY_DN10643_c0_g1	349	3.52	4.22
TRINITY_DN10644_c0_g1	2993	133.27	159.76
TRINITY_DN10645_c0_g1	24	3.04	3.64
TRINITY_DN10646_c0_g1	9	9.82	11.77
TRINITY_DN10647_c0_g1	1740	25.68	30.78
TRINITY_DN10648_c0_g1	28	1.58	1.9
TRINITY_DN10649_c0_g1	3	0.12	0.14
TRINITY_DN1064_c0_g1	200	7.94	9.52
TRINITY_DN10650_c0_g1	6	0.93	1.12
TRINITY_DN10651_c0_g1	849	15.02	18
TRINITY_DN10652_c0_g1	10751	483.75	579.91
TRINITY_DN10653_c0_g1	5869	63.46	76.08
TRINITY_DN10654_c0_g1	535.72	6.37	7.64
TRINITY_DN10654_c1_g1	130	6.59	7.9
TRINITY_DN10654_c2_g1	115	3.59	4.31
TRINITY_DN10655_c0_g1	1178	16.51	19.8
TRINITY_DN10656_c0_g1	684	12.75	15.29
TRINITY_DN10657_c0_g1	753	11.3	13.55
TRINITY_DN10658_c0_g1	127	1.86	2.22
TRINITY_DN10659_c0_g1	2564	19.65	23.55
TRINITY_DN1065_c0_g1	1737	55.16	66.13
TRINITY_DN10660_c0_g1	78	10.75	12.88
TRINITY_DN10661_c0_g1	223	4.48	5.37
TRINITY_DN10662_c0_g1	121	2.01	2.41
TRINITY_DN10663_c0_g1	307	8.42	10.09
TRINITY_DN10663_c1_g1	12	5.99	7.17
TRINITY_DN10664_c0_g1	44	2.63	3.15
TRINITY_DN10665_c0_g1	2503	74.69	89.54
TRINITY_DN10666_c0_g1	136	7.65	9.17
TRINITY_DN10667_c0_g1	48	7.75	9.29
TRINITY_DN10667_c1_g1	41	25.56	30.65
TRINITY_DN10668_c0_g1	17	0.32	0.38
TRINITY_DN10669_c0_g1	112.25	14.87	17.82
TRINITY_DN1066_c0_g1	558	21.15	25.35
TRINITY_DN1066_c1_g1	472	17.63	21.13
TRINITY_DN10670_c0_g1	3	0.86	1.04
TRINITY_DN10671_c0_g1	136	4.52	5.42
TRINITY_DN10672_c0_g1	696	15.17	18.19
TRINITY_DN10673_c0_g1	43	45.9	55.02
TRINITY_DN10674_c0_g1	62	2.02	2.42
TRINITY_DN10675_c0_g1	198	6.01	7.21
TRINITY_DN10676_c0_g1	84	2.13	2.55
TRINITY_DN10677_c0_g1	6	4.72	5.66
TRINITY_DN10678_c0_g1	51	3.65	4.38
TRINITY_DN10679_c0_g1	423	7.8	9.35
TRINITY_DN1067_c0_g1	1323	12.84	15.39
TRINITY_DN10680_c0_g1	148	3.86	4.62
TRINITY_DN10681_c0_g1	5	2.42	2.9
TRINITY_DN10682_c0_g1	65	5.32	6.38
TRINITY_DN10683_c0_g1	42	1.42	1.71
TRINITY_DN10684_c0_g1	81	1.1	1.32
TRINITY_DN10684_c1_g1	26	9.45	11.33
TRINITY_DN10686_c0_g1	57	1.81	2.18
TRINITY_DN10687_c0_g1	204	4.06	4.87
TRINITY_DN10688_c0_g1	6	5.76	6.9
TRINITY_DN10689_c0_g1	1391	30.62	36.71
TRINITY_DN10689_c1_g1	2	0.24	0.29
TRINITY_DN1068_c0_g1	433.21	74.2	88.95
TRINITY_DN1068_c0_g2	1380.79	55.78	66.87
TRINITY_DN10690_c0_g1	104	72.22	86.58
TRINITY_DN10692_c0_g1	9	1.21	1.46
TRINITY_DN10693_c0_g1	3	0.38	0.46
TRINITY_DN10694_c0_g1	95	7.49	8.98
TRINITY_DN10695_c0_g1	23	0.93	1.12
TRINITY_DN10696_c0_g1	776	8.79	10.54
TRINITY_DN10697_c0_g1	20	1.36	1.63
TRINITY_DN10698_c0_g1	557	3.89	4.67
TRINITY_DN10699_c0_g1	415	4.13	4.96
TRINITY_DN10699_c1_g1	3	0.96	1.15
TRINITY_DN1069_c0_g1	1127	188.02	225.4
TRINITY_DN1069_c1_g1	426	10.75	12.89
TRINITY_DN1069_c2_g1	143.84	25.47	30.54
TRINITY_DN106_c0_g1	5506.1	29.89	35.83
TRINITY_DN106_c1_g1	2707.19	707.66	848.34
TRINITY_DN10700_c0_g1	1222	31.17	37.37
TRINITY_DN10701_c0_g1	5818	236.14	283.09
TRINITY_DN10702_c0_g1	317	4.93	5.91
TRINITY_DN10703_c0_g1	4398	70.89	84.98
TRINITY_DN10703_c1_g1	12	3.61	4.33
TRINITY_DN10704_c0_g1	2011	42.81	51.32
TRINITY_DN10705_c0_g1	117	18.67	22.38
TRINITY_DN10706_c0_g1	133	2.38	2.85
TRINITY_DN10707_c0_g1	31	0.27	0.32
TRINITY_DN10708_c0_g1	25	13.9	16.66
TRINITY_DN10709_c0_g1	409.24	7.81	9.37
TRINITY_DN1070_c0_g1	1071	38.87	46.59
TRINITY_DN10710_c0_g1	447.92	71.48	85.69
TRINITY_DN10711_c0_g1	480	6.37	7.64
TRINITY_DN10713_c0_g1	22	6.7	8.03
TRINITY_DN10714_c0_g1	55	10.62	12.74
TRINITY_DN10715_c0_g1	40	1.39	1.67
TRINITY_DN10716_c0_g1	45	2.02	2.42
TRINITY_DN10716_c1_g1	1	0.34	0.41
TRINITY_DN10719_c0_g1	1731.05	108.76	130.38
TRINITY_DN10719_c1_g1	261	12.17	14.59
TRINITY_DN1071_c0_g1	1087	92.17	110.49
TRINITY_DN1071_c0_g2	759	57.19	68.55
TRINITY_DN10721_c0_g1	875	15.3	18.34
TRINITY_DN10721_c1_g1	104	4.76	5.71
TRINITY_DN10722_c0_g1	1501	17.41	20.87
TRINITY_DN10722_c1_g1	748.43	83.77	100.42
TRINITY_DN10723_c0_g1	40	0.76	0.91
TRINITY_DN10724_c0_g1	589	11.28	13.53
TRINITY_DN10726_c0_g1	10	3.18	3.82
TRINITY_DN10727_c0_g1	69	1.39	1.67
TRINITY_DN10728_c0_g1	6490	67.96	81.47
TRINITY_DN10728_c1_g1	100	25.19	30.2
TRINITY_DN10729_c0_g1	4781	163.29	195.75
TRINITY_DN1072_c0_g1	1597	50.76	60.85
TRINITY_DN10730_c0_g1	3770	25.2	30.21
TRINITY_DN10731_c0_g1	1262	17.42	20.89
TRINITY_DN10732_c0_g1	318	2.62	3.14
TRINITY_DN10733_c0_g1	69	2.63	3.15
TRINITY_DN10734_c0_g1	64	1.58	1.89
TRINITY_DN10735_c0_g1	37	1.79	2.14
TRINITY_DN10735_c1_g1	63	8.66	10.38
TRINITY_DN10736_c0_g1	4121	138.4	165.92
TRINITY_DN10737_c0_g1	185	5.01	6.01
TRINITY_DN10738_c0_g1	756	7.24	8.67
TRINITY_DN10739_c0_g1	7	0.49	0.59
TRINITY_DN1073_c0_g1	24472.8	498.63	597.75
TRINITY_DN10740_c0_g1	16	0.56	0.67
TRINITY_DN10740_c1_g1	5	1.22	1.47
TRINITY_DN10741_c0_g1	127	7.88	9.45
TRINITY_DN10741_c0_g2	3	0.84	1
TRINITY_DN10742_c0_g1	5	0.13	0.15
TRINITY_DN10743_c0_g1	12	0.87	1.04
TRINITY_DN10744_c0_g1	9	0.73	0.87
TRINITY_DN10745_c0_g1	22	1.51	1.81
TRINITY_DN10747_c0_g1	100	18.89	22.65
TRINITY_DN10747_c1_g1	22	4.35	5.21
TRINITY_DN10748_c0_g1	13	2.93	3.51
TRINITY_DN10749_c0_g1	11.05	3.15	3.77
TRINITY_DN1074_c0_g1	720	8.39	10.06
TRINITY_DN10750_c1_g1	20	4.11	4.93
TRINITY_DN10751_c0_g1	316	2.35	2.81
TRINITY_DN10752_c0_g1	14	12.14	14.55
TRINITY_DN10752_c0_g2	12	4.84	5.8
TRINITY_DN10753_c0_g1	119	21.53	25.81
TRINITY_DN10754_c0_g1	11675	157.05	188.27
TRINITY_DN10755_c0_g1	794	16.08	19.27
TRINITY_DN10756_c0_g1	204.2	14.58	17.47
TRINITY_DN10757_c1_g1	6	0.92	1.11
TRINITY_DN10758_c0_g1	550	15.84	18.99
TRINITY_DN10759_c0_g1	43	1.33	1.6
TRINITY_DN1075_c0_g1	3433	34.39	41.22
TRINITY_DN10760_c0_g1	1727	24.31	29.15
TRINITY_DN10761_c0_g1	399	7.82	9.37
TRINITY_DN10762_c0_g1	1842	43.42	52.05
TRINITY_DN10763_c0_g1	21	4	4.79
TRINITY_DN10764_c0_g1	173	3.16	3.79
TRINITY_DN10765_c0_g1	9	7.5	8.99
TRINITY_DN10766_c0_g1	158	38.66	46.35
TRINITY_DN10766_c1_g1	3273	60.02	71.95
TRINITY_DN10767_c0_g1	633	10.82	12.97
TRINITY_DN10767_c1_g1	3	3.35	4.01
TRINITY_DN10768_c0_g1	157	4.85	5.81
TRINITY_DN10768_c1_g1	38	2.5	3
TRINITY_DN10769_c0_g1	1482	24.31	29.14
TRINITY_DN1076_c0_g1	750.11	39.08	46.85
TRINITY_DN1076_c0_g2	14.65	2.83	3.39
TRINITY_DN1076_c0_g3	0	0	0
TRINITY_DN1076_c1_g1	311	7.3	8.76
TRINITY_DN1076_c2_g1	5	1.2	1.44
TRINITY_DN10770_c0_g1	1583	22.09	26.48
TRINITY_DN10770_c1_g1	10	1.4	1.68
TRINITY_DN10771_c0_g1	1937	22.44	26.9
TRINITY_DN10772_c0_g1	1294	48.61	58.27
TRINITY_DN10773_c0_g1	633	6.18	7.4
TRINITY_DN10774_c0_g1	2093	64.51	77.34
TRINITY_DN10775_c0_g1	257	3.57	4.28
TRINITY_DN10776_c0_g1	339	3.87	4.63
TRINITY_DN10777_c0_g1	2335	115.99	139.05
TRINITY_DN10778_c0_g1	42.04	0.81	0.97
TRINITY_DN10778_c1_g1	152	1.92	2.3
TRINITY_DN10779_c0_g1	1127	39.13	46.91
TRINITY_DN1077_c0_g1	596	7.94	9.52
TRINITY_DN10780_c0_g1	4435	91.82	110.07
TRINITY_DN10781_c0_g1	1039	27.72	33.23
TRINITY_DN10781_c1_g1	77	2.76	3.31
TRINITY_DN10782_c0_g1	921	20.7	24.82
TRINITY_DN10783_c0_g1	317	6.74	8.08
TRINITY_DN10784_c0_g1	12085	206.72	247.81
TRINITY_DN10785_c0_g1	300	9.99	11.97
TRINITY_DN10786_c0_g1	2371	31.71	38.01
TRINITY_DN10787_c0_g1	960	35.2	42.2
TRINITY_DN10788_c0_g1	50	1.89	2.27
TRINITY_DN10789_c0_g1	3028	70.81	84.88
TRINITY_DN1078_c0_g1	1475	23.55	28.23
TRINITY_DN10790_c0_g1	1883	35.8	42.92
TRINITY_DN10791_c0_g1	912	7.9	9.47
TRINITY_DN10792_c0_g1	84	13.16	15.78
TRINITY_DN10793_c0_g1	16	10.88	13.04
TRINITY_DN10795_c0_g1	78	36.14	43.32
TRINITY_DN10796_c0_g1	15.48	4.37	5.23
TRINITY_DN10797_c0_g1	21	6.69	8.02
TRINITY_DN10799_c0_g1	614	8.38	10.04
TRINITY_DN1079_c0_g1	5306	56.01	67.14
TRINITY_DN107_c0_g1	204	19.2	23.02
TRINITY_DN107_c1_g1	5	0.88	1.05
TRINITY_DN10800_c0_g1	1050	18.61	22.31
TRINITY_DN10801_c0_g1	2608	102.77	123.2
TRINITY_DN10801_c1_g1	42	10.48	12.56
TRINITY_DN10802_c0_g1	1247	11.17	13.4
TRINITY_DN10803_c0_g1	32	10.56	12.65
TRINITY_DN10804_c0_g1	761	8.79	10.54
TRINITY_DN10805_c0_g1	52	13.91	16.68
TRINITY_DN10806_c0_g1	155	7.19	8.62
TRINITY_DN10806_c1_g1	75	5.93	7.11
TRINITY_DN10807_c0_g1	209	8.09	9.69
TRINITY_DN10807_c1_g1	27	6.31	7.56
TRINITY_DN10807_c2_g1	64	4.7	5.63
TRINITY_DN10808_c0_g1	3	1.67	2
TRINITY_DN10809_c0_g1	22	4.56	5.46
TRINITY_DN10809_c1_g1	45	1.41	1.69
TRINITY_DN10809_c3_g1	14	2.46	2.95
TRINITY_DN10809_c4_g1	6	1.47	1.76
TRINITY_DN1080_c0_g1	405	9.7	11.63
TRINITY_DN10810_c0_g1	313	8.48	10.17
TRINITY_DN10811_c0_g1	5	1.89	2.26
TRINITY_DN10814_c0_g1	142	1.3	1.56
TRINITY_DN10815_c0_g1	464	10.68	12.81
TRINITY_DN10816_c0_g1	0	0	0
TRINITY_DN10817_c0_g1	1	0.05	0.06
TRINITY_DN10818_c0_g1	402	5.48	6.56
TRINITY_DN10819_c0_g1	3274	44.09	52.85
TRINITY_DN10820_c0_g1	1353	27.74	33.26
TRINITY_DN10821_c0_g1	571	7.02	8.41
TRINITY_DN10822_c0_g1	63	3.86	4.63
TRINITY_DN10823_c0_g1	605	14.61	17.51
TRINITY_DN10824_c0_g1	202	9.84	11.8
TRINITY_DN10824_c0_g2	706	5.66	6.78
TRINITY_DN10825_c0_g1	1752	24.08	28.87
TRINITY_DN10825_c1_g1	3	1.94	2.32
TRINITY_DN10826_c0_g1	54	13.09	15.69
TRINITY_DN10827_c0_g1	3695	57.43	68.85
TRINITY_DN10829_c0_g1	193	9.02	10.81
TRINITY_DN1082_c0_g1	993.88	35.86	42.99
TRINITY_DN1082_c0_g2	27.58	7.61	9.13
TRINITY_DN10830_c0_g1	1085	18.38	22.03
TRINITY_DN10831_c0_g1	10	3.46	4.15
TRINITY_DN10832_c0_g1	1540	16.32	19.56
TRINITY_DN10833_c0_g1	1938	11.07	13.28
TRINITY_DN10833_c1_g1	32	5.41	6.48
TRINITY_DN10834_c0_g1	292	7.77	9.32
TRINITY_DN10835_c0_g1	193	5.7	6.83
TRINITY_DN10836_c0_g1	6	3.62	4.34
TRINITY_DN10837_c0_g1	111	22.73	27.25
TRINITY_DN10837_c3_g1	26	27.75	33.27
TRINITY_DN10838_c0_g1	790	72.49	86.9
TRINITY_DN10839_c0_g1	89	1.26	1.51
TRINITY_DN1083_c0_g1	243	12.22	14.65
TRINITY_DN10840_c0_g1	244	4.15	4.97
TRINITY_DN10841_c0_g1	822	12.68	15.2
TRINITY_DN10842_c0_g1	46	5.07	6.08
TRINITY_DN10843_c0_g1	1353	17.01	20.4
TRINITY_DN10844_c0_g1	494	11.82	14.17
TRINITY_DN10845_c0_g1	0	0	0
TRINITY_DN10846_c0_g1	5106	117.3	140.61
TRINITY_DN10848_c0_g1	14	0.38	0.46
TRINITY_DN10849_c0_g1	2431	59.65	71.51
TRINITY_DN10849_c1_g1	1	0.18	0.21
TRINITY_DN1084_c0_g1	2774.42	28.03	33.6
TRINITY_DN10850_c0_g1	57.93	6.53	7.83
TRINITY_DN10851_c0_g1	47	1.83	2.19
TRINITY_DN10851_c1_g1	2	0.57	0.68
TRINITY_DN10851_c1_g2	82	3.68	4.42
TRINITY_DN10852_c0_g1	194	3.87	4.64
TRINITY_DN10852_c0_g2	47	21.47	25.73
TRINITY_DN10853_c0_g1	3746	19.02	22.8
TRINITY_DN10854_c0_g1	2702	43.8	52.51
TRINITY_DN10855_c0_g1	1991	41.94	50.27
TRINITY_DN10856_c0_g1	1666	13.04	15.64
TRINITY_DN10857_c0_g1	511	7.35	8.81
TRINITY_DN10858_c0_g1	997	9.78	11.72
TRINITY_DN10859_c0_g1	0	0	0
TRINITY_DN10859_c1_g1	0	0	0
TRINITY_DN1085_c0_g1	281	7.75	9.29
TRINITY_DN10860_c0_g1	3880	59.76	71.64
TRINITY_DN10861_c0_g1	691	13.52	16.2
TRINITY_DN10862_c0_g1	0	0	0
TRINITY_DN10863_c0_g1	31	0.62	0.75
TRINITY_DN10864_c0_g1	39	6.68	8.01
TRINITY_DN10865_c0_g1	454	5.29	6.34
TRINITY_DN10866_c0_g1	1765	18.37	22.02
TRINITY_DN10867_c0_g1	351	6.18	7.4
TRINITY_DN10868_c0_g1	4	0.09	0.1
TRINITY_DN10869_c0_g1	27	9.4	11.27
TRINITY_DN1086_c0_g1	10636.6	231.78	277.86
TRINITY_DN1086_c1_g1	848.96	27.33	32.77
TRINITY_DN1086_c2_g1	213	237.6	284.83
TRINITY_DN1086_c3_g1	557	33.75	40.46
TRINITY_DN10870_c0_g1	4795	34.63	41.51
TRINITY_DN10871_c0_g1	732	11.54	13.83
TRINITY_DN10872_c0_g1	1644.48	17.23	20.66
TRINITY_DN10873_c0_g1	1649	26.22	31.43
TRINITY_DN10874_c0_g1	3894.29	33.61	40.29
TRINITY_DN10874_c0_g2	942.71	29.79	35.71
TRINITY_DN10874_c1_g1	156	7.58	9.08
TRINITY_DN10875_c0_g1	2341	11.64	13.95
TRINITY_DN10875_c1_g1	2	0.48	0.58
TRINITY_DN10876_c0_g1	1524	14.27	17.11
TRINITY_DN10877_c0_g1	1226	33.87	40.6
TRINITY_DN10877_c1_g1	41	3.67	4.4
TRINITY_DN10878_c0_g1	49	1.9	2.28
TRINITY_DN10879_c0_g1	457	10.57	12.67
TRINITY_DN1087_c0_g1	4539	45.71	54.8
TRINITY_DN10880_c0_g1	0	0	0
TRINITY_DN10881_c0_g1	17	6.26	7.5
TRINITY_DN10882_c0_g1	402	6.24	7.48
TRINITY_DN10883_c0_g1	1373	19.41	23.27
TRINITY_DN10883_c1_g1	1038	21.52	25.8
TRINITY_DN10883_c2_g1	19	1.32	1.59
TRINITY_DN10884_c0_g1	2141	22.73	27.25
TRINITY_DN10885_c0_g1	865	27.99	33.55
TRINITY_DN10886_c0_g1	7849	153.59	184.12
TRINITY_DN10887_c0_g1	2153	76.3	91.46
TRINITY_DN10888_c0_g1	2411	43.62	52.29
TRINITY_DN10889_c0_g1	366	6.6	7.92
TRINITY_DN10889_c0_g2	356	4.52	5.42
TRINITY_DN10889_c1_g1	769	20.53	24.61
TRINITY_DN10889_c1_g2	97	4.72	5.66
TRINITY_DN10889_c2_g1	8	1.32	1.58
TRINITY_DN1088_c0_g1	1151	8.64	10.35
TRINITY_DN10890_c0_g1	1127	32.21	38.61
TRINITY_DN10891_c0_g1	11	0.85	1.02
TRINITY_DN10892_c0_g1	217	9.53	11.42
TRINITY_DN10893_c0_g1	245	10.83	12.98
TRINITY_DN10894_c0_g1	1	0.02	0.02
TRINITY_DN10894_c2_g1	2	0.4	0.48
TRINITY_DN10895_c0_g1	475	9.42	11.29
TRINITY_DN10896_c0_g1	19	7.98	9.56
TRINITY_DN10897_c0_g1	14	0.46	0.55
TRINITY_DN10898_c0_g1	121.48	7.36	8.82
TRINITY_DN10899_c0_g1	2045	21.59	25.88
TRINITY_DN1089_c0_g1	453	41.29	49.5
TRINITY_DN108_c0_g1	69	42.31	50.71
TRINITY_DN10900_c0_g1	217	2.17	2.61
TRINITY_DN10901_c0_g1	1126	22.45	26.91
TRINITY_DN10902_c0_g1	111	11.73	14.07
TRINITY_DN10903_c0_g1	36	1.08	1.3
TRINITY_DN10904_c0_g1	0	0	0
TRINITY_DN10905_c0_g1	6	0.62	0.75
TRINITY_DN10906_c0_g1	51	3.82	4.58
TRINITY_DN10907_c0_g1	362	3.03	3.63
TRINITY_DN10908_c0_g1	12	4.53	5.43
TRINITY_DN10908_c0_g2	0	0	0
TRINITY_DN10908_c1_g1	101	3.88	4.66
TRINITY_DN10908_c3_g1	7	7.47	8.96
TRINITY_DN10909_c0_g1	977	25	29.97
TRINITY_DN1090_c0_g1	10425	208.76	250.26
TRINITY_DN10911_c0_g1	1	0.05	0.06
TRINITY_DN10912_c0_g1	150	4.64	5.57
TRINITY_DN10912_c1_g1	22	2.09	2.5
TRINITY_DN10913_c0_g1	2	0.75	0.89
TRINITY_DN10914_c0_g1	148	5.01	6.01
TRINITY_DN10915_c0_g1	70	12.49	14.97
TRINITY_DN10916_c0_g1	22	1.31	1.58
TRINITY_DN10917_c0_g1	8	1.62	1.94
TRINITY_DN10918_c0_g1	2	0.42	0.51
TRINITY_DN10918_c0_g2	14	2.14	2.57
TRINITY_DN10918_c0_g3	9	0.43	0.51
TRINITY_DN10918_c1_g1	13	3.44	4.13
TRINITY_DN10919_c0_g1	44	7.11	8.52
TRINITY_DN10919_c1_g1	36	4.07	4.88
TRINITY_DN10919_c2_g1	16	5.61	6.72
TRINITY_DN1091_c0_g1	2696	88.21	105.74
TRINITY_DN10920_c0_g1	10117	138.34	165.83
TRINITY_DN10920_c1_g1	57	19.49	23.36
TRINITY_DN10920_c2_g1	59	6.51	7.8
TRINITY_DN10921_c0_g1	44	4.5	5.4
TRINITY_DN10922_c0_g1	9.38	4.25	5.09
TRINITY_DN10923_c0_g1	607	13.08	15.68
TRINITY_DN10924_c0_g1	11	0.77	0.92
TRINITY_DN10925_c0_g1	583	5.85	7.01
TRINITY_DN10926_c0_g1	0	0	0
TRINITY_DN10927_c0_g1	717	18.02	21.6
TRINITY_DN10928_c0_g1	107.77	5.48	6.57
TRINITY_DN10929_c0_g1	979.37	19.24	23.06
TRINITY_DN10929_c0_g2	88.63	2.32	2.78
TRINITY_DN1092_c0_g1	12664	137.18	164.45
TRINITY_DN1092_c1_g1	8	5.54	6.64
TRINITY_DN10930_c0_g1	757	16.21	19.43
TRINITY_DN10931_c0_g1	68	3.94	4.72
TRINITY_DN10931_c1_g1	8	1.34	1.61
TRINITY_DN10933_c0_g1	4	0.12	0.15
TRINITY_DN10934_c0_g1	8	0.64	0.76
TRINITY_DN10935_c0_g1	61	4.41	5.29
TRINITY_DN10936_c0_g1	9112	126.82	152.03
TRINITY_DN10938_c0_g1	11304	214.66	257.33
TRINITY_DN10939_c0_g1	5763	108.71	130.32
TRINITY_DN1093_c0_g1	153	2.31	2.77
TRINITY_DN10940_c0_g1	8	3.99	4.78
TRINITY_DN10941_c0_g1	11	0.42	0.51
TRINITY_DN10942_c0_g1	502	4.48	5.38
TRINITY_DN10945_c0_g1	3205	62.24	74.61
TRINITY_DN10946_c0_g1	385	7.44	8.91
TRINITY_DN10947_c0_g1	9	6.23	7.47
TRINITY_DN10948_c0_g1	401	45.58	54.64
TRINITY_DN10949_c0_g1	1390	7.68	9.2
TRINITY_DN1094_c0_g1	764	11.27	13.52
TRINITY_DN10950_c0_g1	112.01	7.27	8.72
TRINITY_DN10951_c0_g1	47.99	12.71	15.23
TRINITY_DN10952_c0_g1	89	4.97	5.96
TRINITY_DN10953_c0_g1	580	36.91	44.25
TRINITY_DN10954_c0_g1	33	2.61	3.13
TRINITY_DN10954_c1_g1	23	2.96	3.55
TRINITY_DN10955_c0_g1	876	19.13	22.94
TRINITY_DN10956_c0_g1	119	1.53	1.83
TRINITY_DN10957_c0_g1	1317	25.46	30.52
TRINITY_DN10958_c0_g1	3562	139.93	167.75
TRINITY_DN10959_c0_g1	19	0.16	0.2
TRINITY_DN1095_c0_g1	5752.18	181.33	217.37
TRINITY_DN1095_c1_g1	69.77	69.82	83.7
TRINITY_DN1095_c1_g2	22	22.02	26.39
TRINITY_DN1095_c2_g1	14.42	1.33	1.6
TRINITY_DN10960_c0_g1	2220	58.22	69.79
TRINITY_DN10962_c0_g1	73	3.45	4.14
TRINITY_DN10963_c0_g1	128	14.24	17.07
TRINITY_DN10964_c0_g1	3891.29	93.88	112.54
TRINITY_DN10964_c0_g2	28.71	18.85	22.59
TRINITY_DN10965_c0_g1	50	1.81	2.17
TRINITY_DN10966_c0_g1	425	5.46	6.54
TRINITY_DN10967_c0_g1	5544	30.23	36.24
TRINITY_DN10968_c0_g1	2131	28.08	33.66
TRINITY_DN10969_c0_g1	372	10.33	12.39
TRINITY_DN1096_c0_g1	877	17.01	20.39
TRINITY_DN10970_c0_g1	836	7.46	8.95
TRINITY_DN10971_c0_g1	259	16	19.18
TRINITY_DN10971_c1_g1	3	0.79	0.95
TRINITY_DN10972_c0_g1	3220	92.44	110.81
TRINITY_DN10973_c0_g1	117	8.17	9.79
TRINITY_DN10974_c0_g1	2061	23.05	27.63
TRINITY_DN10976_c0_g1	2410	9.34	11.19
TRINITY_DN10977_c0_g1	101	9.2	11.03
TRINITY_DN10978_c0_g1	76	3.97	4.76
TRINITY_DN10979_c0_g1	62	2.78	3.33
TRINITY_DN10979_c1_g1	142	1.59	1.9
TRINITY_DN1097_c0_g1	473	18.01	21.59
TRINITY_DN1097_c1_g1	1	0.51	0.61
TRINITY_DN10980_c0_g1	17	2.43	2.91
TRINITY_DN10981_c0_g1	258	3.53	4.23
TRINITY_DN10982_c0_g1	1581	44.2	52.99
TRINITY_DN10983_c0_g1	20	0.24	0.28
TRINITY_DN10984_c0_g1	614	27.44	32.89
TRINITY_DN10985_c0_g1	42.47	14.88	17.83
TRINITY_DN10986_c0_g1	1757	94.05	112.74
TRINITY_DN10986_c1_g1	39	2.78	3.33
TRINITY_DN10987_c0_g1	1285	17.17	20.59
TRINITY_DN10988_c0_g1	271	3.18	3.81
TRINITY_DN10989_c0_g1	182	8.7	10.43
TRINITY_DN1098_c0_g1	8580.71	184.94	221.7
TRINITY_DN1098_c1_g1	649.29	51.01	61.16
TRINITY_DN10990_c0_g1	1636	41.56	49.83
TRINITY_DN10991_c0_g1	2149	22.23	26.65
TRINITY_DN10992_c0_g1	22	0.81	0.97
TRINITY_DN10993_c0_g1	421	6.54	7.84
TRINITY_DN10994_c0_g1	350	15.11	18.12
TRINITY_DN10995_c0_g1	467	4.3	5.15
TRINITY_DN10996_c0_g1	1207	25.89	31.03
TRINITY_DN10997_c0_g1	101	1.84	2.21
TRINITY_DN10998_c0_g1	8239	76.74	91.99
TRINITY_DN10999_c0_g1	3342	70.61	84.65
TRINITY_DN10999_c1_g1	13	2.49	2.99
TRINITY_DN1099_c0_g1	1582	14.82	17.76
TRINITY_DN1099_c1_g1	899.03	38.45	46.09
TRINITY_DN1099_c1_g2	365	12.74	15.27
TRINITY_DN1099_c1_g3	4	0.94	1.13
TRINITY_DN109_c0_g1	2025	29	34.76
TRINITY_DN10_c0_g1	706	66.35	79.53
TRINITY_DN11000_c0_g1	659	8.23	9.87
TRINITY_DN11001_c0_g1	1	0.11	0.13
TRINITY_DN11002_c0_g1	452	15.67	18.79
TRINITY_DN11003_c0_g1	2043	28.12	33.71
TRINITY_DN11004_c0_g1	566	3.64	4.36
TRINITY_DN11005_c0_g1	3023	72.18	86.52
TRINITY_DN11006_c0_g1	5	0.35	0.42
TRINITY_DN11007_c0_g1	884	25.81	30.94
TRINITY_DN11008_c0_g1	2301	87.2	104.53
TRINITY_DN11009_c0_g1	452	6.28	7.53
TRINITY_DN1100_c0_g1	16.89	2.57	3.08
TRINITY_DN1100_c1_g1	184	68.21	81.77
TRINITY_DN11010_c0_g1	259	11.34	13.59
TRINITY_DN11011_c0_g1	2687	40.75	48.85
TRINITY_DN11012_c0_g1	634	19.32	23.16
TRINITY_DN11013_c0_g1	48	44.2	52.99
TRINITY_DN11014_c0_g1	629	7.09	8.5
TRINITY_DN11015_c0_g1	102	4.42	5.3
TRINITY_DN11016_c0_g1	139	2.83	3.4
TRINITY_DN11017_c0_g1	182.9	16.09	19.29
TRINITY_DN11018_c0_g1	1320	9.54	11.43
TRINITY_DN11019_c0_g1	70	1.79	2.15
TRINITY_DN1101_c0_g1	702	11.63	13.94
TRINITY_DN1101_c1_g1	1393	15.07	18.06
TRINITY_DN11020_c0_g1	5432	148.47	177.98
TRINITY_DN11021_c0_g1	1558	34.69	41.58
TRINITY_DN11022_c0_g1	352	5.17	6.2
TRINITY_DN11022_c1_g1	9	3.23	3.87
TRINITY_DN11023_c0_g1	2192	28.56	34.24
TRINITY_DN11023_c0_g2	107	6.32	7.58
TRINITY_DN11024_c1_g1	35	24.22	29.03
TRINITY_DN11024_c1_g2	11	1.79	2.14
TRINITY_DN11025_c0_g1	236	6.57	7.88
TRINITY_DN11026_c0_g1	153	10.32	12.37
TRINITY_DN11027_c0_g1	548	26.67	31.97
TRINITY_DN11028_c0_g1	22	3.16	3.79
TRINITY_DN11029_c0_g1	25	0.82	0.98
TRINITY_DN1102_c0_g1	280.21	118.5	142.05
TRINITY_DN11030_c0_g1	503	13.45	16.12
TRINITY_DN11031_c0_g1	258	5.62	6.74
TRINITY_DN11032_c0_g1	2566	41.1	49.27
TRINITY_DN11034_c0_g1	3229	20.95	25.12
TRINITY_DN11035_c0_g1	125	4.36	5.22
TRINITY_DN11036_c0_g1	191	32.93	39.48
TRINITY_DN11037_c0_g1	1349	11.5	13.78
TRINITY_DN11038_c1_g1	8	8.92	10.7
TRINITY_DN11039_c0_g1	1626	29.45	35.31
TRINITY_DN11040_c0_g1	19	1.88	2.25
TRINITY_DN11041_c0_g1	42.95	16.22	19.45
TRINITY_DN11042_c0_g1	189	7.23	8.67
TRINITY_DN11043_c0_g1	84	1.81	2.18
TRINITY_DN11044_c0_g1	5283	179.88	215.64
TRINITY_DN11046_c0_g1	805.66	36.61	43.89
TRINITY_DN11046_c1_g1	1893	16.07	19.27
TRINITY_DN11047_c0_g1	139	13.13	15.74
TRINITY_DN11049_c0_g1	104	0.78	0.93
TRINITY_DN1104_c1_g1	154.14	70.08	84.01
TRINITY_DN11050_c0_g1	105	2.23	2.67
TRINITY_DN11051_c0_g1	25	1.5	1.8
TRINITY_DN11052_c0_g1	34	2.77	3.32
TRINITY_DN11053_c0_g1	35	5.32	6.38
TRINITY_DN11055_c0_g1	54	0.97	1.17
TRINITY_DN11058_c0_g1	3554	70.89	84.99
TRINITY_DN11059_c0_g1	8	0.89	1.07
TRINITY_DN1105_c0_g1	502	37.49	44.95
TRINITY_DN11060_c0_g1	376	6.88	8.24
TRINITY_DN11061_c0_g1	7080	221.56	265.61
TRINITY_DN11062_c0_g1	2386	29.82	35.74
TRINITY_DN11063_c0_g1	190	1.71	2.05
TRINITY_DN11064_c0_g1	2639	19.21	23.03
TRINITY_DN11065_c0_g1	460	8.07	9.67
TRINITY_DN11066_c0_g1	5525	55.67	66.74
TRINITY_DN11067_c0_g1	422	7.62	9.14
TRINITY_DN11067_c0_g2	16	3.48	4.18
TRINITY_DN11068_c0_g1	246	3.13	3.75
TRINITY_DN11069_c0_g1	192	9.65	11.57
TRINITY_DN1106_c0_g1	247	16.4	19.66
TRINITY_DN11070_c0_g1	71	8.65	10.36
TRINITY_DN11071_c0_g1	18	13.64	16.35
TRINITY_DN11072_c0_g1	339	2.94	3.52
TRINITY_DN11073_c0_g1	2612	65	77.92
TRINITY_DN11074_c0_g1	1436	23.14	27.74
TRINITY_DN11075_c0_g1	339	8.2	9.83
TRINITY_DN11076_c0_g1	178	3.07	3.68
TRINITY_DN11077_c0_g1	5290	80.66	96.7
TRINITY_DN11078_c0_g1	1522	20.88	25.03
TRINITY_DN11079_c0_g1	2363	119.51	143.27
TRINITY_DN11079_c1_g1	714	22.32	26.75
TRINITY_DN1107_c0_g1	692	11.61	13.92
TRINITY_DN11080_c0_g1	22	0.67	0.8
TRINITY_DN11081_c0_g1	1130	7.85	9.41
TRINITY_DN11082_c0_g1	1467	20.94	25.1
TRINITY_DN11083_c0_g1	764	9.35	11.21
TRINITY_DN11084_c0_g1	127	10.1	12.11
TRINITY_DN11085_c0_g1	939	16.14	19.35
TRINITY_DN11086_c0_g1	1041	27.12	32.51
TRINITY_DN11087_c0_g1	141	2.78	3.33
TRINITY_DN11088_c0_g1	21	3.97	4.76
TRINITY_DN11088_c0_g2	5	2.92	3.5
TRINITY_DN11089_c0_g1	50	26.83	32.17
TRINITY_DN1108_c0_g1	11748	128.33	153.84
TRINITY_DN1108_c0_g2	2964	35.47	42.52
TRINITY_DN1108_c1_g1	139	4.35	5.21
TRINITY_DN11090_c0_g1	30	4.67	5.6
TRINITY_DN11091_c2_g1	5	0.87	1.05
TRINITY_DN11092_c0_g1	64	5.61	6.73
TRINITY_DN11092_c0_g2	8	5.07	6.08
TRINITY_DN11094_c0_g1	68	4.73	5.68
TRINITY_DN11094_c2_g1	5	2.92	3.5
TRINITY_DN11095_c0_g1	1036	17.05	20.45
TRINITY_DN11096_c0_g1	12	4.42	5.3
TRINITY_DN11098_c0_g1	99.87	40.27	48.28
TRINITY_DN11098_c0_g2	203	49.62	59.49
TRINITY_DN11098_c1_g1	366	7.57	9.07
TRINITY_DN11099_c0_g1	29	6.42	7.7
TRINITY_DN1109_c0_g1	643	16.41	19.67
TRINITY_DN1109_c1_g1	287	20.2	24.22
TRINITY_DN1109_c2_g1	747	15.82	18.97
TRINITY_DN1109_c3_g1	743	31.09	37.27
TRINITY_DN110_c0_g1	4270	88.76	106.4
TRINITY_DN110_c0_g2	980	94.3	113.05
TRINITY_DN11101_c0_g1	49	6.59	7.9
TRINITY_DN11101_c1_g1	26	1.68	2.02
TRINITY_DN11102_c0_g1	5	2.82	3.39
TRINITY_DN11103_c0_g1	802	18.57	22.27
TRINITY_DN11103_c1_g1	10	0.58	0.7
TRINITY_DN11104_c0_g1	132	4.75	5.69
TRINITY_DN11105_c0_g1	7860	66.12	79.27
TRINITY_DN11105_c1_g1	13	7.84	9.4
TRINITY_DN11106_c0_g1	666	21.42	25.67
TRINITY_DN11107_c0_g1	28	1.68	2.01
TRINITY_DN11109_c0_g1	233	10.5	12.59
TRINITY_DN1110_c0_g1	1436	20.02	24
TRINITY_DN1110_c1_g1	355	7.68	9.21
TRINITY_DN11110_c0_g1	109.66	10.55	12.65
TRINITY_DN11111_c0_g1	1495	45	53.95
TRINITY_DN11112_c0_g1	940	19.57	23.46
TRINITY_DN11113_c0_g1	7	0.75	0.9
TRINITY_DN11115_c0_g1	131.12	13.58	16.28
TRINITY_DN11116_c0_g1	8	5.74	6.88
TRINITY_DN11117_c0_g1	736	7.8	9.35
TRINITY_DN11118_c0_g1	1811	38.97	46.72
TRINITY_DN11119_c0_g1	2468	35.38	42.42
TRINITY_DN1111_c0_g1	1692	11.98	14.36
TRINITY_DN11120_c0_g1	715	15.19	18.21
TRINITY_DN11121_c0_g1	3574	57.53	68.97
TRINITY_DN11122_c0_g1	594	3.74	4.49
TRINITY_DN11123_c0_g1	6404	120.72	144.71
TRINITY_DN11124_c0_g1	526	6.27	7.52
TRINITY_DN11125_c0_g1	3	0.55	0.66
TRINITY_DN11125_c0_g2	248	7.06	8.46
TRINITY_DN11126_c0_g1	1016	7.36	8.82
TRINITY_DN11127_c0_g1	173	4.48	5.37
TRINITY_DN11127_c1_g1	5	2.19	2.62
TRINITY_DN11128_c0_g1	9297	42.43	50.87
TRINITY_DN11129_c0_g1	298	6.16	7.39
TRINITY_DN1112_c0_g1	521	39.03	46.78
TRINITY_DN11130_c0_g1	2452	37.88	45.41
TRINITY_DN11131_c0_g1	2230	63.8	76.49
TRINITY_DN11132_c0_g1	341	6.51	7.81
TRINITY_DN11132_c1_g1	7	4.84	5.81
TRINITY_DN11133_c0_g1	118	3.17	3.8
TRINITY_DN11134_c0_g1	1529	9.16	10.98
TRINITY_DN11135_c1_g1	0	0	0
TRINITY_DN11137_c0_g1	561	16.02	19.2
TRINITY_DN11138_c0_g1	38	2.48	2.98
TRINITY_DN11139_c0_g1	1	0.51	0.61
TRINITY_DN1113_c0_g1	825.78	17.42	20.88
TRINITY_DN1113_c0_g2	1349.23	36.52	43.78
TRINITY_DN1113_c0_g3	1261.2	60.53	72.56
TRINITY_DN1113_c1_g1	8798	135.65	162.61
TRINITY_DN1113_c2_g1	78.63	20.82	24.96
TRINITY_DN11140_c0_g1	14	8.17	9.79
TRINITY_DN11141_c0_g1	10	0.39	0.46
TRINITY_DN11142_c0_g1	0	0	0
TRINITY_DN11143_c0_g1	460	10.45	12.53
TRINITY_DN11144_c0_g1	0	0	0
TRINITY_DN11146_c0_g1	4.99	1.61	1.93
TRINITY_DN11147_c0_g1	657	8.11	9.72
TRINITY_DN11148_c0_g1	25	3.47	4.16
TRINITY_DN11149_c0_g1	271	3.34	4.01
TRINITY_DN1114_c0_g1	6111	52.71	63.19
TRINITY_DN11151_c0_g1	3196	78.05	93.57
TRINITY_DN11151_c1_g1	20	12.26	14.7
TRINITY_DN11153_c0_g1	15	13.27	15.9
TRINITY_DN11154_c0_g1	50	3.92	4.7
TRINITY_DN11155_c0_g1	160	10.72	12.85
TRINITY_DN11156_c0_g1	3856	57.13	68.49
TRINITY_DN11157_c0_g1	1048	10.46	12.54
TRINITY_DN11158_c0_g1	19	0.56	0.67
TRINITY_DN11159_c0_g1	31	1.67	2
TRINITY_DN1115_c0_g1	15088.7	381.89	457.81
TRINITY_DN11160_c0_g1	27	0.8	0.96
TRINITY_DN11160_c0_g2	9	3.04	3.64
TRINITY_DN11161_c0_g1	13091	179.34	214.99
TRINITY_DN11162_c0_g1	39	4.58	5.48
TRINITY_DN11162_c0_g2	17.72	11.33	13.59
TRINITY_DN11163_c0_g1	774	10.92	13.09
TRINITY_DN11164_c0_g1	2	0.25	0.3
TRINITY_DN11165_c0_g1	2628	20.06	24.04
TRINITY_DN11166_c0_g1	5027	63.59	76.23
TRINITY_DN11167_c0_g1	518	63.97	76.69
TRINITY_DN11168_c0_g1	1061	83.11	99.63
TRINITY_DN11169_c0_g1	3573.96	44.08	52.85
TRINITY_DN1116_c0_g1	4986	62.44	74.85
TRINITY_DN1116_c0_g2	198	9.96	11.93
TRINITY_DN1116_c1_g1	235	18.93	22.69
TRINITY_DN1116_c2_g1	444	17.39	20.85
TRINITY_DN11170_c0_g1	45	10.91	13.08
TRINITY_DN11172_c0_g1	3740	37.86	45.39
TRINITY_DN11173_c0_g1	14	6.3	7.56
TRINITY_DN11174_c0_g1	2	0.05	0.07
TRINITY_DN11175_c0_g1	75	3.86	4.63
TRINITY_DN11176_c0_g1	73	1.95	2.34
TRINITY_DN11177_c0_g1	381	4.64	5.56
TRINITY_DN11178_c0_g1	218	3.43	4.12
TRINITY_DN11179_c0_g1	149	1.93	2.32
TRINITY_DN1117_c0_g1	12873	482.83	578.81
TRINITY_DN1117_c1_g1	1947	142.11	170.36
TRINITY_DN11181_c0_g1	9	0.93	1.11
TRINITY_DN11182_c0_g1	13	2.09	2.5
TRINITY_DN11183_c0_g1	573	24.41	29.27
TRINITY_DN11183_c1_g1	6	2.05	2.46
TRINITY_DN11184_c0_g1	5498	23.27	27.9
TRINITY_DN11185_c0_g1	1165	188.25	225.67
TRINITY_DN11185_c0_g2	1066	111.79	134.01
TRINITY_DN11187_c0_g1	331	4.43	5.31
TRINITY_DN11188_c0_g1	113	3.97	4.76
TRINITY_DN11189_c0_g1	91	19.32	23.16
TRINITY_DN1118_c0_g1	1134	23.78	28.51
TRINITY_DN11190_c0_g1	426	7.87	9.43
TRINITY_DN11192_c0_g1	415	14.32	17.17
TRINITY_DN11193_c0_g1	27	9.7	11.62
TRINITY_DN11194_c0_g1	32	1.12	1.35
TRINITY_DN11195_c0_g1	524	119.88	143.71
TRINITY_DN11196_c0_g1	70	2.2	2.64
TRINITY_DN11197_c0_g1	6	4.38	5.25
TRINITY_DN11198_c0_g1	1598	26.27	31.49
TRINITY_DN11199_c0_g1	2	0.13	0.16
TRINITY_DN1119_c0_g1	658	32.87	39.41
TRINITY_DN111_c0_g1	644	16.03	19.22
TRINITY_DN11200_c0_g1	16	4.42	5.29
TRINITY_DN11201_c0_g1	163	2.44	2.93
TRINITY_DN11201_c1_g1	120	1.22	1.47
TRINITY_DN11202_c0_g1	411	10.63	12.75
TRINITY_DN11203_c0_g1	1631	13.5	16.19
TRINITY_DN11204_c0_g1	7167	212.39	254.6
TRINITY_DN11205_c0_g1	7	2.31	2.77
TRINITY_DN11206_c0_g1	17	5.88	7.05
TRINITY_DN11207_c0_g1	226	6.88	8.25
TRINITY_DN11207_c1_g1	0	0	0
TRINITY_DN11207_c2_g1	28	1.14	1.36
TRINITY_DN11208_c0_g1	259	2.23	2.67
TRINITY_DN11209_c0_g1	2183.3	25.44	30.5
TRINITY_DN11209_c0_g2	0	0	0
TRINITY_DN1120_c0_g1	783	13.06	15.66
TRINITY_DN11210_c0_g1	258	6.03	7.23
TRINITY_DN11211_c0_g1	2328	25.67	30.77
TRINITY_DN11212_c0_g1	314	12.76	15.3
TRINITY_DN11213_c0_g1	2253	27.94	33.49
TRINITY_DN11213_c1_g1	59	3.54	4.25
TRINITY_DN11214_c0_g1	986	30.97	37.13
TRINITY_DN11215_c0_g1	177	2.77	3.32
TRINITY_DN11216_c0_g1	22244	347	415.98
TRINITY_DN11217_c0_g1	1360	30.02	35.99
TRINITY_DN11218_c0_g1	2506	93.92	112.59
TRINITY_DN11219_c0_g1	1631	31.7	38
TRINITY_DN1121_c0_g1	1405	34.58	41.45
TRINITY_DN11220_c0_g1	3060	48.92	58.65
TRINITY_DN11221_c0_g1	591	40.78	48.88
TRINITY_DN11222_c0_g1	3097	66.63	79.88
TRINITY_DN11223_c1_g1	452	13.32	15.97
TRINITY_DN11224_c0_g1	3778	47.41	56.83
TRINITY_DN11225_c0_g1	209	3.67	4.4
TRINITY_DN11226_c0_g1	1909	102.61	123
TRINITY_DN11227_c0_g1	1122	16.26	19.49
TRINITY_DN11228_c0_g1	509	22.05	26.44
TRINITY_DN11229_c0_g1	279	5.81	6.97
TRINITY_DN1122_c0_g1	298	73.62	88.25
TRINITY_DN1122_c0_g2	1233	56.87	68.18
TRINITY_DN11230_c0_g1	553	3.06	3.67
TRINITY_DN11230_c0_g2	20	1.68	2.01
TRINITY_DN11230_c1_g1	672	13.94	16.71
TRINITY_DN11231_c0_g1	112	7.75	9.29
TRINITY_DN11232_c0_g1	717	14.35	17.2
TRINITY_DN11233_c0_g1	1469	15.93	19.1
TRINITY_DN11234_c0_g1	1160	21.29	25.52
TRINITY_DN11235_c0_g1	128	1.34	1.61
TRINITY_DN11236_c0_g1	121	2.23	2.67
TRINITY_DN11237_c0_g1	72	2.59	3.1
TRINITY_DN11238_c0_g1	692	6.46	7.74
TRINITY_DN11239_c0_g1	55	0.36	0.44
TRINITY_DN1123_c0_g1	4359	87.61	105.03
TRINITY_DN11240_c0_g1	60	4.25	5.09
TRINITY_DN11241_c0_g1	448	12.35	14.81
TRINITY_DN11242_c0_g1	1910	23.12	27.71
TRINITY_DN11243_c0_g1	148	1.53	1.83
TRINITY_DN11244_c0_g1	35	2.83	3.39
TRINITY_DN11245_c0_g1	1272	24.1	28.89
TRINITY_DN11246_c0_g1	24	3.63	4.35
TRINITY_DN11247_c0_g1	199	2.65	3.17
TRINITY_DN11248_c0_g1	617	12.02	14.4
TRINITY_DN11249_c0_g1	4208	243.56	291.98
TRINITY_DN1124_c0_g1	72	9.39	11.26
TRINITY_DN11250_c0_g1	102	9.39	11.26
TRINITY_DN11251_c0_g1	1932	17.06	20.45
TRINITY_DN11252_c0_g1	449	15.55	18.64
TRINITY_DN11253_c0_g1	78	3.08	3.69
TRINITY_DN11254_c0_g1	1831	65.7	78.76
TRINITY_DN11255_c0_g1	543	12.72	15.25
TRINITY_DN11256_c0_g1	683	21.91	26.27
TRINITY_DN11257_c0_g1	798	16.57	19.87
TRINITY_DN11258_c0_g1	595	10.23	12.26
TRINITY_DN11259_c0_g1	313	9.93	11.9
TRINITY_DN1125_c0_g1	2468	38.11	45.68
TRINITY_DN11260_c0_g1	156	7.42	8.9
TRINITY_DN11261_c0_g1	229	3.52	4.22
TRINITY_DN11263_c0_g1	30	9.34	11.19
TRINITY_DN11264_c0_g1	1448	16.29	19.53
TRINITY_DN11264_c1_g1	11	1.11	1.33
TRINITY_DN11265_c0_g1	205	15.09	18.09
TRINITY_DN11266_c0_g1	826	27.8	33.33
TRINITY_DN11267_c0_g1	12	0.78	0.94
TRINITY_DN11268_c0_g1	0	0	0
TRINITY_DN11268_c1_g1	41	8.85	10.61
TRINITY_DN11269_c0_g1	31	1.79	2.15
TRINITY_DN1126_c0_g1	1192	28.73	34.44
TRINITY_DN1126_c0_g2	1566	48.36	57.97
TRINITY_DN11270_c0_g1	176	9.56	11.46
TRINITY_DN11271_c0_g1	112	24.11	28.91
TRINITY_DN11272_c0_g1	235	4.67	5.59
TRINITY_DN11272_c1_g1	11	1.14	1.36
TRINITY_DN11272_c2_g1	23	3.63	4.35
TRINITY_DN11273_c0_g1	105	2.31	2.77
TRINITY_DN11273_c1_g1	31	1.18	1.41
TRINITY_DN11274_c0_g1	120	17.39	20.85
TRINITY_DN11275_c0_g1	1549	13.8	16.54
TRINITY_DN11276_c0_g1	542	5.81	6.97
TRINITY_DN11277_c0_g1	39	4.39	5.26
TRINITY_DN11278_c0_g1	26	2.39	2.87
TRINITY_DN11278_c0_g2	113	12.57	15.07
TRINITY_DN11279_c0_g1	9	3.78	4.53
TRINITY_DN1127_c0_g1	6388	212.6	254.86
TRINITY_DN1127_c1_g1	119	27.06	32.44
TRINITY_DN11280_c0_g1	196	8.08	9.69
TRINITY_DN11281_c0_g1	865	12.32	14.77
TRINITY_DN11281_c1_g1	7	1.27	1.52
TRINITY_DN11282_c0_g1	29	2.03	2.43
TRINITY_DN11282_c1_g1	27.88	13.91	16.67
TRINITY_DN11283_c0_g1	1350	36.01	43.17
TRINITY_DN11284_c0_g1	33	1.47	1.77
TRINITY_DN11285_c0_g1	295	6.82	8.17
TRINITY_DN11286_c0_g1	1947	20.33	24.37
TRINITY_DN11286_c2_g1	6	0.71	0.85
TRINITY_DN11287_c0_g1	263	4.49	5.38
TRINITY_DN11288_c0_g1	2863	22.55	27.04
TRINITY_DN11289_c0_g1	75	30.27	36.29
TRINITY_DN1128_c0_g1	6550	360.36	431.99
TRINITY_DN11290_c0_g1	421	7.08	8.49
TRINITY_DN11291_c0_g1	41	2.37	2.84
TRINITY_DN11292_c0_g1	412	13.46	16.14
TRINITY_DN11295_c0_g1	2318	49.59	59.45
TRINITY_DN11296_c0_g1	42	1.01	1.21
TRINITY_DN11299_c0_g1	36	2.57	3.08
TRINITY_DN11299_c2_g1	5	2.1	2.52
TRINITY_DN1129_c0_g1	1405	25.58	30.67
TRINITY_DN112_c0_g1	3283.04	25.57	30.65
TRINITY_DN112_c0_g2	2360	99.73	119.55
TRINITY_DN112_c1_g1	93	7.15	8.58
TRINITY_DN11300_c0_g1	26	0.97	1.16
TRINITY_DN11301_c0_g1	300	3.06	3.66
TRINITY_DN11303_c0_g1	86	4.41	5.29
TRINITY_DN11304_c0_g1	522	13.53	16.23
TRINITY_DN11305_c0_g1	473	216.02	258.97
TRINITY_DN11305_c1_g1	3062	33.94	40.69
TRINITY_DN11306_c0_g1	6436	100.46	120.43
TRINITY_DN11307_c0_g1	499.61	4.49	5.39
TRINITY_DN11308_c0_g1	2468	39.4	47.23
TRINITY_DN11309_c0_g1	473	20.02	24
TRINITY_DN11309_c1_g1	20	6.37	7.64
TRINITY_DN11309_c2_g1	17	1.26	1.51
TRINITY_DN1130_c0_g1	54.42	19.06	22.85
TRINITY_DN11310_c0_g1	600	9.15	10.97
TRINITY_DN11311_c0_g1	905	10.34	12.39
TRINITY_DN11312_c0_g1	200	2.48	2.97
TRINITY_DN11313_c0_g1	8987	185.31	222.15
TRINITY_DN11314_c0_g1	14	0.49	0.59
TRINITY_DN11315_c0_g1	6826	150.67	180.62
TRINITY_DN11316_c0_g1	83	34.85	41.78
TRINITY_DN11317_c0_g1	101	5.69	6.82
TRINITY_DN11318_c0_g1	147	7.65	9.17
TRINITY_DN1131_c0_g1	74	34.29	41.1
TRINITY_DN1131_c1_g1	2749.14	81.28	97.44
TRINITY_DN1131_c2_g1	109.57	6.55	7.85
TRINITY_DN1131_c3_g1	132	54.68	65.55
TRINITY_DN1131_c4_g1	13	0.76	0.91
TRINITY_DN11320_c0_g1	471.01	9.42	11.29
TRINITY_DN11320_c0_g2	10	1.38	1.66
TRINITY_DN11321_c0_g1	225	9.6	11.51
TRINITY_DN11323_c0_g1	289	6.64	7.96
TRINITY_DN11323_c0_g2	33	17.23	20.65
TRINITY_DN11324_c0_g1	390	3.83	4.59
TRINITY_DN11325_c0_g1	22	2.03	2.44
TRINITY_DN11326_c0_g1	1745	15.61	18.71
TRINITY_DN11326_c1_g1	73	4.68	5.61
TRINITY_DN11327_c0_g1	260.02	6.02	7.22
TRINITY_DN11328_c0_g1	20	1.86	2.22
TRINITY_DN11329_c0_g1	605	11.02	13.22
TRINITY_DN1132_c0_g1	2431	19.23	23.05
TRINITY_DN11330_c0_g1	49	4.15	4.98
TRINITY_DN11331_c0_g1	187	2.64	3.16
TRINITY_DN11332_c0_g1	920	12.08	14.48
TRINITY_DN11333_c0_g1	18	8.98	10.76
TRINITY_DN11334_c0_g1	7664	90.62	108.63
TRINITY_DN11335_c0_g1	1397	50.91	61.03
TRINITY_DN11336_c0_g1	150	10.62	12.73
TRINITY_DN11337_c0_g1	70	9.75	11.69
TRINITY_DN11338_c0_g1	60	21.29	25.52
TRINITY_DN11339_c0_g1	983	9.17	10.99
TRINITY_DN1133_c0_g1	20193	125.91	150.94
TRINITY_DN11341_c0_g1	6256	63.93	76.64
TRINITY_DN11343_c0_g1	759	8.51	10.2
TRINITY_DN11344_c0_g1	1218	19.28	23.11
TRINITY_DN11345_c0_g1	3	0.13	0.15
TRINITY_DN11345_c1_g1	2	0.05	0.06
TRINITY_DN11346_c0_g1	15	6.13	7.35
TRINITY_DN11347_c0_g1	17	12.19	14.62
TRINITY_DN11348_c0_g1	0	0	0
TRINITY_DN11349_c0_g1	17.99	19.21	23.02
TRINITY_DN1134_c0_g1	1621	17.35	20.8
TRINITY_DN11350_c0_g1	237	2.12	2.54
TRINITY_DN11351_c0_g1	2710	258.84	310.29
TRINITY_DN11352_c0_g1	1405	19.15	22.96
TRINITY_DN11353_c0_g1	3600	133.66	160.23
TRINITY_DN11354_c0_g1	805	11.91	14.28
TRINITY_DN11355_c0_g1	1123	13.92	16.69
TRINITY_DN11356_c0_g1	231.75	15.87	19.03
TRINITY_DN11357_c0_g1	4512	23.9	28.65
TRINITY_DN11358_c0_g1	981	32.4	38.84
TRINITY_DN11359_c0_g1	31	0.58	0.7
TRINITY_DN1135_c0_g1	1650.13	24.57	29.45
TRINITY_DN1135_c1_g1	54	38.73	46.43
TRINITY_DN11360_c0_g1	48	3.51	4.2
TRINITY_DN11360_c0_g2	3	1.1	1.32
TRINITY_DN11360_c0_g3	2	0.12	0.15
TRINITY_DN11361_c0_g1	2526	20.07	24.06
TRINITY_DN11362_c0_g1	2777	22.07	26.46
TRINITY_DN11363_c0_g1	1193	11	13.19
TRINITY_DN11364_c0_g1	8	1.67	2
TRINITY_DN11365_c0_g1	2288	14.64	17.55
TRINITY_DN11366_c0_g1	3457	30.85	36.98
TRINITY_DN11367_c0_g1	297	8.79	10.54
TRINITY_DN11368_c0_g1	338	13.57	16.26
TRINITY_DN11369_c0_g1	43	3.05	3.66
TRINITY_DN11369_c1_g1	18	14.29	17.13
TRINITY_DN1136_c0_g1	704	29.09	34.88
TRINITY_DN1136_c1_g1	249	28.25	33.86
TRINITY_DN1136_c3_g1	179.36	9.89	11.86
TRINITY_DN1136_c4_g1	14.47	8.58	10.29
TRINITY_DN11370_c0_g1	106	2.6	3.11
TRINITY_DN11371_c0_g1	22	3.87	4.64
TRINITY_DN11371_c0_g2	6231	76.82	92.09
TRINITY_DN11372_c0_g1	1223	10.12	12.13
TRINITY_DN11373_c0_g1	446	11.72	14.05
TRINITY_DN11374_c0_g1	1936	26.17	31.37
TRINITY_DN11375_c0_g1	159	3.43	4.11
TRINITY_DN11376_c0_g1	65	1.62	1.94
TRINITY_DN11377_c0_g1	275	19.74	23.66
TRINITY_DN11378_c0_g1	58	1.23	1.48
TRINITY_DN11379_c0_g1	242	4.98	5.97
TRINITY_DN1137_c0_g1	839	11.94	14.31
TRINITY_DN11380_c0_g1	280	11.91	14.28
TRINITY_DN11381_c0_g1	78	1.48	1.78
TRINITY_DN11382_c0_g1	852	17.17	20.58
TRINITY_DN11383_c0_g1	75	2.09	2.5
TRINITY_DN11384_c0_g1	397	6.39	7.66
TRINITY_DN11385_c0_g1	1389	18.55	22.24
TRINITY_DN11385_c1_g1	11	0.77	0.92
TRINITY_DN11386_c0_g1	394	3.42	4.1
TRINITY_DN11387_c0_g1	117	21.18	25.39
TRINITY_DN11388_c0_g1	0	0	0
TRINITY_DN1138_c0_g1	61	9.92	11.89
TRINITY_DN1138_c1_g1	2190.12	41.62	49.89
TRINITY_DN1138_c2_g1	6	6.55	7.85
TRINITY_DN1138_c3_g1	25	15.07	18.07
TRINITY_DN11390_c0_g1	1441	19.66	23.56
TRINITY_DN11391_c0_g1	216	7.85	9.41
TRINITY_DN11392_c0_g1	97	1.68	2.02
TRINITY_DN11393_c0_g1	57	7.85	9.41
TRINITY_DN11394_c0_g1	95	1.8	2.16
TRINITY_DN11395_c0_g1	12	1.15	1.37
TRINITY_DN11396_c0_g1	3	0.76	0.91
TRINITY_DN11397_c0_g1	625	19.68	23.59
TRINITY_DN11398_c0_g1	25	3.76	4.51
TRINITY_DN11399_c0_g1	10	1.4	1.68
TRINITY_DN1139_c0_g1	201	4.67	5.6
TRINITY_DN113_c0_g1	705.96	19.28	23.11
TRINITY_DN113_c0_g2	2.04	0.77	0.92
TRINITY_DN113_c0_g3	13	12.22	14.65
TRINITY_DN113_c1_g1	618	10.02	12.01
TRINITY_DN113_c1_g2	877	34.72	41.62
TRINITY_DN113_c2_g1	338	9.39	11.26
TRINITY_DN11400_c0_g1	8.99	4.55	5.46
TRINITY_DN11401_c0_g1	15	0.27	0.33
TRINITY_DN11402_c0_g1	194	7.86	9.42
TRINITY_DN11403_c0_g1	1	0.63	0.76
TRINITY_DN11404_c0_g1	27	1.5	1.8
TRINITY_DN11405_c0_g1	8	7.22	8.65
TRINITY_DN11405_c0_g2	3	1.45	1.74
TRINITY_DN11406_c0_g1	6	2.3	2.75
TRINITY_DN11407_c0_g1	9	2.68	3.21
TRINITY_DN11408_c0_g1	7	5.83	6.99
TRINITY_DN1140_c0_g1	387	4.08	4.89
TRINITY_DN1140_c1_g1	412	6.65	7.98
TRINITY_DN1140_c2_g1	2	0.25	0.3
TRINITY_DN11410_c0_g1	710	11.74	14.07
TRINITY_DN11410_c1_g1	6	0.65	0.77
TRINITY_DN11411_c0_g1	35	1.24	1.49
TRINITY_DN11412_c0_g1	983	14.57	17.47
TRINITY_DN11413_c0_g1	51	9.94	11.92
TRINITY_DN11414_c0_g1	4	1.7	2.04
TRINITY_DN11415_c0_g1	33	8.56	10.27
TRINITY_DN11416_c0_g1	675	10.74	12.87
TRINITY_DN11417_c0_g1	235	8.34	10
TRINITY_DN11417_c1_g1	6186	33.65	40.34
TRINITY_DN11418_c0_g1	2395	39.32	47.13
TRINITY_DN11419_c0_g1	10228	71.35	85.53
TRINITY_DN1141_c0_g1	1034	11.65	13.96
TRINITY_DN11420_c0_g1	113	1.85	2.21
TRINITY_DN11421_c0_g1	162	6.96	8.34
TRINITY_DN11422_c0_g1	2256	30.45	36.5
TRINITY_DN11423_c0_g1	1071	43.76	52.46
TRINITY_DN11424_c0_g1	919	8.2	9.83
TRINITY_DN11425_c0_g1	915	28.37	34.01
TRINITY_DN11426_c0_g1	1001	20.15	24.15
TRINITY_DN11427_c0_g1	85	0.74	0.88
TRINITY_DN11428_c0_g1	1334	20.4	24.46
TRINITY_DN11429_c0_g1	70	2.84	3.4
TRINITY_DN1142_c0_g1	3551	14.01	16.79
TRINITY_DN11430_c0_g1	23	0.38	0.46
TRINITY_DN11431_c0_g1	78	18.05	21.64
TRINITY_DN11432_c0_g1	462	12.35	14.8
TRINITY_DN11434_c0_g1	511	5.45	6.53
TRINITY_DN11435_c0_g1	38	3.98	4.78
TRINITY_DN11436_c0_g1	5536	233.55	279.98
TRINITY_DN11437_c0_g1	735	15.71	18.83
TRINITY_DN11438_c0_g1	881	20.28	24.31
TRINITY_DN11439_c0_g1	1520	29.34	35.17
TRINITY_DN1143_c0_g1	5343	117.69	141.09
TRINITY_DN11440_c0_g1	495	23.64	28.34
TRINITY_DN11440_c1_g1	7	7.01	8.4
TRINITY_DN11441_c0_g1	164	7.33	8.78
TRINITY_DN11442_c0_g1	44	3.1	3.71
TRINITY_DN11443_c0_g1	488	5.73	6.87
TRINITY_DN11444_c0_g1	142	5.5	6.6
TRINITY_DN11445_c0_g1	31	3.81	4.57
TRINITY_DN11446_c0_g1	3259	207.26	248.46
TRINITY_DN11447_c0_g1	1500	23.01	27.58
TRINITY_DN11448_c0_g1	647	7.96	9.54
TRINITY_DN11448_c1_g1	1	0.3	0.36
TRINITY_DN11449_c0_g1	745	12.29	14.74
TRINITY_DN1144_c0_g1	3760	25.41	30.46
TRINITY_DN11450_c0_g1	764	6.44	7.72
TRINITY_DN11451_c0_g1	348	17.67	21.18
TRINITY_DN11452_c0_g1	8928	179.35	215
TRINITY_DN11453_c0_g1	619	9.46	11.34
TRINITY_DN11454_c0_g1	178	3.63	4.35
TRINITY_DN11454_c1_g1	1	0.05	0.06
TRINITY_DN11454_c2_g1	8	1.25	1.5
TRINITY_DN11454_c3_g1	5	2.61	3.13
TRINITY_DN11454_c4_g1	4	0.59	0.7
TRINITY_DN11455_c0_g1	382	4.39	5.26
TRINITY_DN11456_c0_g1	102	3.71	4.44
TRINITY_DN11457_c0_g1	1	1.09	1.31
TRINITY_DN11459_c0_g1	163	6.71	8.05
TRINITY_DN1145_c0_g1	2896	40.77	48.87
TRINITY_DN1145_c1_g1	131	23.96	28.72
TRINITY_DN11460_c0_g1	106	3.96	4.75
TRINITY_DN11461_c0_g1	333	9.64	11.55
TRINITY_DN11462_c0_g1	8	0.22	0.26
TRINITY_DN11463_c0_g1	15	11.37	13.63
TRINITY_DN11464_c0_g1	1072	13.93	16.7
TRINITY_DN11465_c0_g1	14	3.82	4.58
TRINITY_DN11466_c0_g1	4857	130.12	155.98
TRINITY_DN11468_c0_g1	3161	79.23	94.98
TRINITY_DN11469_c0_g1	15.65	8.84	10.59
TRINITY_DN1146_c0_g1	151	7.52	9.01
TRINITY_DN1146_c0_g2	1205	56.7	67.97
TRINITY_DN11470_c0_g1	809	17.08	20.48
TRINITY_DN11471_c0_g1	68	8.32	9.97
TRINITY_DN11472_c0_g1	593	17.49	20.97
TRINITY_DN11474_c0_g1	23	18.1	21.7
TRINITY_DN11475_c0_g1	112	2.21	2.65
TRINITY_DN11476_c0_g1	189	5.97	7.16
TRINITY_DN11477_c0_g1	31	13.2	15.82
TRINITY_DN11479_c0_g1	1	0.09	0.11
TRINITY_DN1147_c0_g1	867	9.93	11.9
TRINITY_DN11480_c0_g1	13083	308.38	369.68
TRINITY_DN11481_c0_g1	2101	16.86	20.22
TRINITY_DN11482_c0_g1	21	14.03	16.81
TRINITY_DN11483_c0_g1	184	4.03	4.83
TRINITY_DN11484_c0_g1	641	14.75	17.68
TRINITY_DN11485_c0_g1	541	17.14	20.55
TRINITY_DN11486_c0_g1	33	5.58	6.69
TRINITY_DN11487_c0_g1	23	4.88	5.85
TRINITY_DN11488_c0_g1	50	2.03	2.43
TRINITY_DN11488_c1_g1	3	0.41	0.49
TRINITY_DN11489_c0_g1	18	2.46	2.95
TRINITY_DN1148_c0_g1	779	9.99	11.98
TRINITY_DN1148_c0_g2	1007	17.62	21.13
TRINITY_DN1148_c1_g1	10	2.21	2.66
TRINITY_DN11490_c0_g1	2859	114.24	136.95
TRINITY_DN11491_c0_g1	10320	71.14	85.28
TRINITY_DN11492_c0_g1	45	5.87	7.04
TRINITY_DN11493_c0_g1	19	2.5	3
TRINITY_DN11494_c0_g1	76.96	50.52	60.56
TRINITY_DN11495_c0_g1	7	1.75	2.09
TRINITY_DN11496_c0_g1	1968	22.46	26.93
TRINITY_DN11497_c0_g1	953	23.86	28.61
TRINITY_DN11498_c0_g1	3309	33.2	39.8
TRINITY_DN11499_c0_g1	4437	58.92	70.63
TRINITY_DN1149_c1_g1	10	4.97	5.95
TRINITY_DN1149_c1_g2	10	2.09	2.51
TRINITY_DN114_c0_g1	1977	16.1	19.3
TRINITY_DN11500_c0_g1	155	29.02	34.79
TRINITY_DN11501_c0_g1	338	8.81	10.56
TRINITY_DN11502_c0_g1	816	15.09	18.09
TRINITY_DN11503_c0_g1	3356	53.62	64.28
TRINITY_DN11503_c1_g1	38	26.77	32.09
TRINITY_DN11504_c0_g1	14	10.81	12.96
TRINITY_DN11505_c0_g1	125	1.75	2.1
TRINITY_DN11506_c0_g1	58	4.11	4.92
TRINITY_DN11507_c0_g1	12	9.44	11.32
TRINITY_DN11508_c0_g1	184	20.47	24.53
TRINITY_DN11509_c0_g1	2224	129.57	155.33
TRINITY_DN1150_c0_g1	4644	81.1	97.23
TRINITY_DN1150_c0_g2	1	0.46	0.56
TRINITY_DN11510_c0_g1	0	0	0
TRINITY_DN11511_c0_g1	81	2.7	3.23
TRINITY_DN11512_c0_g1	38	3.62	4.33
TRINITY_DN11513_c0_g1	939	12.89	15.45
TRINITY_DN11514_c0_g1	6	0.5	0.6
TRINITY_DN11515_c0_g1	2372	40.81	48.92
TRINITY_DN11516_c0_g1	504	5.2	6.23
TRINITY_DN11517_c0_g1	9	0.42	0.51
TRINITY_DN11518_c0_g1	0	0	0
TRINITY_DN11519_c1_g1	3	2.65	3.18
TRINITY_DN1151_c0_g1	3255	37.52	44.98
TRINITY_DN1151_c1_g1	537	10.98	13.17
TRINITY_DN1151_c2_g1	167	5.91	7.08
TRINITY_DN11520_c0_g1	124	1.64	1.96
TRINITY_DN11521_c0_g1	1934	21.88	26.23
TRINITY_DN11522_c0_g1	44	3.81	4.56
TRINITY_DN11523_c0_g1	2	0.55	0.65
TRINITY_DN11523_c0_g2	11	0.96	1.15
TRINITY_DN11525_c0_g1	9	6.82	8.18
TRINITY_DN11526_c0_g1	4	0.57	0.68
TRINITY_DN11527_c0_g1	5	2.32	2.78
TRINITY_DN11529_c0_g1	10	1.84	2.2
TRINITY_DN1152_c0_g1	746	19.54	23.42
TRINITY_DN11530_c0_g1	36	3.86	4.63
TRINITY_DN11531_c0_g1	146	4.97	5.95
TRINITY_DN11532_c0_g1	66.91	8.11	9.72
TRINITY_DN11533_c0_g1	0	0	0
TRINITY_DN11534_c0_g1	54	4.18	5.01
TRINITY_DN11535_c0_g1	13	1.7	2.04
TRINITY_DN11536_c0_g1	698	11.34	13.59
TRINITY_DN11537_c0_g1	15	9.68	11.6
TRINITY_DN11538_c0_g1	3	2.88	3.45
TRINITY_DN11539_c0_g1	5	0.85	1.01
TRINITY_DN1153_c0_g1	4380.07	94.06	112.76
TRINITY_DN1153_c1_g1	173.93	8.59	10.3
TRINITY_DN1153_c2_g1	24	2.23	2.67
TRINITY_DN11540_c0_g1	16	1.32	1.58
TRINITY_DN11541_c0_g1	2575	72.54	86.96
TRINITY_DN11542_c0_g1	44	31.56	37.83
TRINITY_DN11543_c0_g1	645.94	17.2	20.62
TRINITY_DN11544_c0_g1	22	10.34	12.4
TRINITY_DN11545_c0_g1	51	27.9	33.45
TRINITY_DN11546_c0_g1	529	52.85	63.36
TRINITY_DN11546_c1_g1	551	23.21	27.82
TRINITY_DN11546_c2_g1	47	3.81	4.57
TRINITY_DN11547_c0_g1	2302.99	30.72	36.83
TRINITY_DN11547_c1_g1	250	13.38	16.04
TRINITY_DN11548_c0_g1	362	9.87	11.83
TRINITY_DN11549_c0_g1	17	3.87	4.63
TRINITY_DN1154_c0_g1	3399	57.68	69.15
TRINITY_DN1154_c1_g1	8261	130.61	156.57
TRINITY_DN1154_c2_g1	94	31.75	38.07
TRINITY_DN1154_c3_g1	68	1.95	2.33
TRINITY_DN11551_c0_g1	1359	48.7	58.38
TRINITY_DN11552_c0_g1	623	7.12	8.54
TRINITY_DN11554_c0_g1	623	4.67	5.6
TRINITY_DN11555_c0_g1	290	7.19	8.62
TRINITY_DN11556_c0_g1	7582	55.93	67.05
TRINITY_DN11557_c0_g1	2	0.84	1.01
TRINITY_DN11558_c0_g1	178	1.9	2.28
TRINITY_DN11559_c0_g1	8	1.92	2.3
TRINITY_DN1155_c0_g1	700	29.19	34.99
TRINITY_DN11560_c0_g1	53	0.53	0.64
TRINITY_DN11561_c0_g1	643	9.53	11.43
TRINITY_DN11562_c0_g1	1288	25.17	30.17
TRINITY_DN11563_c0_g1	27	6.94	8.32
[truncated: 63,501 more rows]

## Sheet: June ON 2
gene_id	count	TPM	FPKM
TRINITY_DN0_c0_g1	3938	24.62	29.54
TRINITY_DN10000_c0_g1	27	2.67	3.2
TRINITY_DN10001_c0_g1	2444	12.1	14.51
TRINITY_DN10002_c0_g1	41	2.98	3.58
TRINITY_DN10003_c0_g1	920	100.43	120.52
TRINITY_DN10004_c0_g1	30971	236.78	284.14
TRINITY_DN10006_c0_g1	4	1.68	2.01
TRINITY_DN10007_c0_g1	76	1.72	2.06
TRINITY_DN10008_c0_g1	517	3.39	4.07
TRINITY_DN10009_c0_g1	65	3.16	3.79
TRINITY_DN1000_c0_g1	467	3.31	3.97
TRINITY_DN10010_c0_g1	350	3.61	4.33
TRINITY_DN10011_c0_g1	52	4.52	5.42
TRINITY_DN10012_c0_g1	60	13.2	15.84
TRINITY_DN10013_c0_g1	650.63	33.4	40.08
TRINITY_DN10015_c0_g1	884	9.93	11.92
TRINITY_DN10016_c0_g1	1348	50.02	60.02
TRINITY_DN10017_c0_g1	88	0.62	0.74
TRINITY_DN10018_c0_g1	54	4.51	5.41
TRINITY_DN1001_c0_g1	79	4.26	5.12
TRINITY_DN1001_c1_g1	45	3.19	3.83
TRINITY_DN10020_c0_g1	1241	15.08	18.1
TRINITY_DN10022_c0_g1	249	5.77	6.93
TRINITY_DN10023_c0_g1	536	6.41	7.69
TRINITY_DN10023_c1_g1	609.01	7.51	9.02
TRINITY_DN10023_c1_g2	21	8.67	10.4
TRINITY_DN10023_c2_g1	55	16.43	19.71
TRINITY_DN10023_c3_g1	34	14.74	17.68
TRINITY_DN10023_c4_g1	12	4.58	5.49
TRINITY_DN10024_c0_g1	1080	6.66	8
TRINITY_DN10025_c0_g1	4730	115.11	138.14
TRINITY_DN10026_c0_g1	381	5.63	6.75
TRINITY_DN10028_c0_g1	2804	66.23	79.47
TRINITY_DN10029_c0_g1	3970	10.27	12.32
TRINITY_DN10029_c1_g1	6	2.93	3.51
TRINITY_DN1002_c0_g1	2658	47.04	56.45
TRINITY_DN10030_c0_g1	67.72	5.6	6.72
TRINITY_DN10031_c0_g1	50	7.62	9.15
TRINITY_DN10032_c0_g1	4111	61.41	73.69
TRINITY_DN10033_c0_g1	1483	68.73	82.47
TRINITY_DN10034_c0_g1	197	4.33	5.19
TRINITY_DN10035_c0_g1	41	8.92	10.7
TRINITY_DN10036_c0_g1	772	5.39	6.47
TRINITY_DN10037_c0_g1	14037	63.19	75.83
TRINITY_DN10038_c0_g1	942	23.52	28.23
TRINITY_DN10039_c0_g1	160	1.81	2.17
TRINITY_DN1003_c0_g1	3570	34.83	41.79
TRINITY_DN10040_c0_g1	18	0.18	0.22
TRINITY_DN10041_c0_g1	6	1.25	1.5
TRINITY_DN10042_c0_g1	9779	94.83	113.8
TRINITY_DN10043_c0_g1	1579	26.15	31.37
TRINITY_DN10044_c0_g1	591	21.8	26.16
TRINITY_DN10045_c0_g1	1120	25.78	30.93
TRINITY_DN10046_c0_g1	856	3.72	4.46
TRINITY_DN10047_c0_g1	2003	22.97	27.57
TRINITY_DN10048_c0_g1	2916	73.3	87.96
TRINITY_DN10049_c0_g1	623	8.35	10.02
TRINITY_DN1004_c0_g1	4415.88	35.51	42.61
TRINITY_DN1004_c1_g1	108	22.25	26.7
TRINITY_DN1004_c1_g2	56.93	10.91	13.09
TRINITY_DN1004_c1_g3	76.01	16.35	19.62
TRINITY_DN1004_c2_g1	361.12	124.06	148.88
TRINITY_DN10050_c0_g1	2067	10.53	12.64
TRINITY_DN10051_c0_g1	1206	9.18	11.02
TRINITY_DN10052_c0_g1	1512	10.52	12.63
TRINITY_DN10053_c0_g1	3674	66.14	79.37
TRINITY_DN10054_c0_g1	2481	21.29	25.55
TRINITY_DN10055_c0_g1	3186	23.59	28.31
TRINITY_DN10056_c0_g1	1988	12.4	14.88
TRINITY_DN10056_c1_g1	62	2.51	3.02
TRINITY_DN10057_c0_g1	2697	52.88	63.46
TRINITY_DN10058_c0_g1	666	9.17	11
TRINITY_DN10059_c0_g1	693	20.66	24.8
TRINITY_DN10059_c1_g1	9	1.47	1.76
TRINITY_DN1005_c0_g1	4133	47.05	56.46
TRINITY_DN10060_c0_g1	966	8.62	10.34
TRINITY_DN10061_c0_g1	7	0.11	0.13
TRINITY_DN10062_c0_g1	1273	69.89	83.87
TRINITY_DN10063_c0_g1	972	12.35	14.83
TRINITY_DN10064_c0_g1	645	10.45	12.54
TRINITY_DN10065_c0_g1	136	2.19	2.63
TRINITY_DN10066_c0_g1	482	3.62	4.34
TRINITY_DN10067_c0_g1	128	1.4	1.68
TRINITY_DN10068_c0_g1	1	0.01	0.01
TRINITY_DN10069_c0_g1	231	1.9	2.28
TRINITY_DN10069_c0_g2	2	1.43	1.72
TRINITY_DN10069_c1_g1	17	12.17	14.61
TRINITY_DN1006_c0_g1	10787	417.22	500.67
TRINITY_DN10070_c0_g1	340	3.54	4.25
TRINITY_DN10072_c0_g1	769	13.28	15.94
TRINITY_DN10074_c0_g1	85	5.9	7.08
TRINITY_DN10075_c0_g1	2034	14.27	17.12
TRINITY_DN10076_c0_g1	1632	10.74	12.88
TRINITY_DN10076_c1_g1	3	0.88	1.06
TRINITY_DN10077_c0_g1	8	2.83	3.4
TRINITY_DN10078_c0_g1	26.02	9.93	11.91
TRINITY_DN10079_c0_g1	15	1.66	1.99
TRINITY_DN1007_c0_g1	8579	41.16	49.39
TRINITY_DN1007_c1_g1	593	56.23	67.48
TRINITY_DN10081_c0_g1	7	3.74	4.48
TRINITY_DN10082_c0_g1	1661	19.98	23.98
TRINITY_DN10083_c0_g1	769	5.39	6.46
TRINITY_DN10084_c0_g1	2072	20.94	25.12
TRINITY_DN10086_c0_g1	28.01	4.14	4.97
TRINITY_DN10087_c0_g1	21	3.31	3.98
TRINITY_DN10087_c0_g2	25	8.85	10.61
TRINITY_DN10088_c0_g1	0	0	0
TRINITY_DN1008_c0_g1	2139	24.44	29.33
TRINITY_DN10090_c0_g1	4052	78.03	93.64
TRINITY_DN10091_c0_g1	31	12.39	14.87
TRINITY_DN10092_c0_g1	135	5.55	6.66
TRINITY_DN10093_c0_g1	4520	39.4	47.28
TRINITY_DN10095_c0_g1	82	20.6	24.72
TRINITY_DN10096_c0_g1	2420	83.24	99.89
TRINITY_DN10097_c0_g1	2207	11.71	14.05
TRINITY_DN10098_c0_g1	322	13.47	16.17
TRINITY_DN10099_c0_g1	101.01	55.94	67.13
TRINITY_DN1009_c0_g1	372	14.03	16.83
TRINITY_DN100_c0_g1	282	59.36	71.23
TRINITY_DN10100_c0_g1	118	13.85	16.62
TRINITY_DN10101_c0_g1	557	4.28	5.14
TRINITY_DN10102_c0_g1	119	1.53	1.83
TRINITY_DN10103_c0_g1	2291	24.98	29.98
TRINITY_DN10104_c0_g1	263	3.18	3.81
TRINITY_DN10105_c0_g1	197.94	125.41	150.49
TRINITY_DN10106_c0_g1	3276	318.71	382.46
TRINITY_DN10107_c0_g1	40	3.1	3.72
TRINITY_DN10108_c0_g1	111.78	8.87	10.64
TRINITY_DN10109_c0_g1	99	1.14	1.36
TRINITY_DN1010_c0_g1	643	32.11	38.53
TRINITY_DN10110_c0_g1	4951	87.87	105.44
TRINITY_DN10111_c0_g1	1193	11.7	14.04
TRINITY_DN10112_c0_g1	498	6.3	7.56
TRINITY_DN10113_c0_g1	60	17.88	21.46
TRINITY_DN10114_c0_g1	36	0.88	1.05
TRINITY_DN10115_c0_g1	1608	23.79	28.55
TRINITY_DN10116_c0_g1	3198	20.22	24.27
TRINITY_DN10116_c1_g1	453	3.62	4.34
TRINITY_DN10117_c0_g1	1704	21.22	25.47
TRINITY_DN10118_c0_g1	41	1.09	1.31
TRINITY_DN10118_c1_g1	1690	18.75	22.51
TRINITY_DN10119_c0_g1	4776.94	15.77	18.93
TRINITY_DN1011_c0_g1	978	13.56	16.28
TRINITY_DN10120_c0_g1	4928	174.11	208.93
TRINITY_DN10121_c0_g1	1742	13.87	16.64
TRINITY_DN10123_c0_g1	2290	21.88	26.25
TRINITY_DN10124_c0_g1	594	5.25	6.3
TRINITY_DN10125_c0_g1	313	3.9	4.68
TRINITY_DN10125_c1_g1	105	10.54	12.65
TRINITY_DN10125_c2_g1	215	5.66	6.79
TRINITY_DN10125_c3_g1	5	2.13	2.56
TRINITY_DN10126_c0_g1	1423	7.05	8.46
TRINITY_DN10127_c0_g1	1358	19.06	22.87
TRINITY_DN10128_c0_g1	38	0.88	1.06
TRINITY_DN10128_c1_g1	105	1.87	2.25
TRINITY_DN10128_c2_g1	91	2.66	3.19
TRINITY_DN10129_c0_g1	909	15.12	18.14
TRINITY_DN1012_c0_g1	14355	164.35	197.22
TRINITY_DN10130_c0_g1	2513	45.57	54.68
TRINITY_DN10131_c0_g1	2850	131.16	157.39
TRINITY_DN10132_c0_g1	398	10.89	13.07
TRINITY_DN10133_c0_g1	1974	15.72	18.86
TRINITY_DN10134_c0_g1	16	0.94	1.13
TRINITY_DN10134_c1_g1	6	4.12	4.95
TRINITY_DN10135_c0_g1	757	10.03	12.04
TRINITY_DN10136_c0_g1	1688	34.62	41.55
TRINITY_DN10137_c0_g1	2654	50.27	60.32
TRINITY_DN10138_c0_g1	19	1.17	1.4
TRINITY_DN10139_c0_g1	119	3.2	3.84
TRINITY_DN1013_c0_g1	1204	21.15	25.38
TRINITY_DN10140_c0_g1	496	5.31	6.37
TRINITY_DN10141_c0_g1	56.02	21.05	25.26
TRINITY_DN10142_c0_g1	81	5.96	7.16
TRINITY_DN10143_c0_g1	114	5.71	6.86
TRINITY_DN10144_c0_g1	25	0.38	0.46
TRINITY_DN10145_c0_g1	389	11.38	13.66
TRINITY_DN10146_c0_g1	25	0.69	0.82
TRINITY_DN10148_c0_g1	30	7.68	9.22
TRINITY_DN10149_c0_g1	735	14.13	16.95
TRINITY_DN1014_c0_g1	1977	23.01	27.61
TRINITY_DN10150_c0_g1	306	11.16	13.39
TRINITY_DN10150_c1_g1	126	25.09	30.11
TRINITY_DN10151_c0_g1	1019.78	28.66	34.4
TRINITY_DN10151_c1_g1	1798.98	17.23	20.67
TRINITY_DN10151_c2_g1	24.24	18.5	22.21
TRINITY_DN10152_c0_g1	162.01	17.96	21.56
TRINITY_DN10152_c0_g2	12	6.9	8.28
TRINITY_DN10153_c0_g1	18	2.68	3.22
TRINITY_DN10154_c0_g1	2781	19.83	23.8
TRINITY_DN10155_c0_g1	1870	28.41	34.09
TRINITY_DN10156_c0_g1	85	1.4	1.68
TRINITY_DN10157_c0_g1	267	43.98	52.77
TRINITY_DN10158_c0_g1	18135	91.19	109.43
TRINITY_DN10159_c0_g1	978	4.37	5.24
TRINITY_DN1015_c1_g1	7583	122.64	147.17
TRINITY_DN10160_c0_g1	7816	98.89	118.67
TRINITY_DN10161_c0_g1	3035	28.47	34.17
TRINITY_DN10162_c0_g1	133	2.11	2.54
TRINITY_DN10163_c0_g1	26	6.34	7.61
TRINITY_DN10164_c0_g1	382	5.3	6.36
TRINITY_DN10165_c0_g1	3827	30.99	37.19
TRINITY_DN10166_c0_g1	1459	29.74	35.69
TRINITY_DN10167_c0_g1	1455	26.81	32.17
TRINITY_DN10168_c0_g1	2794	110.68	132.82
TRINITY_DN10169_c0_g1	4178	63.83	76.6
TRINITY_DN1016_c0_g1	5250	93.16	111.79
TRINITY_DN10170_c0_g1	798	18.03	21.64
TRINITY_DN10170_c1_g1	20	3.21	3.85
TRINITY_DN10171_c0_g1	16	3.19	3.83
TRINITY_DN10172_c0_g1	59	2.67	3.21
TRINITY_DN10172_c1_g1	30	3.04	3.65
TRINITY_DN10173_c0_g1	41	2.38	2.85
TRINITY_DN10173_c0_g2	80	5.87	7.04
TRINITY_DN10174_c0_g1	6663	96.4	115.68
TRINITY_DN10175_c0_g1	1649	12.4	14.88
TRINITY_DN10176_c0_g1	553	10.2	12.24
TRINITY_DN10177_c0_g1	269	17.48	20.97
TRINITY_DN10178_c0_g1	805	8.26	9.92
TRINITY_DN10179_c1_g1	542	49.51	59.42
TRINITY_DN1017_c0_g1	329.68	3.66	4.39
TRINITY_DN1017_c0_g2	64.04	4.44	5.32
TRINITY_DN1017_c2_g1	531.71	2.39	2.87
TRINITY_DN10180_c0_g1	129	47.65	57.18
TRINITY_DN10180_c0_g2	52	1.25	1.5
TRINITY_DN10181_c0_g1	38	2.02	2.43
TRINITY_DN10182_c0_g1	186	2.61	3.13
TRINITY_DN10184_c0_g1	74	2.82	3.39
TRINITY_DN10185_c0_g1	68	8.08	9.7
TRINITY_DN10186_c1_g1	29	4.42	5.31
TRINITY_DN10187_c0_g1	14.29	3.21	3.86
TRINITY_DN10187_c0_g2	57	4.2	5.04
TRINITY_DN10187_c1_g1	20	8.76	10.51
TRINITY_DN10189_c0_g1	64.92	7.05	8.46
TRINITY_DN1018_c0_g1	11316.2	57.68	69.22
TRINITY_DN1018_c1_g1	732	3.54	4.25
TRINITY_DN10190_c0_g1	106	1.4	1.68
TRINITY_DN10191_c0_g1	62	1.89	2.27
TRINITY_DN10192_c0_g1	8	1.58	1.9
TRINITY_DN10192_c0_g2	176	3.94	4.72
TRINITY_DN10192_c1_g1	255	3.48	4.18
TRINITY_DN10193_c0_g1	699	8.02	9.62
TRINITY_DN10194_c0_g1	212	2.78	3.34
TRINITY_DN10195_c1_g1	0	0	0
TRINITY_DN10195_c2_g1	10	2.35	2.83
TRINITY_DN10196_c0_g1	296	4.81	5.77
TRINITY_DN10198_c0_g1	4035	38.82	46.58
TRINITY_DN10199_c0_g1	1118	13.24	15.89
TRINITY_DN1019_c0_g1	3922	52.53	63.04
TRINITY_DN1019_c1_g1	63	13.86	16.63
TRINITY_DN101_c0_g1	390	6.8	8.16
TRINITY_DN10200_c0_g1	1577	12.11	14.53
TRINITY_DN10201_c0_g1	3098	18.82	22.58
TRINITY_DN10201_c1_g1	78	2.82	3.39
TRINITY_DN10202_c0_g1	1258	13.8	16.56
TRINITY_DN10202_c2_g1	39	1.51	1.81
TRINITY_DN10202_c3_g1	89	10.78	12.94
TRINITY_DN10203_c0_g1	2898	27.17	32.61
TRINITY_DN10204_c0_g1	372	12.88	15.45
TRINITY_DN10205_c0_g1	3099	12.21	14.65
TRINITY_DN10206_c0_g1	8028	106.95	128.34
TRINITY_DN10207_c0_g1	588	7.16	8.59
TRINITY_DN10208_c0_g1	8342	175.2	210.25
TRINITY_DN10209_c0_g1	857	20.82	24.98
TRINITY_DN1020_c0_g1	852	8.53	10.24
TRINITY_DN10210_c0_g1	39	8.77	10.53
TRINITY_DN10211_c0_g1	97	7.29	8.74
TRINITY_DN10212_c0_g1	961	20.13	24.16
TRINITY_DN10214_c0_g1	165	3.75	4.5
TRINITY_DN10215_c0_g1	76.01	18.99	22.79
TRINITY_DN10216_c0_g1	621	15.69	18.83
TRINITY_DN10218_c0_g1	34	1.48	1.78
TRINITY_DN10219_c0_g1	1637.16	26.51	31.81
TRINITY_DN10219_c1_g1	11.13	7.81	9.37
TRINITY_DN1021_c0_g1	621	9.84	11.81
TRINITY_DN10220_c0_g1	56	4.12	4.95
TRINITY_DN10221_c0_g1	54	2.27	2.73
TRINITY_DN10222_c0_g1	468	9.14	10.97
TRINITY_DN10223_c0_g1	2509	17.5	21
TRINITY_DN10224_c0_g1	5	1.65	1.97
TRINITY_DN10224_c1_g1	0	0	0
TRINITY_DN10225_c0_g1	148	5.66	6.79
TRINITY_DN10226_c0_g1	233	5.18	6.22
TRINITY_DN10227_c0_g1	9	0.23	0.28
TRINITY_DN10228_c0_g1	616	11.24	13.49
TRINITY_DN10229_c0_g1	6	0.62	0.74
TRINITY_DN1022_c0_g1	5457	35.39	42.47
TRINITY_DN10230_c0_g1	2633	81.45	97.74
TRINITY_DN10231_c0_g1	5457	51.15	61.39
TRINITY_DN10232_c0_g1	6880	110.51	132.61
TRINITY_DN10233_c0_g1	4696	110.36	132.43
TRINITY_DN10234_c0_g1	545.44	11.89	14.27
TRINITY_DN10234_c1_g1	1089	16.56	19.87
TRINITY_DN10235_c0_g1	1071	15	18
TRINITY_DN10236_c0_g1	1048	17.57	21.08
TRINITY_DN10237_c0_g1	1261	81.93	98.31
TRINITY_DN10238_c0_g1	5	0.08	0.09
TRINITY_DN10239_c0_g1	742	10.55	12.65
TRINITY_DN1023_c0_g1	228	10.98	13.17
TRINITY_DN10240_c0_g1	21	0.22	0.26
TRINITY_DN10241_c0_g1	4216	86.22	103.46
TRINITY_DN10242_c0_g1	72	1.2	1.45
TRINITY_DN10243_c0_g1	2253	27.34	32.81
TRINITY_DN10244_c0_g1	1111.23	533.05	639.68
TRINITY_DN10245_c0_g1	1557	18.92	22.7
TRINITY_DN10246_c0_g1	11	5.46	6.56
TRINITY_DN10247_c0_g1	1558	17.42	20.9
TRINITY_DN10248_c0_g1	1677	27.39	32.86
TRINITY_DN10249_c0_g1	5644	47.42	56.9
TRINITY_DN10249_c1_g1	41	1.18	1.41
TRINITY_DN10250_c0_g1	90	7.1	8.52
TRINITY_DN10251_c0_g1	1811	18.57	22.29
TRINITY_DN10251_c1_g1	1447	10.8	12.96
TRINITY_DN10252_c0_g1	26.11	1.05	1.26
TRINITY_DN10252_c0_g2	671.89	17.87	21.44
TRINITY_DN10253_c0_g1	1375	12.76	15.32
TRINITY_DN10253_c1_g1	7	2.34	2.8
TRINITY_DN10254_c0_g1	967	27.1	32.53
TRINITY_DN10255_c0_g1	328	6.97	8.37
TRINITY_DN10256_c0_g1	380	13.72	16.47
TRINITY_DN10257_c0_g1	62.18	2.33	2.79
TRINITY_DN10257_c0_g2	795.82	13.2	15.84
TRINITY_DN10258_c0_g1	2	0.03	0.03
TRINITY_DN10259_c0_g1	9	0.8	0.96
TRINITY_DN1025_c0_g1	5828	113.4	136.08
TRINITY_DN10260_c0_g1	110	7.5	9
TRINITY_DN10261_c0_g1	312	25.81	30.97
TRINITY_DN10261_c1_g1	49	0.66	0.79
TRINITY_DN10261_c2_g1	0	0	0
TRINITY_DN10261_c3_g1	0	0	0
TRINITY_DN10262_c0_g1	0	0	0
TRINITY_DN10262_c0_g2	41	3.18	3.82
TRINITY_DN10262_c1_g1	63	5.86	7.03
TRINITY_DN10263_c0_g1	430	13.01	15.62
TRINITY_DN10264_c0_g1	1368	17.05	20.46
TRINITY_DN10265_c0_g1	242	13.13	15.76
TRINITY_DN10266_c0_g1	167	8.61	10.33
TRINITY_DN10266_c0_g2	165	11.06	13.28
TRINITY_DN10267_c0_g1	169	5.04	6.05
TRINITY_DN10267_c1_g1	7	2.63	3.16
TRINITY_DN10268_c0_g1	910	14.39	17.27
TRINITY_DN10269_c0_g1	127	3.39	4.07
TRINITY_DN1026_c0_g1	2199	21.73	26.08
TRINITY_DN1026_c1_g1	81	6.47	7.77
TRINITY_DN10270_c0_g1	254	4.59	5.5
TRINITY_DN10270_c1_g1	32	3.39	4.07
TRINITY_DN10271_c0_g1	1373	189.56	227.47
TRINITY_DN10272_c0_g1	1357	24.09	28.91
TRINITY_DN10273_c0_g1	942	39.19	47.03
TRINITY_DN10274_c0_g1	1837	43.43	52.12
TRINITY_DN10275_c0_g1	441	7.92	9.51
TRINITY_DN10276_c0_g1	235	2.15	2.58
TRINITY_DN10277_c0_g1	5	3.58	4.3
TRINITY_DN10278_c0_g1	136	2.79	3.35
TRINITY_DN10279_c0_g1	219	2.79	3.35
TRINITY_DN1027_c0_g1	21169	260.64	312.78
TRINITY_DN10280_c0_g1	17	6.91	8.29
TRINITY_DN10282_c0_g1	27	1.9	2.28
TRINITY_DN10283_c0_g1	271.58	6.54	7.85
TRINITY_DN10283_c0_g2	234.42	12.2	14.64
TRINITY_DN10283_c1_g1	9	1.89	2.27
TRINITY_DN10283_c2_g1	5	1.04	1.25
TRINITY_DN10284_c0_g1	131	5.28	6.33
TRINITY_DN10285_c0_g1	143	2.23	2.67
TRINITY_DN10286_c0_g1	48	1.03	1.24
TRINITY_DN10287_c0_g1	176	5.36	6.43
TRINITY_DN10287_c1_g1	11	1.1	1.33
TRINITY_DN10288_c0_g1	92	1.75	2.1
TRINITY_DN10289_c0_g1	19	0.99	1.19
TRINITY_DN1028_c0_g1	2395.59	27.87	33.44
TRINITY_DN1028_c1_g1	78	4.91	5.9
TRINITY_DN1028_c2_g1	45	2.24	2.69
TRINITY_DN1028_c3_g1	32	12.79	15.35
TRINITY_DN10290_c0_g1	2898	13.43	16.11
TRINITY_DN10290_c1_g1	0	0	0
TRINITY_DN10291_c0_g1	42	13.02	15.63
TRINITY_DN10292_c0_g1	23	2.8	3.37
TRINITY_DN10293_c0_g1	26	20.28	24.34
TRINITY_DN10294_c0_g1	965	6.58	7.9
TRINITY_DN10296_c0_g1	0	0	0
TRINITY_DN10298_c0_g1	6474	82.92	99.5
TRINITY_DN10299_c0_g1	16	3.26	3.91
TRINITY_DN1029_c0_g1	2698	21.56	25.87
TRINITY_DN102_c0_g1	5703	51.05	61.26
TRINITY_DN10300_c0_g1	953	7.21	8.65
TRINITY_DN10300_c0_g2	60	1.35	1.62
TRINITY_DN10301_c0_g1	101.03	3.12	3.74
TRINITY_DN10302_c0_g1	1102	13.18	15.82
TRINITY_DN10303_c0_g1	24	1.11	1.33
TRINITY_DN10304_c0_g1	35	3.59	4.31
TRINITY_DN10305_c0_g1	202	5.36	6.43
TRINITY_DN10306_c0_g1	109	2.11	2.54
TRINITY_DN10307_c0_g1	224.64	5.11	6.13
TRINITY_DN10308_c0_g1	2320	43.84	52.61
TRINITY_DN10309_c0_g1	52	0.63	0.76
TRINITY_DN1030_c0_g1	1140	15.29	18.35
TRINITY_DN10310_c0_g1	34	3.71	4.45
TRINITY_DN10311_c0_g1	63	4.81	5.77
TRINITY_DN10312_c0_g1	35.03	11.53	13.83
TRINITY_DN10313_c0_g1	2185	17.69	21.23
TRINITY_DN10314_c0_g1	3604	43.12	51.74
TRINITY_DN10315_c0_g1	29	1.6	1.92
TRINITY_DN10316_c0_g1	65	14.3	17.16
TRINITY_DN10317_c0_g1	23816.9	127.44	152.93
TRINITY_DN10318_c0_g1	1323	43.97	52.76
TRINITY_DN10319_c0_g1	109	26.28	31.53
TRINITY_DN1031_c0_g1	352	20.46	24.56
TRINITY_DN1031_c1_g1	2995	30.14	36.16
TRINITY_DN10321_c0_g1	68	3.4	4.09
TRINITY_DN10322_c0_g1	176	4.81	5.77
TRINITY_DN10323_c0_g1	946	13.33	16
TRINITY_DN10324_c0_g1	12	8.96	10.76
TRINITY_DN10325_c0_g1	57	2.49	2.99
TRINITY_DN10325_c1_g1	34	1.32	1.58
TRINITY_DN10325_c2_g1	28	13.91	16.69
TRINITY_DN10326_c0_g1	1345	17.64	21.17
TRINITY_DN10327_c0_g1	1188	170.41	204.5
TRINITY_DN10328_c0_g1	2486	69.46	83.36
TRINITY_DN10329_c0_g1	21	2.51	3.01
TRINITY_DN1032_c0_g1	333.86	63.32	75.98
TRINITY_DN10330_c0_g1	33	8.66	10.39
TRINITY_DN10331_c0_g1	593	10.33	12.39
TRINITY_DN10332_c0_g1	1707	12.96	15.55
TRINITY_DN10333_c0_g1	48	1.29	1.55
TRINITY_DN10334_c0_g1	260	7.44	8.93
TRINITY_DN10335_c0_g1	227	27.32	32.79
TRINITY_DN10336_c0_g1	789	15.33	18.4
TRINITY_DN10337_c0_g1	4614	31.49	37.79
TRINITY_DN10338_c0_g1	2464	35.7	42.84
TRINITY_DN10339_c0_g1	3224	21.43	25.72
TRINITY_DN1033_c0_g1	5308	66.13	79.36
TRINITY_DN1033_c0_g2	2476	101.95	122.35
TRINITY_DN10340_c0_g1	165.02	86.5	103.8
TRINITY_DN10340_c1_g1	286	8.98	10.78
TRINITY_DN10341_c0_g1	25.06	1.72	2.06
TRINITY_DN10341_c0_g2	716.94	18.23	21.88
TRINITY_DN10342_c0_g1	1835	11.81	14.18
TRINITY_DN10343_c0_g1	469	6.56	7.87
TRINITY_DN10344_c0_g1	362	6.12	7.35
TRINITY_DN10344_c1_g1	0	0	0
TRINITY_DN10345_c0_g1	96	26.5	31.8
TRINITY_DN10346_c0_g1	374	15.4	18.48
TRINITY_DN10347_c0_g1	10603	107.5	129
TRINITY_DN10348_c0_g1	26	0.5	0.6
TRINITY_DN10349_c0_g1	4160	39.45	47.34
TRINITY_DN1034_c0_g1	6732	43.21	51.86
TRINITY_DN10350_c0_g1	983	21.76	26.11
TRINITY_DN10351_c0_g1	891	13.65	16.38
TRINITY_DN10352_c0_g1	113	1.78	2.14
TRINITY_DN10353_c0_g1	78	2.01	2.41
TRINITY_DN10354_c0_g1	1147	7.26	8.72
TRINITY_DN10355_c0_g1	437	26.21	31.46
TRINITY_DN10356_c0_g1	916	10.84	13.01
TRINITY_DN10357_c0_g1	6300	62.9	75.48
TRINITY_DN10358_c0_g1	12052.9	696.34	835.62
TRINITY_DN10359_c0_g1	2135.75	41.26	49.51
TRINITY_DN10359_c0_g2	119.25	1.73	2.07
TRINITY_DN1035_c0_g1	1927	24.92	29.9
TRINITY_DN1035_c0_g2	20	0.8	0.96
TRINITY_DN1035_c1_g1	4	3.12	3.74
TRINITY_DN10360_c0_g1	477	22.15	26.58
TRINITY_DN10361_c0_g1	501	6.44	7.73
TRINITY_DN10362_c0_g1	20164	167.86	201.43
TRINITY_DN10363_c0_g1	465	8.08	9.7
TRINITY_DN10363_c1_g1	16	0.77	0.92
TRINITY_DN10364_c0_g1	66	2.96	3.55
TRINITY_DN10365_c0_g1	1372	14.77	17.73
TRINITY_DN10365_c1_g1	2196	42.42	50.9
TRINITY_DN10365_c2_g1	83.6	9.34	11.21
TRINITY_DN10365_c2_g2	56.4	2.57	3.08
TRINITY_DN10365_c3_g1	19	0.87	1.05
TRINITY_DN10366_c0_g1	2776.69	81.85	98.22
TRINITY_DN10366_c1_g1	139	63.34	76.01
TRINITY_DN10366_c2_g1	156.98	127.97	153.57
TRINITY_DN10366_c3_g1	339.34	140.07	168.09
TRINITY_DN10367_c0_g1	108.99	11.06	13.27
TRINITY_DN10368_c0_g1	595.68	16.45	19.74
TRINITY_DN10369_c0_g1	6	0.63	0.75
TRINITY_DN1036_c0_g1	1283	47.52	57.02
TRINITY_DN10370_c0_g1	139.45	74.44	89.32
TRINITY_DN10371_c0_g1	24	6.07	7.28
TRINITY_DN10372_c0_g1	71.01	3.7	4.44
TRINITY_DN10373_c0_g1	122	2.61	3.13
TRINITY_DN10374_c0_g1	31	2.02	2.43
TRINITY_DN10375_c2_g1	33.1	4.93	5.92
TRINITY_DN10377_c0_g1	89	5.61	6.73
TRINITY_DN10377_c1_g1	567.05	40.95	49.14
TRINITY_DN10378_c0_g1	40	8.27	9.92
TRINITY_DN10379_c0_g1	1953	14.69	17.63
TRINITY_DN1037_c0_g1	936	16.9	20.28
TRINITY_DN10381_c0_g1	541	7.4	8.88
TRINITY_DN10381_c1_g1	13	3.13	3.76
TRINITY_DN10382_c0_g1	3675	32.64	39.17
TRINITY_DN10383_c0_g1	191	2.12	2.54
TRINITY_DN10385_c0_g1	257	7.27	8.72
TRINITY_DN10386_c0_g1	1	0.41	0.49
TRINITY_DN10387_c0_g1	21	12.55	15.06
TRINITY_DN10389_c0_g1	0	0	0
TRINITY_DN1038_c0_g1	929	19	22.8
TRINITY_DN10390_c0_g1	27	6.28	7.54
TRINITY_DN10391_c0_g1	14	7.47	8.97
TRINITY_DN10392_c0_g1	265	14.63	17.56
TRINITY_DN10393_c0_g1	2	0.96	1.15
TRINITY_DN10394_c0_g1	24.98	6.87	8.25
TRINITY_DN10395_c0_g1	3816	59.21	71.05
TRINITY_DN10396_c0_g1	31	21.29	25.55
TRINITY_DN10397_c0_g1	201	3.89	4.66
TRINITY_DN10398_c0_g1	2	1.59	1.91
TRINITY_DN1039_c0_g1	1409	8.18	9.82
TRINITY_DN103_c0_g1	3398.65	110.68	132.82
TRINITY_DN10400_c0_g1	5	3.43	4.12
TRINITY_DN10401_c0_g1	495	10.55	12.66
TRINITY_DN10402_c0_g1	226	5.33	6.4
TRINITY_DN10403_c0_g1	36	3.69	4.43
TRINITY_DN10403_c0_g2	54.39	7.74	9.28
TRINITY_DN10403_c0_g3	45.61	3.03	3.63
TRINITY_DN10405_c0_g1	1109	9.37	11.24
TRINITY_DN10406_c0_g1	28.72	17.84	21.41
TRINITY_DN10407_c0_g1	75	57.25	68.7
TRINITY_DN10408_c0_g1	40	1.96	2.35
TRINITY_DN10409_c0_g1	32	0.85	1.02
TRINITY_DN1040_c0_g1	4834	173.22	207.86
TRINITY_DN10410_c0_g1	13	0.88	1.05
TRINITY_DN10411_c0_g1	40	22.61	27.13
TRINITY_DN10412_c0_g1	75	3.47	4.16
TRINITY_DN10413_c0_g1	68	5.83	7
TRINITY_DN10414_c0_g1	574	11.95	14.34
TRINITY_DN10415_c0_g1	4140	39.27	47.13
TRINITY_DN10416_c0_g1	3217	45.18	54.22
TRINITY_DN10417_c0_g1	429	14.78	17.74
TRINITY_DN10418_c0_g1	10273	31.8	38.17
TRINITY_DN10419_c0_g1	1257	24.47	29.37
TRINITY_DN1041_c0_g1	2223	15.48	18.57
TRINITY_DN10420_c0_g1	2343.38	70.74	84.89
TRINITY_DN10421_c0_g1	3679	176.67	212.01
TRINITY_DN10422_c0_g1	10469	106.31	127.58
TRINITY_DN10423_c0_g1	7733	76.94	92.33
TRINITY_DN10423_c1_g1	170	4.96	5.95
TRINITY_DN10424_c0_g1	367	3.85	4.62
TRINITY_DN10425_c0_g1	19	0.28	0.33
TRINITY_DN10425_c1_g1	0	0	0
TRINITY_DN10425_c2_g1	0	0	0
TRINITY_DN10427_c0_g1	6	0.25	0.29
TRINITY_DN10428_c0_g1	1280	34.83	41.8
TRINITY_DN10429_c0_g1	224	6.67	8
TRINITY_DN10430_c0_g1	214	3.34	4.01
TRINITY_DN10431_c0_g1	40	14.52	17.43
TRINITY_DN10432_c0_g1	1715	22.82	27.39
TRINITY_DN10434_c0_g1	511	7.21	8.65
TRINITY_DN10435_c0_g1	2340	30.47	36.56
TRINITY_DN10436_c0_g1	32	1.98	2.38
TRINITY_DN10437_c0_g1	22	3.62	4.35
TRINITY_DN10437_c0_g2	57	3.24	3.89
TRINITY_DN10438_c0_g1	292	8.8	10.56
TRINITY_DN10439_c0_g1	3990	64.03	76.84
TRINITY_DN10439_c1_g1	3686	83.99	100.79
TRINITY_DN1043_c0_g1	577	30.78	36.93
TRINITY_DN10440_c0_g1	695	2.61	3.13
TRINITY_DN10441_c0_g1	486	7.36	8.83
TRINITY_DN10443_c0_g1	500	8.21	9.85
TRINITY_DN10444_c0_g1	88	3.53	4.24
TRINITY_DN10445_c0_g1	254	3.84	4.6
TRINITY_DN10446_c0_g1	606	7.77	9.33
TRINITY_DN10447_c0_g1	15	1.07	1.28
TRINITY_DN10448_c0_g1	3095	56.53	67.84
TRINITY_DN10449_c0_g1	1810	19.5	23.4
TRINITY_DN1044_c0_g1	4681	13.09	15.71
TRINITY_DN10450_c0_g1	11	0.86	1.03
TRINITY_DN10451_c0_g1	60	5.67	6.81
TRINITY_DN10452_c0_g1	258	3.24	3.89
TRINITY_DN10453_c0_g1	315	8.23	9.87
TRINITY_DN10454_c0_g1	14	1.88	2.26
TRINITY_DN10455_c0_g1	1614	13.57	16.28
TRINITY_DN10456_c0_g1	12	0.29	0.35
TRINITY_DN10456_c1_g1	46	6.26	7.51
TRINITY_DN10457_c0_g1	93	6.98	8.38
TRINITY_DN1045_c0_g1	26358	283.45	340.15
TRINITY_DN10460_c0_g1	798	7.18	8.62
TRINITY_DN10461_c0_g1	89	2.76	3.32
TRINITY_DN10462_c0_g1	327	3.07	3.69
TRINITY_DN10463_c0_g1	1592	13.3	15.96
TRINITY_DN10464_c0_g1	2539.67	9.16	10.99
TRINITY_DN10465_c0_g1	6909	37.63	45.16
TRINITY_DN10465_c1_g1	18	2.13	2.55
TRINITY_DN10466_c0_g1	1589	19.11	22.93
TRINITY_DN10467_c0_g1	522	6.71	8.05
TRINITY_DN10468_c0_g1	66	1.38	1.65
TRINITY_DN10469_c0_g1	0	0	0
TRINITY_DN1046_c0_g1	1197.01	14.4	17.28
TRINITY_DN1046_c1_g1	282	8.38	10.05
TRINITY_DN10470_c0_g1	1672	35.39	42.46
TRINITY_DN10470_c1_g1	29	6.99	8.39
TRINITY_DN10470_c2_g1	15	2.56	3.07
TRINITY_DN10470_c3_g1	3	0.44	0.53
TRINITY_DN10471_c0_g1	108	3.08	3.7
TRINITY_DN10472_c0_g1	8036	51.8	62.16
TRINITY_DN10473_c0_g1	130.11	7.08	8.5
TRINITY_DN10474_c0_g1	4225	73.66	88.39
TRINITY_DN10475_c0_g1	128	4.3	5.16
TRINITY_DN10476_c0_g1	45	1.61	1.94
TRINITY_DN10477_c0_g1	106	1.72	2.06
TRINITY_DN10478_c0_g1	115.01	9.04	10.84
TRINITY_DN10478_c0_g2	154	3.28	3.93
TRINITY_DN10479_c0_g1	18.99	1.77	2.12
TRINITY_DN1047_c0_g1	880	9.17	11
TRINITY_DN1047_c1_g1	170	3.38	4.06
TRINITY_DN1047_c2_g1	916	36.83	44.2
TRINITY_DN1047_c3_g1	1571	30.01	36.01
TRINITY_DN10481_c0_g1	38	3.59	4.3
TRINITY_DN10483_c0_g1	3029	64.05	76.86
TRINITY_DN10484_c0_g1	98	2.66	3.19
TRINITY_DN10485_c0_g1	20	8.49	10.19
TRINITY_DN10487_c0_g1	569	15.3	18.36
TRINITY_DN10488_c0_g1	4838	26.76	32.12
TRINITY_DN10489_c0_g1	1215	17.86	21.44
TRINITY_DN10489_c1_g1	28	9.08	10.9
TRINITY_DN1048_c0_g1	1924	26.53	31.84
TRINITY_DN1048_c1_g1	22.91	17.48	20.98
TRINITY_DN1048_c2_g1	4	0.42	0.5
TRINITY_DN10490_c0_g1	1134	18.18	21.81
TRINITY_DN10491_c0_g1	137	19.75	23.7
TRINITY_DN10491_c1_g1	8	3.36	4.03
TRINITY_DN10492_c0_g1	282	7.15	8.57
TRINITY_DN10493_c0_g1	423	5.71	6.85
TRINITY_DN10494_c0_g1	1650	97.12	116.55
TRINITY_DN10495_c0_g1	1912	16.64	19.96
TRINITY_DN10496_c0_g1	814	22.92	27.5
TRINITY_DN10497_c0_g1	180	4.14	4.97
TRINITY_DN10497_c1_g1	639	10.33	12.4
TRINITY_DN10498_c0_g1	2743	51.87	62.24
TRINITY_DN10499_c0_g1	2298	34.31	41.17
TRINITY_DN1049_c0_g1	1865	17.88	21.45
TRINITY_DN104_c0_g1	2539	18.51	22.22
TRINITY_DN10500_c0_g1	212	6.59	7.91
TRINITY_DN10501_c0_g1	77	11.57	13.88
TRINITY_DN10501_c1_g1	17	8.15	9.79
TRINITY_DN10502_c0_g1	1441	13.36	16.03
TRINITY_DN10502_c1_g1	54	2.76	3.32
TRINITY_DN10503_c0_g1	1154	17.22	20.67
TRINITY_DN10505_c0_g1	132	10.09	12.11
TRINITY_DN10505_c1_g1	93	1.2	1.44
TRINITY_DN10505_c2_g1	134	4.52	5.42
TRINITY_DN10506_c0_g1	637	7	8.4
TRINITY_DN10507_c0_g1	468	6.83	8.2
TRINITY_DN10508_c0_g1	14961	153.34	184.01
TRINITY_DN10509_c0_g1	964	61.36	73.63
TRINITY_DN1050_c0_g1	3406	26.36	31.63
TRINITY_DN10510_c0_g1	968	21.56	25.87
TRINITY_DN10511_c0_g1	770	17.49	20.99
TRINITY_DN10514_c0_g1	3	1.94	2.33
TRINITY_DN10515_c0_g1	73	1.82	2.18
TRINITY_DN10516_c0_g1	68	3.36	4.03
TRINITY_DN10516_c1_g1	7	3.81	4.57
TRINITY_DN10517_c0_g1	1152	11.06	13.27
TRINITY_DN10518_c0_g1	2982	11.74	14.08
TRINITY_DN10519_c0_g1	328	10.86	13.03
TRINITY_DN1051_c0_g1	933	14.87	17.85
TRINITY_DN10520_c0_g1	53	3.54	4.25
TRINITY_DN10520_c1_g1	58	1.06	1.27
TRINITY_DN10521_c0_g1	24	3.52	4.22
TRINITY_DN10522_c0_g1	1490	3.79	4.55
TRINITY_DN10523_c0_g1	417	4.72	5.66
TRINITY_DN10523_c0_g2	18	1.39	1.67
TRINITY_DN10524_c0_g1	701	5.43	6.51
TRINITY_DN10525_c0_g1	3211	18.87	22.64
TRINITY_DN10526_c0_g1	6163	57.37	68.85
TRINITY_DN10526_c1_g1	5858	123.73	148.47
TRINITY_DN10526_c2_g1	1	0.2	0.24
TRINITY_DN10527_c0_g1	7844	55.62	66.75
TRINITY_DN10528_c0_g1	1200	12.8	15.36
TRINITY_DN10529_c0_g1	1179	11.07	13.29
TRINITY_DN1052_c0_g1	1432	26.31	31.57
TRINITY_DN10530_c0_g1	322	3.77	4.53
TRINITY_DN10531_c0_g1	3096	15.58	18.69
TRINITY_DN10532_c0_g1	5052	14.36	17.24
TRINITY_DN10532_c1_g1	8626	80.09	96.11
TRINITY_DN10532_c2_g1	191	11.35	13.62
TRINITY_DN10533_c0_g1	1011	29.16	34.99
TRINITY_DN10533_c1_g1	175	21.34	25.6
TRINITY_DN10534_c0_g1	16	0.13	0.16
TRINITY_DN10535_c0_g1	3221	79.06	94.87
TRINITY_DN10536_c0_g1	399	6.26	7.52
TRINITY_DN10537_c0_g1	3228	15.36	18.44
TRINITY_DN10538_c0_g1	1279	11.88	14.26
TRINITY_DN10539_c0_g1	3419	15.07	18.09
TRINITY_DN1053_c0_g1	370	8.12	9.75
TRINITY_DN10540_c0_g1	913	9.11	10.94
TRINITY_DN10540_c1_g1	27	14.95	17.94
TRINITY_DN10540_c2_g1	21	3.06	3.67
TRINITY_DN10541_c0_g1	810	32.36	38.83
TRINITY_DN10541_c1_g1	117	13.56	16.27
TRINITY_DN10542_c0_g1	20	7.72	9.27
TRINITY_DN10543_c0_g1	1946	59	70.8
TRINITY_DN10543_c0_g2	2941	781.48	937.8
TRINITY_DN10544_c0_g1	588	10.93	13.12
TRINITY_DN10545_c0_g1	3926	127.84	153.41
TRINITY_DN10546_c0_g1	560	13.04	15.64
TRINITY_DN10547_c0_g1	133.62	3.48	4.18
TRINITY_DN10547_c0_g2	2026.38	27.31	32.77
TRINITY_DN10548_c0_g1	375	3.9	4.68
TRINITY_DN10549_c0_g1	71	1.26	1.51
TRINITY_DN1054_c0_g1	1695	39.83	47.8
TRINITY_DN10550_c0_g1	336	4.76	5.71
TRINITY_DN10551_c0_g1	558	4.51	5.41
TRINITY_DN10552_c0_g1	2107	19.68	23.61
TRINITY_DN10553_c0_g1	222.87	19.79	23.75
TRINITY_DN10555_c0_g1	174	12.42	14.91
TRINITY_DN10556_c0_g1	608	17.4	20.88
TRINITY_DN10557_c1_g1	219	6.71	8.05
TRINITY_DN10558_c0_g1	327	7.24	8.69
TRINITY_DN10560_c0_g1	9803	83.33	99.99
TRINITY_DN10561_c0_g1	120	3.81	4.57
TRINITY_DN10562_c0_g1	473	12.51	15.01
TRINITY_DN10563_c0_g1	4270	58.44	70.13
TRINITY_DN10563_c1_g1	31	1.39	1.66
TRINITY_DN10564_c0_g1	1279	17.36	20.84
TRINITY_DN10564_c1_g1	822	12.33	14.8
TRINITY_DN10564_c2_g1	19	3.05	3.66
TRINITY_DN10565_c0_g1	13	0.2	0.24
TRINITY_DN10566_c0_g1	2406	62.47	74.97
TRINITY_DN10567_c0_g1	711	9.26	11.11
TRINITY_DN10568_c0_g1	575	9.92	11.9
TRINITY_DN10569_c0_g1	3474	45.74	54.89
TRINITY_DN1056_c0_g1	1320	18.22	21.86
TRINITY_DN10570_c0_g1	46	0.79	0.94
TRINITY_DN10571_c0_g1	4629	84.47	101.36
TRINITY_DN10571_c1_g1	22	3.5	4.2
TRINITY_DN10572_c0_g1	64.99	8.24	9.89
TRINITY_DN10572_c1_g1	138.75	17.48	20.98
TRINITY_DN10572_c2_g1	95	3.84	4.6
TRINITY_DN10572_c3_g1	136	2.56	3.08
TRINITY_DN10573_c0_g1	4296	46.17	55.41
TRINITY_DN10574_c0_g1	903	15.15	18.18
TRINITY_DN10575_c0_g1	10	6.46	7.76
TRINITY_DN10576_c0_g1	405	2.71	3.25
TRINITY_DN10577_c0_g1	341	5.71	6.85
TRINITY_DN10578_c0_g1	551	13.16	15.8
TRINITY_DN10579_c0_g1	217	3.9	4.68
TRINITY_DN1057_c0_g1	1572	38.66	46.39
TRINITY_DN1057_c10_g1	151	91.98	110.38
TRINITY_DN1057_c11_g1	25	3.82	4.58
TRINITY_DN1057_c12_g1	164	39.07	46.89
TRINITY_DN1057_c1_g1	245	149.24	179.09
TRINITY_DN1057_c2_g1	2682.86	104.94	125.93
TRINITY_DN1057_c2_g2	545	30.01	36.01
TRINITY_DN1057_c2_g3	450.13	45.93	55.12
TRINITY_DN1057_c2_g4	743.21	179	214.8
TRINITY_DN1057_c3_g1	7252.44	173.32	207.99
TRINITY_DN1057_c4_g1	1902.14	135.8	162.96
TRINITY_DN1057_c5_g1	779	20.35	24.42
TRINITY_DN1057_c5_g2	1169.01	36.52	43.83
TRINITY_DN1057_c7_g1	322	26.63	31.96
TRINITY_DN1057_c8_g1	1686	21.02	25.23
TRINITY_DN1057_c9_g1	3444.24	187.45	224.95
TRINITY_DN10580_c0_g1	3662	54.81	65.78
TRINITY_DN10581_c0_g1	17185	333.68	400.43
TRINITY_DN10581_c1_g1	8	3.53	4.23
TRINITY_DN10582_c0_g1	586	9.84	11.81
TRINITY_DN10584_c0_g1	1698	12.54	15.05
TRINITY_DN10585_c0_g1	171	14.95	17.94
TRINITY_DN10585_c0_g2	52	1.72	2.07
TRINITY_DN10585_c1_g1	1404	15.47	18.57
TRINITY_DN10586_c0_g1	610	4.75	5.7
TRINITY_DN10587_c0_g1	11	0.49	0.58
TRINITY_DN10588_c0_g1	188.39	5.63	6.76
TRINITY_DN10589_c0_g1	22697	357.74	429.3
TRINITY_DN1058_c0_g1	4983	19.64	23.57
TRINITY_DN10590_c0_g1	107	1.94	2.33
TRINITY_DN10591_c0_g1	494	42.16	50.59
TRINITY_DN10592_c0_g1	43	1.86	2.23
TRINITY_DN10593_c0_g1	1522	21.6	25.92
TRINITY_DN10595_c0_g1	23	1.27	1.52
TRINITY_DN10598_c0_g1	205	3	3.6
TRINITY_DN10599_c0_g1	64.71	19.86	23.83
TRINITY_DN1059_c0_g1	25	0.25	0.3
TRINITY_DN105_c0_g1	1410	24.48	29.37
TRINITY_DN10600_c0_g1	13	2.44	2.93
TRINITY_DN10601_c0_g1	304	9.07	10.89
TRINITY_DN10603_c0_g1	660	22.26	26.71
TRINITY_DN10604_c0_g1	43	3.24	3.89
TRINITY_DN10605_c0_g1	3409	118.01	141.61
TRINITY_DN10606_c0_g1	878.68	21.23	25.48
TRINITY_DN10606_c1_g1	12	6.18	7.41
TRINITY_DN10607_c0_g1	1791	47.31	56.77
TRINITY_DN1060_c0_g1	3548	20.07	24.09
TRINITY_DN10610_c0_g1	4361	173.85	208.63
TRINITY_DN10611_c0_g1	4602	20.24	24.29
TRINITY_DN10612_c0_g1	15607	120.2	144.24
TRINITY_DN10613_c0_g1	1843	15.98	19.17
TRINITY_DN10614_c0_g1	22	6.48	7.78
TRINITY_DN10614_c1_g1	1242	11.12	13.35
TRINITY_DN10615_c0_g1	100	7.31	8.77
TRINITY_DN10616_c0_g1	1106.1	37.35	44.83
TRINITY_DN10617_c0_g1	1021	8.02	9.63
TRINITY_DN10618_c0_g1	12121	76.97	92.36
TRINITY_DN1061_c0_g1	2932.69	31.71	38.05
TRINITY_DN10620_c0_g1	174	6.87	8.24
TRINITY_DN10621_c0_g1	1404	43.43	52.12
TRINITY_DN10622_c0_g1	105	1.29	1.55
TRINITY_DN10622_c1_g1	8	4.51	5.42
TRINITY_DN10623_c0_g1	29	10.73	12.88
TRINITY_DN10624_c0_g1	60	12.36	14.83
TRINITY_DN10625_c0_g1	1255	10.31	12.37
TRINITY_DN10626_c0_g1	288	5.65	6.78
TRINITY_DN10627_c0_g1	5607	43.87	52.64
TRINITY_DN10628_c0_g1	319	33.81	40.57
TRINITY_DN10629_c0_g1	1732	14.33	17.2
TRINITY_DN1062_c0_g1	732.97	16.78	20.14
TRINITY_DN1062_c0_g2	3.03	0.25	0.3
TRINITY_DN1062_c1_g1	5	0.79	0.95
TRINITY_DN10630_c0_g1	252	1.45	1.74
TRINITY_DN10631_c0_g1	7	0.24	0.29
TRINITY_DN10632_c0_g1	52	10.6	12.72
TRINITY_DN10633_c0_g1	1554	31.37	37.65
TRINITY_DN10634_c0_g1	85	1.65	1.98
TRINITY_DN10635_c0_g1	1330.94	48.21	57.85
TRINITY_DN10636_c0_g1	157	2.96	3.56
TRINITY_DN10637_c0_g1	199.7	36.05	43.27
TRINITY_DN10638_c0_g1	1348	22.38	26.86
TRINITY_DN10638_c1_g1	706	15.97	19.17
TRINITY_DN10639_c0_g1	0	0	0
TRINITY_DN10639_c0_g2	23	1.23	1.48
TRINITY_DN10639_c0_g3	144	2.06	2.47
TRINITY_DN1063_c0_g1	2368	36.91	44.29
TRINITY_DN10640_c0_g1	159	5.29	6.35
TRINITY_DN10641_c0_g1	297	2.97	3.57
TRINITY_DN10642_c0_g1	10	0.8	0.96
TRINITY_DN10643_c0_g1	613	4.52	5.42
TRINITY_DN10644_c0_g1	4056	131.99	158.39
TRINITY_DN10645_c0_g1	59	5.46	6.55
TRINITY_DN10646_c0_g1	10	7.97	9.57
TRINITY_DN10647_c0_g1	2612	28.17	33.8
TRINITY_DN10648_c0_g1	22	0.91	1.09
TRINITY_DN10649_c0_g1	0	0	0
TRINITY_DN1064_c0_g1	256	7.43	8.92
TRINITY_DN10650_c0_g1	9	1.02	1.23
TRINITY_DN10651_c0_g1	988	12.55	15.06
TRINITY_DN10652_c0_g1	11640	382.76	459.32
TRINITY_DN10653_c0_g1	9769	77.2	92.64
TRINITY_DN10654_c0_g1	846.53	7.28	8.74
TRINITY_DN10654_c1_g1	112	4.15	4.98
TRINITY_DN10654_c2_g1	126	2.88	3.45
TRINITY_DN10655_c0_g1	1746	18.04	21.65
TRINITY_DN10656_c0_g1	636	8.71	10.45
TRINITY_DN10657_c0_g1	1014	11.24	13.49
TRINITY_DN10658_c0_g1	172	1.84	2.2
TRINITY_DN10659_c0_g1	2906	16.27	19.53
TRINITY_DN1065_c0_g1	2828	65.64	78.76
TRINITY_DN10660_c0_g1	92	10.18	12.21
TRINITY_DN10661_c0_g1	339	4.98	5.97
TRINITY_DN10662_c0_g1	215	2.61	3.14
TRINITY_DN10663_c0_g1	511	10.35	12.41
TRINITY_DN10663_c1_g1	7	2.55	3.06
TRINITY_DN10664_c0_g1	62	2.71	3.25
TRINITY_DN10665_c0_g1	4464	97.35	116.82
TRINITY_DN10666_c0_g1	198	8.14	9.76
TRINITY_DN10667_c0_g1	57	9.37	11.25
TRINITY_DN10667_c1_g1	65	29.62	35.54
TRINITY_DN10668_c0_g1	11	0.15	0.18
TRINITY_DN10669_c0_g1	129.21	12.51	15.01
TRINITY_DN1066_c0_g1	671	18.58	22.3
TRINITY_DN1066_c1_g1	684	18.67	22.4
TRINITY_DN10670_c0_g1	0	0	0
TRINITY_DN10671_c0_g1	213	5.17	6.21
TRINITY_DN10672_c0_g1	1118	17.81	21.37
TRINITY_DN10673_c0_g1	80	62.41	74.89
TRINITY_DN10674_c0_g1	83	2.18	2.62
TRINITY_DN10675_c0_g1	232	5.15	6.18
TRINITY_DN10676_c0_g1	156	2.71	3.25
TRINITY_DN10677_c0_g1	25	14.38	17.25
TRINITY_DN10678_c0_g1	57	2.98	3.58
TRINITY_DN10679_c0_g1	551	7.42	8.91
TRINITY_DN1067_c0_g1	2177	15.44	18.53
TRINITY_DN10680_c0_g1	305	5.81	6.97
TRINITY_DN10681_c0_g1	14.98	5.3	6.36
TRINITY_DN10682_c0_g1	67	4.01	4.81
TRINITY_DN10683_c0_g1	89	2.2	2.65
TRINITY_DN10684_c0_g1	137	1.36	1.64
TRINITY_DN10684_c1_g1	36	9.57	11.48
TRINITY_DN10686_c0_g1	144	3.35	4.02
TRINITY_DN10687_c0_g1	284	4.32	5.18
TRINITY_DN10688_c0_g1	4	2.81	3.37
TRINITY_DN10689_c0_g1	1820	29.28	35.14
TRINITY_DN10689_c1_g1	12	1.06	1.28
TRINITY_DN1068_c0_g1	657.66	82.32	98.79
TRINITY_DN1068_c0_g2	1934.34	57.11	68.53
TRINITY_DN10690_c0_g1	238	124.04	148.85
TRINITY_DN10692_c0_g1	17	1.51	1.81
TRINITY_DN10693_c0_g1	22.99	2.15	2.58
TRINITY_DN10694_c0_g1	144	8.29	9.95
TRINITY_DN10695_c0_g1	30	0.89	1.07
TRINITY_DN10696_c0_g1	1499	12.58	15.1
TRINITY_DN10697_c0_g1	34	1.69	2.03
TRINITY_DN10698_c0_g1	746	3.79	4.55
TRINITY_DN10699_c0_g1	533	3.98	4.78
TRINITY_DN10699_c1_g1	7	1.63	1.96
TRINITY_DN1069_c0_g1	1913	233.24	279.9
TRINITY_DN1069_c1_g1	576	10.92	13.1
TRINITY_DN1069_c2_g1	272.35	40.37	48.44
TRINITY_DN106_c0_g1	7731.98	30.67	36.81
TRINITY_DN106_c1_g1	3232.66	613.09	735.72
TRINITY_DN10700_c0_g1	1241	22.89	27.47
TRINITY_DN10701_c0_g1	7997	237.21	284.66
TRINITY_DN10702_c0_g1	546	6.2	7.44
TRINITY_DN10703_c0_g1	5170	60.9	73.08
TRINITY_DN10703_c1_g1	11	2.42	2.9
TRINITY_DN10704_c0_g1	3091	48.08	57.7
TRINITY_DN10705_c0_g1	77	8.98	10.78
TRINITY_DN10706_c0_g1	219	2.86	3.44
TRINITY_DN10707_c0_g1	83	0.52	0.63
TRINITY_DN10708_c0_g1	19	7.72	9.26
TRINITY_DN10709_c0_g1	550.89	7.71	9.25
TRINITY_DN1070_c0_g1	1024	27.16	32.59
TRINITY_DN10710_c0_g1	880.87	102.73	123.28
TRINITY_DN10711_c0_g1	613	5.95	7.14
TRINITY_DN10713_c0_g1	29	6.45	7.74
TRINITY_DN10714_c0_g1	28	3.95	4.74
TRINITY_DN10715_c0_g1	57	1.45	1.74
TRINITY_DN10716_c0_g1	60	1.97	2.36
TRINITY_DN10716_c1_g1	18	4.5	5.4
TRINITY_DN10719_c0_g1	1910	91.68	110.01
TRINITY_DN10719_c1_g1	417.68	14.23	17.08
TRINITY_DN1071_c0_g1	1434	88.86	106.64
TRINITY_DN1071_c0_g2	803	44.22	53.06
TRINITY_DN10721_c0_g1	956	12.21	14.65
TRINITY_DN10721_c1_g1	189	6.13	7.35
TRINITY_DN10722_c0_g1	2671	22.64	27.17
TRINITY_DN10722_c1_g1	840.18	58.61	70.33
TRINITY_DN10723_c0_g1	54	0.75	0.9
TRINITY_DN10724_c0_g1	960	13.44	16.13
TRINITY_DN10726_c0_g1	4	0.93	1.12
TRINITY_DN10727_c0_g1	96	1.42	1.7
TRINITY_DN10728_c0_g1	8690	66.43	79.72
TRINITY_DN10728_c1_g1	110	20.25	24.3
TRINITY_DN10729_c0_g1	6515	163.01	195.61
TRINITY_DN1072_c0_g1	2038	46.38	55.66
TRINITY_DN10730_c0_g1	5309	25.94	31.13
TRINITY_DN10731_c0_g1	1515	14.35	17.22
TRINITY_DN10732_c0_g1	439	2.63	3.16
TRINITY_DN10733_c0_g1	67	1.69	2.03
TRINITY_DN10734_c0_g1	90	1.62	1.94
TRINITY_DN10735_c0_g1	45	1.51	1.81
TRINITY_DN10735_c1_g1	109	10.94	13.13
TRINITY_DN10736_c0_g1	4523	111.01	133.22
TRINITY_DN10737_c0_g1	292	5.78	6.94
TRINITY_DN10738_c0_g1	916	6.38	7.66
TRINITY_DN10739_c0_g1	21	1.07	1.29
TRINITY_DN1073_c0_g1	42498.3	632.8	759.38
TRINITY_DN10740_c0_g1	42	1.07	1.28
TRINITY_DN10740_c1_g1	9	1.61	1.93
TRINITY_DN10741_c0_g1	133	6.09	7.31
TRINITY_DN10741_c0_g2	7	1.43	1.71
TRINITY_DN10742_c0_g1	19	1.13	1.36
TRINITY_DN10743_c0_g1	27	1.42	1.71
TRINITY_DN10744_c0_g1	9	0.53	0.64
TRINITY_DN10745_c0_g1	48	2.4	2.88
TRINITY_DN10747_c0_g1	173	23.88	28.66
TRINITY_DN10747_c1_g1	24	3.6	4.31
TRINITY_DN10748_c0_g1	3	0.49	0.59
TRINITY_DN10749_c0_g1	33.55	6.99	8.38
TRINITY_DN1074_c0_g1	1314	11.19	13.43
TRINITY_DN10750_c1_g1	33.93	5.1	6.12
TRINITY_DN10751_c0_g1	415	2.25	2.7
TRINITY_DN10752_c0_g1	28	17.74	21.29
TRINITY_DN10752_c0_g2	18.73	5.52	6.62
TRINITY_DN10753_c0_g1	166	21.95	26.34
TRINITY_DN10754_c0_g1	23092	227.01	272.41
TRINITY_DN10755_c0_g1	1360	20.12	24.15
TRINITY_DN10756_c0_g1	287.96	15.15	18.17
TRINITY_DN10757_c1_g1	9	1.01	1.21
TRINITY_DN10758_c0_g1	609	11.33	13.6
TRINITY_DN10759_c0_g1	99	2.24	2.69
TRINITY_DN1075_c0_g1	5610	41.43	49.71
TRINITY_DN10760_c0_g1	2176	22.39	26.87
TRINITY_DN10761_c0_g1	508	7.23	8.68
TRINITY_DN10762_c0_g1	3088	53.19	63.83
TRINITY_DN10763_c0_g1	57	7.93	9.51
TRINITY_DN10764_c0_g1	170	2.27	2.72
TRINITY_DN10765_c0_g1	7	4.26	5.12
TRINITY_DN10766_c0_g1	206	36.84	44.21
TRINITY_DN10766_c1_g1	4497	60.27	72.32
TRINITY_DN10767_c0_g1	974	12.17	14.6
TRINITY_DN10767_c1_g1	1	0.82	0.98
TRINITY_DN10768_c0_g1	292	6.59	7.91
TRINITY_DN10768_c1_g1	48	2.31	2.77
TRINITY_DN10769_c0_g1	2368	28.25	33.9
TRINITY_DN1076_c0_g1	977.8	38.31	45.97
TRINITY_DN1076_c0_g2	0	0	0
TRINITY_DN1076_c0_g3	12	2.37	2.84
TRINITY_DN1076_c1_g1	405	6.95	8.34
TRINITY_DN1076_c2_g1	7	1.23	1.47
TRINITY_DN10770_c0_g1	1673	17.06	20.48
TRINITY_DN10770_c1_g1	8	0.82	0.99
TRINITY_DN10771_c0_g1	2653	22.32	26.78
TRINITY_DN10772_c0_g1	2252	61.82	74.18
TRINITY_DN10773_c0_g1	1018	7.26	8.71
TRINITY_DN10774_c0_g1	2785	61.47	73.76
TRINITY_DN10775_c0_g1	327	3.18	3.81
TRINITY_DN10776_c0_g1	488	4.07	4.88
TRINITY_DN10777_c0_g1	3050	110.67	132.81
TRINITY_DN10778_c0_g1	65	0.92	1.1
TRINITY_DN10778_c1_g1	153	1.41	1.69
TRINITY_DN10779_c0_g1	1451	36.82	44.18
TRINITY_DN1077_c0_g1	1134	11.04	13.25
TRINITY_DN10780_c0_g1	5154	77.89	93.46
TRINITY_DN10781_c0_g1	1421	27.71	33.25
TRINITY_DN10781_c1_g1	145	3.8	4.56
TRINITY_DN10782_c0_g1	742	12.19	14.63
TRINITY_DN10783_c0_g1	451	7.01	8.41
TRINITY_DN10784_c0_g1	18011	225.15	270.19
TRINITY_DN10785_c0_g1	479	11.88	14.26
TRINITY_DN10786_c0_g1	3228	31.55	37.86
TRINITY_DN10787_c0_g1	1406	37.95	45.54
TRINITY_DN10788_c0_g1	110	3.05	3.66
TRINITY_DN10789_c0_g1	4790	81.87	98.24
TRINITY_DN1078_c0_g1	2078	23.98	28.77
TRINITY_DN10790_c0_g1	2801	38.92	46.71
TRINITY_DN10791_c0_g1	1259	7.95	9.54
TRINITY_DN10792_c0_g1	91	10.42	12.5
TRINITY_DN10793_c0_g1	10	4.97	5.96
TRINITY_DN10795_c0_g1	115	38.94	46.73
TRINITY_DN10796_c0_g1	13	2.68	3.21
TRINITY_DN10797_c0_g1	34	7.91	9.5
TRINITY_DN10799_c0_g1	733	7.31	8.77
TRINITY_DN1079_c0_g1	7071	54.55	65.46
TRINITY_DN107_c0_g1	338	23.25	27.9
TRINITY_DN107_c1_g1	16	1.84	2.21
TRINITY_DN10800_c0_g1	1500	19.43	23.31
TRINITY_DN10801_c0_g1	3247	93.51	112.21
TRINITY_DN10801_c1_g1	55	10.03	12.03
TRINITY_DN10802_c0_g1	3076	20.15	24.17
TRINITY_DN10803_c0_g1	9	2.17	2.6
TRINITY_DN10804_c0_g1	944	7.97	9.56
TRINITY_DN10805_c0_g1	113	22.09	26.51
TRINITY_DN10806_c0_g1	150	2.95	3.54
TRINITY_DN10806_c1_g1	84	4.85	5.82
TRINITY_DN10807_c0_g1	211	6.03	7.23
TRINITY_DN10807_c1_g1	54	9.22	11.06
TRINITY_DN10807_c2_g1	85	4.56	5.47
TRINITY_DN10808_c0_g1	9	3.66	4.39
TRINITY_DN10809_c0_g1	27	4.09	4.91
TRINITY_DN10809_c1_g1	84	1.92	2.31
TRINITY_DN10809_c3_g1	30.02	3.86	4.63
TRINITY_DN10809_c4_g1	27.82	4.97	5.97
TRINITY_DN1080_c0_g1	579	10.2	12.24
TRINITY_DN10810_c0_g1	644	12.76	15.31
TRINITY_DN10811_c0_g1	5	1.38	1.66
TRINITY_DN10814_c0_g1	164	1.1	1.32
TRINITY_DN10815_c0_g1	581	9.78	11.73
TRINITY_DN10816_c0_g1	0	0	0
TRINITY_DN10817_c0_g1	6	0.23	0.28
TRINITY_DN10818_c0_g1	500	4.98	5.97
TRINITY_DN10819_c0_g1	4130	40.64	48.77
TRINITY_DN10820_c0_g1	2245	33.64	40.37
TRINITY_DN10821_c0_g1	814	7.31	8.78
TRINITY_DN10822_c0_g1	72	3.23	3.87
TRINITY_DN10823_c0_g1	681	12.02	14.42
TRINITY_DN10824_c0_g1	360	12.89	15.47
TRINITY_DN10824_c0_g2	731	4.28	5.14
TRINITY_DN10825_c0_g1	2543	25.55	30.66
TRINITY_DN10825_c1_g1	7	3.3	3.96
TRINITY_DN10826_c0_g1	98	17.36	20.83
TRINITY_DN10827_c0_g1	7368	83.69	100.43
TRINITY_DN10829_c0_g1	235	8.02	9.63
TRINITY_DN1082_c0_g1	1439.59	37.96	45.56
TRINITY_DN1082_c0_g2	48.89	9.86	11.84
TRINITY_DN10830_c0_g1	989	12.17	14.6
TRINITY_DN10831_c0_g1	33	8.35	10.02
TRINITY_DN10832_c0_g1	2159	16.93	20.31
TRINITY_DN10833_c0_g1	2734	11.42	13.7
TRINITY_DN10833_c1_g1	35	4.32	5.19
TRINITY_DN10834_c0_g1	398	7.63	9.16
TRINITY_DN10835_c0_g1	213	4.55	5.46
TRINITY_DN10836_c0_g1	5	2.2	2.64
TRINITY_DN10837_c0_g1	186	29.34	35.2
TRINITY_DN10837_c3_g1	33	25.74	30.89
TRINITY_DN10838_c0_g1	783	52.51	63.01
TRINITY_DN10839_c0_g1	178	1.98	2.37
TRINITY_DN1083_c0_g1	289	10.62	12.74
TRINITY_DN10840_c0_g1	297	3.69	4.43
TRINITY_DN10841_c0_g1	978	11.05	13.26
TRINITY_DN10842_c0_g1	101	8.14	9.77
TRINITY_DN10843_c0_g1	1947	17.81	21.38
TRINITY_DN10844_c0_g1	691	12.08	14.5
TRINITY_DN10845_c0_g1	0	0	0
TRINITY_DN10846_c0_g1	6010	101.37	121.65
TRINITY_DN10848_c0_g1	35	0.7	0.84
TRINITY_DN10849_c0_g1	2861	51.31	61.57
TRINITY_DN10849_c1_g1	6	0.77	0.93
TRINITY_DN1084_c0_g1	4547	35.85	43.03
TRINITY_DN10850_c0_g1	85.01	7	8.4
TRINITY_DN10851_c0_g1	49	1.39	1.67
TRINITY_DN10851_c1_g1	1	0.23	0.28
TRINITY_DN10851_c1_g2	98	3.53	4.24
TRINITY_DN10852_c0_g1	440	6.42	7.7
TRINITY_DN10852_c0_g2	89	29.7	35.65
TRINITY_DN10853_c0_g1	5857	21.73	26.08
TRINITY_DN10854_c0_g1	3509	41.57	49.88
TRINITY_DN10855_c0_g1	2244	35.4	42.48
TRINITY_DN10856_c0_g1	2082	11.95	14.34
TRINITY_DN10857_c0_g1	652	6.85	8.23
TRINITY_DN10858_c0_g1	1389	9.94	11.93
TRINITY_DN10859_c0_g1	1	0.01	0.02
TRINITY_DN10859_c1_g1	0	0	0
TRINITY_DN1085_c0_g1	429	8.48	10.18
TRINITY_DN10860_c0_g1	5681	63.95	76.74
TRINITY_DN10861_c0_g1	921	13.13	15.76
TRINITY_DN10862_c0_g1	0	0	0
TRINITY_DN10863_c0_g1	103	1.51	1.82
TRINITY_DN10864_c0_g1	56	6.24	7.49
TRINITY_DN10865_c0_g1	447	3.81	4.57
TRINITY_DN10866_c0_g1	2251	17.12	20.54
TRINITY_DN10867_c0_g1	619	8.02	9.62
TRINITY_DN10868_c0_g1	0	0	0
TRINITY_DN10869_c0_g1	12	4.01	4.81
TRINITY_DN1086_c0_g1	13985	211.95	254.34
TRINITY_DN1086_c1_g1	1480.97	34.85	41.82
TRINITY_DN1086_c2_g1	446	363.59	436.31
TRINITY_DN1086_c3_g1	563	24.93	29.92
TRINITY_DN10870_c0_g1	6195	32.69	39.23
TRINITY_DN10871_c0_g1	954	11.07	13.28
TRINITY_DN10872_c0_g1	2184	17.21	20.65
TRINITY_DN10873_c0_g1	2475	28.76	34.51
TRINITY_DN10874_c0_g1	5374.74	33.9	40.68
TRINITY_DN10874_c0_g2	1235.26	28.53	34.24
TRINITY_DN10874_c1_g1	226	8.02	9.63
TRINITY_DN10875_c0_g1	3630	13.19	15.83
TRINITY_DN10875_c1_g1	12	2.13	2.55
TRINITY_DN10876_c0_g1	1951	13.35	16.02
TRINITY_DN10877_c0_g1	1542	31.13	37.36
TRINITY_DN10877_c1_g1	99	6.48	7.77
TRINITY_DN10878_c0_g1	43	1.22	1.47
TRINITY_DN10879_c0_g1	560	9.46	11.36
TRINITY_DN1087_c0_g1	6070	43.98	52.78
TRINITY_DN10880_c0_g1	0	0	0
TRINITY_DN10881_c0_g1	32	8.61	10.33
TRINITY_DN10882_c0_g1	464	5.98	7.18
TRINITY_DN10883_c0_g1	2153.11	22.25	26.7
TRINITY_DN10883_c1_g1	1458	22.1	26.51
TRINITY_DN10883_c2_g1	5	0.25	0.31
TRINITY_DN10884_c0_g1	3672	28.49	34.19
TRINITY_DN10885_c0_g1	1136	26.86	32.24
TRINITY_DN10886_c0_g1	7700	110.11	132.14
TRINITY_DN10887_c0_g1	2894	74.95	89.94
TRINITY_DN10888_c0_g1	3309	43.75	52.51
TRINITY_DN10889_c0_g1	504	6.65	7.97
TRINITY_DN10889_c0_g2	498	4.65	5.57
TRINITY_DN10889_c1_g1	1221.8	21.57	25.88
TRINITY_DN10889_c1_g2	197	6.95	8.34
TRINITY_DN10889_c2_g1	8	0.96	1.16
TRINITY_DN1088_c0_g1	1638	8.98	10.78
TRINITY_DN10890_c0_g1	1583	33.06	39.68
TRINITY_DN10891_c0_g1	40	2.26	2.71
TRINITY_DN10892_c0_g1	272	8.73	10.48
TRINITY_DN10893_c0_g1	323.09	10.35	12.43
TRINITY_DN10894_c0_g1	9	0.13	0.16
TRINITY_DN10894_c2_g1	0	0	0
TRINITY_DN10895_c0_g1	592	8.57	10.28
TRINITY_DN10896_c0_g1	34	10.43	12.52
TRINITY_DN10897_c0_g1	57	1.38	1.65
TRINITY_DN10898_c0_g1	193.28	8.56	10.27
TRINITY_DN10899_c0_g1	2614	20.16	24.2
TRINITY_DN1089_c0_g1	920.1	59.88	71.86
TRINITY_DN108_c0_g1	59	26.44	31.72
TRINITY_DN10900_c0_g1	337	2.47	2.96
TRINITY_DN10901_c0_g1	1591	23.51	28.21
TRINITY_DN10902_c0_g1	122	9.21	11.05
TRINITY_DN10903_c0_g1	29	0.64	0.77
TRINITY_DN10904_c0_g1	5	0.25	0.3
TRINITY_DN10905_c0_g1	7	0.53	0.64
TRINITY_DN10906_c0_g1	60.08	2.7	3.24
TRINITY_DN10907_c0_g1	600	3.67	4.4
TRINITY_DN10908_c0_g1	29	8	9.61
TRINITY_DN10908_c0_g2	2	0.59	0.71
TRINITY_DN10908_c1_g1	119	3.34	4.01
TRINITY_DN10908_c3_g1	7	5.46	6.55
TRINITY_DN10909_c0_g1	945	17.67	21.21
TRINITY_DN1090_c0_g1	10572	154.72	185.67
TRINITY_DN10911_c0_g1	8	0.28	0.33
TRINITY_DN10912_c0_g1	269	6.52	7.82
TRINITY_DN10912_c1_g1	23	1.59	1.91
TRINITY_DN10913_c0_g1	20	5.45	6.54
TRINITY_DN10914_c0_g1	262	11.88	14.25
TRINITY_DN10915_c0_g1	132	17.21	20.65
TRINITY_DN10916_c0_g1	55	2.4	2.88
TRINITY_DN10917_c0_g1	15	2.22	2.66
TRINITY_DN10918_c0_g1	0	0	0
TRINITY_DN10918_c0_g2	4	0.45	0.54
TRINITY_DN10918_c0_g3	4.03	0.14	0.17
TRINITY_DN10918_c1_g1	16	3.1	3.72
TRINITY_DN10919_c0_g1	92	9.46	11.35
TRINITY_DN10919_c1_g1	15.99	1.32	1.59
TRINITY_DN10919_c2_g1	35	8.96	10.75
TRINITY_DN1091_c0_g1	3579	85.24	102.29
TRINITY_DN10920_c0_g1	12462	124.53	149.44
TRINITY_DN10920_c1_g1	66	16.49	19.79
TRINITY_DN10920_c2_g1	111	8.94	10.73
TRINITY_DN10921_c0_g1	116	8.68	10.41
TRINITY_DN10922_c0_g1	19.02	6.43	7.72
TRINITY_DN10923_c0_g1	678	10.56	12.67
TRINITY_DN10924_c0_g1	25	1.16	1.4
TRINITY_DN10925_c0_g1	856	5.28	6.33
TRINITY_DN10926_c0_g1	0	0	0
TRINITY_DN10927_c0_g1	1144	20.95	25.14
TRINITY_DN10928_c0_g1	117.77	4.38	5.25
TRINITY_DN10929_c0_g1	1354.34	19.44	23.33
TRINITY_DN10929_c0_g2	227.66	4.35	5.22
TRINITY_DN1092_c0_g1	19485	154.37	185.25
TRINITY_DN1092_c1_g1	16	8.09	9.71
TRINITY_DN10930_c0_g1	978	14.59	17.51
TRINITY_DN10931_c0_g1	112	4.09	4.91
TRINITY_DN10931_c1_g1	7	0.86	1.03
TRINITY_DN10933_c0_g1	4	0.09	0.11
TRINITY_DN10934_c0_g1	29	1.69	2.02
TRINITY_DN10935_c0_g1	121	6.4	7.68
TRINITY_DN10936_c0_g1	13844	140.81	168.98
TRINITY_DN10938_c0_g1	16851	233.85	280.63
TRINITY_DN10939_c0_g1	8326	114.78	137.74
TRINITY_DN1093_c0_g1	251	2.77	3.33
TRINITY_DN10940_c0_g1	15	5.47	6.56
TRINITY_DN10941_c0_g1	46	1.3	1.56
TRINITY_DN10942_c0_g1	732	4.72	5.67
TRINITY_DN10945_c0_g1	4145	58.83	70.59
TRINITY_DN10946_c0_g1	440	6.03	7.24
TRINITY_DN10947_c0_g1	20	10.11	12.14
TRINITY_DN10948_c0_g1	771	64.37	77.25
TRINITY_DN10949_c0_g1	1721	6.95	8.34
TRINITY_DN1094_c0_g1	925	9.98	11.97
TRINITY_DN10950_c0_g1	203.01	8.79	10.55
TRINITY_DN10951_c0_g1	49	9.48	11.38
TRINITY_DN10952_c0_g1	189	10.76	12.91
TRINITY_DN10953_c0_g1	698	34.21	41.05
TRINITY_DN10954_c0_g1	56	3.24	3.88
TRINITY_DN10954_c1_g1	18	1.34	1.61
TRINITY_DN10955_c0_g1	1125	17.61	21.14
TRINITY_DN10956_c0_g1	162	1.52	1.83
TRINITY_DN10957_c0_g1	2237	31.6	37.93
TRINITY_DN10958_c0_g1	4405	126.47	151.76
TRINITY_DN10959_c0_g1	23	0.14	0.17
TRINITY_DN1095_c0_g1	5872.07	139.62	167.55
TRINITY_DN1095_c1_g1	136.83	100.07	120.08
TRINITY_DN1095_c1_g2	37.07	27.11	32.53
TRINITY_DN1095_c2_g1	34.69	2.34	2.81
TRINITY_DN10960_c0_g1	2710	54.79	65.75
TRINITY_DN10962_c0_g1	146	5.05	6.06
TRINITY_DN10963_c0_g1	147	11.95	14.34
TRINITY_DN10964_c0_g1	5471.25	94.17	113.01
TRINITY_DN10964_c0_g2	11.75	5.64	6.76
TRINITY_DN10965_c0_g1	72	1.9	2.28
TRINITY_DN10966_c0_g1	692	6.5	7.8
TRINITY_DN10967_c0_g1	7953	31.69	38.03
TRINITY_DN10968_c0_g1	2701	26.01	31.21
TRINITY_DN10969_c0_g1	495	10.05	12.06
TRINITY_DN1096_c0_g1	1343	19.03	22.84
TRINITY_DN10970_c0_g1	1232	8.99	10.78
TRINITY_DN10971_c0_g1	364	16.43	19.72
TRINITY_DN10971_c1_g1	9	2.68	3.22
TRINITY_DN10972_c0_g1	4653	97.62	117.14
TRINITY_DN10973_c0_g1	195	9.95	11.94
TRINITY_DN10974_c0_g1	3008	24.37	29.25
TRINITY_DN10976_c0_g1	3371	9.55	11.46
TRINITY_DN10977_c0_g1	122	8.33	9.99
TRINITY_DN10978_c0_g1	102	3.89	4.67
TRINITY_DN10979_c0_g1	54	1.77	2.12
TRINITY_DN10979_c1_g1	187	1.53	1.83
TRINITY_DN1097_c0_g1	745.01	21.27	25.52
TRINITY_DN1097_c1_g1	0	0	0
TRINITY_DN10980_c0_g1	25	2.61	3.13
TRINITY_DN10981_c0_g1	478	4.79	5.75
TRINITY_DN10982_c0_g1	2887	58.99	70.78
TRINITY_DN10983_c0_g1	12	0.1	0.12
TRINITY_DN10984_c0_g1	791	25.83	31
TRINITY_DN10985_c0_g1	69.96	17.91	21.49
TRINITY_DN10986_c0_g1	3091	120.91	145.1
TRINITY_DN10986_c1_g1	30	1.56	1.87
TRINITY_DN10987_c0_g1	2098	20.52	24.63
TRINITY_DN10988_c0_g1	456	3.91	4.7
TRINITY_DN10989_c0_g1	218	7.64	9.17
TRINITY_DN1098_c0_g1	7484.33	117.93	141.52
TRINITY_DN1098_c1_g1	791.67	45.46	54.55
TRINITY_DN10990_c0_g1	1686	30.9	37.08
TRINITY_DN10991_c0_g1	3076	23.28	27.94
TRINITY_DN10992_c0_g1	50	1.35	1.62
TRINITY_DN10993_c0_g1	642	7.29	8.75
TRINITY_DN10994_c0_g1	658	20.76	24.92
TRINITY_DN10995_c0_g1	732	4.92	5.91
TRINITY_DN10996_c0_g1	2475	38.79	46.55
TRINITY_DN10997_c0_g1	156	2.08	2.49
TRINITY_DN10998_c0_g1	10087	68.64	82.37
TRINITY_DN10999_c0_g1	5166	79.77	95.72
TRINITY_DN10999_c1_g1	16	2.24	2.69
TRINITY_DN1099_c0_g1	2577	17.87	21.45
TRINITY_DN1099_c1_g1	1350.05	43.18	51.81
TRINITY_DN1099_c1_g2	662	16.89	20.27
TRINITY_DN1099_c1_g3	8	1.38	1.65
TRINITY_DN109_c0_g1	3244	33.3	39.96
TRINITY_DN10_c0_g1	888	57.77	69.33
TRINITY_DN11000_c0_g1	877	8.88	10.66
TRINITY_DN11001_c0_g1	2	0.16	0.19
TRINITY_DN11002_c0_g1	829	21.01	25.21
TRINITY_DN11003_c0_g1	3352	33.69	40.43
TRINITY_DN11004_c0_g1	805	3.78	4.54
TRINITY_DN11005_c0_g1	2836	49.42	59.3
TRINITY_DN11006_c0_g1	33	1.67	2
TRINITY_DN11007_c0_g1	1427	30.45	36.54
TRINITY_DN11008_c0_g1	2870	79.48	95.38
TRINITY_DN11009_c0_g1	694	7.12	8.54
TRINITY_DN1100_c0_g1	18	2	2.4
TRINITY_DN1100_c1_g1	235.01	64.67	77.61
TRINITY_DN11010_c0_g1	453	14.53	17.44
TRINITY_DN11011_c0_g1	3759	41.67	50
TRINITY_DN11012_c0_g1	944	21.03	25.23
TRINITY_DN11013_c0_g1	99	66.62	79.95
TRINITY_DN11014_c0_g1	1143	9.42	11.31
TRINITY_DN11015_c0_g1	135	4.99	5.98
TRINITY_DN11016_c0_g1	246	3.67	4.4
TRINITY_DN11017_c0_g1	205.78	13.23	15.88
TRINITY_DN11018_c0_g1	1977	10.22	12.27
TRINITY_DN11019_c0_g1	73	1.37	1.64
TRINITY_DN1101_c0_g1	991	12	14.4
TRINITY_DN1101_c1_g1	1909	15.09	18.11
TRINITY_DN11020_c0_g1	7502	149.85	179.83
TRINITY_DN11021_c0_g1	2028	33	39.6
TRINITY_DN11022_c0_g1	749	8.04	9.64
TRINITY_DN11022_c1_g1	12	3.15	3.78
TRINITY_DN11023_c0_g1	2803.47	26.69	32.03
TRINITY_DN11023_c0_g2	179	7.73	9.27
TRINITY_DN11024_c1_g1	46	23.26	27.91
TRINITY_DN11024_c1_g2	15	1.78	2.14
TRINITY_DN11025_c0_g1	338	5.6	6.72
TRINITY_DN11026_c0_g1	217	10.64	12.77
TRINITY_DN11027_c0_g1	813	28.91	34.69
TRINITY_DN11028_c0_g1	70	7.34	8.81
TRINITY_DN11029_c0_g1	29	0.69	0.83
TRINITY_DN1102_c0_g1	304.11	98.84	118.6
TRINITY_DN11030_c0_g1	661	12.91	15.5
TRINITY_DN11031_c0_g1	328	5.17	6.21
TRINITY_DN11032_c0_g1	5533	64.77	77.72
TRINITY_DN11034_c0_g1	4783	22.69	27.23
TRINITY_DN11035_c0_g1	215	5.48	6.57
TRINITY_DN11036_c0_g1	249	31.38	37.65
TRINITY_DN11037_c0_g1	1744	10.84	13
TRINITY_DN11038_c1_g1	1	0.82	0.98
TRINITY_DN11039_c0_g1	1869	24.73	29.68
TRINITY_DN11040_c0_g1	9	0.65	0.78
TRINITY_DN11041_c0_g1	51.65	14.26	17.11
TRINITY_DN11042_c0_g1	329	7.23	8.68
TRINITY_DN11043_c0_g1	144	2.24	2.69
TRINITY_DN11044_c0_g1	8204	204.09	244.91
TRINITY_DN11046_c0_g1	1084.84	34.81	41.78
TRINITY_DN11046_c1_g1	3018	18.64	22.36
TRINITY_DN11047_c0_g1	169	11.67	14
TRINITY_DN11049_c0_g1	141	0.77	0.93
TRINITY_DN1104_c1_g1	168.35	53.9	64.68
TRINITY_DN11050_c0_g1	112	1.74	2.09
TRINITY_DN11051_c0_g1	39	1.71	2.05
TRINITY_DN11052_c0_g1	61	3.56	4.27
TRINITY_DN11053_c0_g1	73	8.11	9.73
TRINITY_DN11055_c0_g1	70	0.92	1.11
TRINITY_DN11058_c0_g1	5830	84.99	101.99
TRINITY_DN11059_c0_g1	18	1.46	1.76
TRINITY_DN1105_c0_g1	811	44.27	53.12
TRINITY_DN11060_c0_g1	608	8.23	9.88
TRINITY_DN11061_c0_g1	11265	257.63	309.16
TRINITY_DN11062_c0_g1	3533	32.27	38.72
TRINITY_DN11063_c0_g1	309	2.03	2.44
TRINITY_DN11064_c0_g1	3438	18.29	21.95
TRINITY_DN11065_c0_g1	504	6.46	7.75
TRINITY_DN11066_c0_g1	6844	50.41	60.49
TRINITY_DN11067_c0_g1	546	7.21	8.65
TRINITY_DN11067_c0_g2	21	3.34	4.01
TRINITY_DN11068_c0_g1	307	3.44	4.13
TRINITY_DN11069_c0_g1	140	5.14	6.17
TRINITY_DN1106_c0_g1	310	15.04	18.05
TRINITY_DN11070_c0_g1	82	7.3	8.76
TRINITY_DN11071_c0_g1	27	14.95	17.94
TRINITY_DN11072_c0_g1	726	4.6	5.52
TRINITY_DN11073_c0_g1	4499	81.76	98.11
TRINITY_DN11074_c0_g1	1976	23.55	28.26
TRINITY_DN11075_c0_g1	564	9.97	11.97
TRINITY_DN11076_c0_g1	222	2.8	3.36
TRINITY_DN11077_c0_g1	8637	96.24	115.5
TRINITY_DN11078_c0_g1	2189	21.94	26.33
TRINITY_DN11079_c0_g1	3353	123.93	148.72
TRINITY_DN11079_c1_g1	1666	38.06	45.67
TRINITY_DN1107_c0_g1	1023	12.46	14.95
TRINITY_DN11080_c0_g1	28	0.62	0.75
TRINITY_DN11081_c0_g1	1765	8.96	10.75
TRINITY_DN11082_c0_g1	1743	18.07	21.68
TRINITY_DN11083_c0_g1	1010	8.95	10.74
TRINITY_DN11084_c0_g1	171	9.79	11.75
TRINITY_DN11085_c0_g1	1162	14.59	17.51
TRINITY_DN11086_c0_g1	1490	28.37	34.04
TRINITY_DN11087_c0_g1	239	3.03	3.64
TRINITY_DN11088_c0_g1	45	7.82	9.39
TRINITY_DN11088_c0_g2	8	3.41	4.09
TRINITY_DN11089_c0_g1	59.82	20.6	24.72
TRINITY_DN1108_c0_g1	14925	119.15	142.98
TRINITY_DN1108_c0_g2	4090	35.77	42.92
TRINITY_DN1108_c1_g1	274	6.28	7.53
TRINITY_DN11090_c0_g1	53	6.03	7.24
TRINITY_DN11091_c2_g1	2	0.26	0.31
TRINITY_DN11092_c0_g1	51	3.27	3.92
TRINITY_DN11092_c0_g2	21	9.73	11.68
TRINITY_DN11094_c0_g1	111	5.65	6.78
TRINITY_DN11094_c2_g1	0	0	0
TRINITY_DN11095_c0_g1	1743	19.75	23.7
TRINITY_DN11096_c0_g1	20	5.38	6.46
TRINITY_DN11098_c0_g1	154.93	45.66	54.79
TRINITY_DN11098_c0_g2	307	57.19	68.63
TRINITY_DN11098_c1_g1	1041	16.02	19.23
TRINITY_DN11099_c0_g1	91	14.73	17.68
TRINITY_DN1109_c0_g1	987	18.4	22.08
TRINITY_DN1109_c1_g1	317	16.31	19.57
TRINITY_DN1109_c2_g1	1268	19.63	23.55
TRINITY_DN1109_c3_g1	894	27.34	32.81
TRINITY_DN110_c0_g1	6334	96.22	115.47
TRINITY_DN110_c0_g2	1279	89.94	107.93
TRINITY_DN11101_c0_g1	62	6.09	7.31
TRINITY_DN11101_c1_g1	60	2.84	3.41
TRINITY_DN11102_c0_g1	10	4.13	4.95
TRINITY_DN11103_c0_g1	1033	18.18	21.82
TRINITY_DN11103_c1_g1	39	1.66	1.99
TRINITY_DN11104_c0_g1	186	4.98	5.98
TRINITY_DN11105_c0_g1	11140	68.49	82.19
TRINITY_DN11105_c1_g1	10	4.41	5.29
TRINITY_DN11106_c0_g1	842	19.79	23.74
TRINITY_DN11107_c0_g1	33	1.45	1.74
TRINITY_DN11109_c0_g1	443	14.59	17.51
TRINITY_DN1110_c0_g1	2111	21.98	26.38
TRINITY_DN1110_c1_g1	555	8.78	10.54
TRINITY_DN11110_c0_g1	173.19	12.18	14.62
TRINITY_DN11111_c0_g1	2498	54.6	65.52
TRINITY_DN11112_c0_g1	1228	18.69	22.42
TRINITY_DN11113_c0_g1	22	1.72	2.07
TRINITY_DN11115_c0_g1	141.98	10.75	12.9
TRINITY_DN11116_c0_g1	12	6.46	7.75
TRINITY_DN11117_c0_g1	999	7.74	9.28
TRINITY_DN11118_c0_g1	2786	43.81	52.57
TRINITY_DN11119_c0_g1	4090	42.85	51.43
TRINITY_DN1111_c0_g1	2807	17.97	21.56
TRINITY_DN11120_c0_g1	1229	19.09	22.9
TRINITY_DN11121_c0_g1	5818	68.45	82.14
TRINITY_DN11122_c0_g1	806	3.71	4.45
TRINITY_DN11123_c0_g1	9515	131.08	157.29
TRINITY_DN11124_c0_g1	591	5.15	6.18
TRINITY_DN11125_c0_g1	10	1.34	1.61
TRINITY_DN11125_c0_g2	271	5.64	6.76
TRINITY_DN11126_c0_g1	1574	8.33	10
TRINITY_DN11127_c0_g1	217	4.1	4.92
TRINITY_DN11127_c1_g1	0	0	0
TRINITY_DN11128_c0_g1	13405	44.71	53.66
TRINITY_DN11129_c0_g1	541	8.18	9.81
TRINITY_DN1112_c0_g1	555	30.38	36.46
TRINITY_DN11130_c0_g1	3845	43.41	52.1
TRINITY_DN11131_c0_g1	3245	67.85	81.42
TRINITY_DN11132_c0_g1	422	5.83	7
TRINITY_DN11132_c1_g1	7	3.54	4.25
TRINITY_DN11133_c0_g1	254	4.99	5.99
TRINITY_DN11134_c0_g1	1874	8.21	9.85
TRINITY_DN11135_c1_g1	0	0	0
TRINITY_DN11137_c0_g1	851	17.75	21.31
TRINITY_DN11138_c0_g1	80	3.82	4.59
TRINITY_DN11139_c0_g1	8	2.96	3.55
TRINITY_DN1113_c0_g1	888.42	13.64	16.37
TRINITY_DN1113_c0_g2	1618.11	31.19	37.43
TRINITY_DN1113_c0_g3	1509.82	49.88	59.86
TRINITY_DN1113_c1_g1	11423	130.78	156.94
TRINITY_DN1113_c2_g1	90.06	17.43	20.92
TRINITY_DN11140_c0_g1	16	6.82	8.19
TRINITY_DN11141_c0_g1	13	0.38	0.45
TRINITY_DN11142_c0_g1	0	0	0
TRINITY_DN11143_c0_g1	640	10.05	12.06
TRINITY_DN11144_c0_g1	0	0	0
TRINITY_DN11146_c0_g1	18.15	4.27	5.13
TRINITY_DN11147_c0_g1	1077	9.71	11.66
TRINITY_DN11148_c0_g1	50.01	5.08	6.09
TRINITY_DN11149_c0_g1	337	3.04	3.64
TRINITY_DN1114_c0_g1	7806	47.22	56.67
TRINITY_DN11151_c0_g1	4357	77.77	93.32
TRINITY_DN11151_c1_g1	12	5.38	6.45
TRINITY_DN11153_c0_g1	28	18.1	21.72
TRINITY_DN11154_c0_g1	83	4.75	5.7
TRINITY_DN11155_c0_g1	202	9.88	11.85
TRINITY_DN11156_c0_g1	6175	66.87	80.24
TRINITY_DN11157_c0_g1	1341	9.78	11.73
TRINITY_DN11158_c0_g1	46	1	1.19
TRINITY_DN11159_c0_g1	53	2.08	2.5
TRINITY_DN1115_c0_g1	16743.1	308.44	370.13
TRINITY_DN11160_c0_g1	76	1.64	1.97
TRINITY_DN11160_c0_g2	9	2.22	2.67
TRINITY_DN11161_c0_g1	18231	182.51	219.01
TRINITY_DN11162_c0_g1	72	6.17	7.41
TRINITY_DN11162_c0_g2	19.54	7.82	9.39
TRINITY_DN11163_c0_g1	874	9.04	10.85
TRINITY_DN11164_c0_g1	5	0.46	0.55
TRINITY_DN11165_c0_g1	3683	20.55	24.66
TRINITY_DN11166_c0_g1	5550	51.36	61.63
TRINITY_DN11167_c0_g1	900	78.07	93.69
TRINITY_DN11168_c0_g1	1399	80.09	96.1
TRINITY_DN11169_c0_g1	5258.66	43.95	52.74
TRINITY_DN1116_c0_g1	5451	49.51	59.41
TRINITY_DN1116_c0_g2	349	12.82	15.39
TRINITY_DN1116_c1_g1	298	17.54	21.05
TRINITY_DN1116_c2_g1	652	18.66	22.39
TRINITY_DN11170_c0_g1	33	5.85	7.01
TRINITY_DN11172_c0_g1	4447	32.87	39.44
TRINITY_DN11173_c0_g1	27	8.88	10.66
TRINITY_DN11174_c0_g1	0	0	0
TRINITY_DN11175_c0_g1	113	4.25	5.1
TRINITY_DN11176_c0_g1	96	1.88	2.25
TRINITY_DN11177_c0_g1	632	5.62	6.75
TRINITY_DN11178_c0_g1	251	2.91	3.49
TRINITY_DN11179_c0_g1	270	2.56	3.07
TRINITY_DN1117_c0_g1	24631	675.16	810.2
TRINITY_DN1117_c1_g1	5085	271.24	325.5
TRINITY_DN11181_c0_g1	29	2.19	2.62
TRINITY_DN11182_c0_g1	15	1.76	2.11
TRINITY_DN11183_c0_g1	849	26.44	31.72
TRINITY_DN11183_c1_g1	3	0.75	0.9
TRINITY_DN11184_c0_g1	7408	22.92	27.5
TRINITY_DN11185_c0_g1	1491	176.07	211.29
TRINITY_DN11185_c0_g2	1376	105.45	126.55
TRINITY_DN11187_c0_g1	484	4.08	4.9
TRINITY_DN11188_c0_g1	160	4.11	4.93
TRINITY_DN11189_c0_g1	100	15.52	18.62
TRINITY_DN1118_c0_g1	1472	22.56	27.08
TRINITY_DN11190_c0_g1	543	7.33	8.8
TRINITY_DN11192_c0_g1	563	12.9	15.48
TRINITY_DN11193_c0_g1	19	4.99	5.98
TRINITY_DN11194_c0_g1	28	0.72	0.86
TRINITY_DN11195_c0_g1	977	131.91	158.29
TRINITY_DN11196_c0_g1	143	3.29	3.94
TRINITY_DN11197_c0_g1	7	3.74	4.48
TRINITY_DN11198_c0_g1	2596	31.19	37.42
TRINITY_DN11199_c0_g1	18	0.87	1.04
TRINITY_DN1119_c0_g1	837	30.76	36.91
TRINITY_DN111_c0_g1	1019	18.54	22.25
TRINITY_DN11200_c0_g1	23	4.64	5.57
TRINITY_DN11201_c0_g1	191	2.09	2.51
TRINITY_DN11201_c1_g1	227	1.69	2.03
TRINITY_DN11202_c0_g1	746	13.44	16.13
TRINITY_DN11203_c0_g1	2351	14.23	17.07
TRINITY_DN11204_c0_g1	9849	213.3	255.96
TRINITY_DN11205_c0_g1	5	1.21	1.45
TRINITY_DN11206_c0_g1	14	3.54	4.25
TRINITY_DN11207_c0_g1	386	8.55	10.26
TRINITY_DN11207_c1_g1	6	0.18	0.21
TRINITY_DN11207_c2_g1	64	1.9	2.28
TRINITY_DN11208_c0_g1	286.99	1.8	2.16
TRINITY_DN11209_c0_g1	2989.07	25.54	30.65
TRINITY_DN11209_c0_g2	0	0	0
TRINITY_DN1120_c0_g1	1125	13.72	16.46
TRINITY_DN11210_c0_g1	249	4.25	5.11
TRINITY_DN11211_c0_g1	4231	34.1	40.92
TRINITY_DN11212_c0_g1	340	11.65	13.98
TRINITY_DN11213_c0_g1	3409	30.76	36.91
TRINITY_DN11213_c1_g1	56	2.46	2.95
TRINITY_DN11214_c0_g1	1365	31.34	37.61
TRINITY_DN11215_c0_g1	173	2.07	2.49
TRINITY_DN11216_c0_g1	19902	226.89	272.27
TRINITY_DN11217_c0_g1	1960	31.62	37.94
TRINITY_DN11218_c0_g1	3940	114.03	136.84
TRINITY_DN11219_c0_g1	2291	32.54	39.05
TRINITY_DN1121_c0_g1	2164	38.92	46.7
TRINITY_DN11220_c0_g1	4168	48.7	58.44
TRINITY_DN11221_c0_g1	835	42.08	50.49
TRINITY_DN11222_c0_g1	3250	51.15	61.38
TRINITY_DN11223_c1_g1	689	14.84	17.8
TRINITY_DN11224_c0_g1	7130	65.8	78.96
TRINITY_DN11225_c0_g1	214	2.8	3.37
TRINITY_DN11226_c0_g1	2583	101.54	121.85
TRINITY_DN11227_c0_g1	1171	12.17	14.6
TRINITY_DN11228_c0_g1	673	21.29	25.55
TRINITY_DN11229_c0_g1	396	6.03	7.24
TRINITY_DN1122_c0_g1	410	74.02	88.83
TRINITY_DN1122_c0_g2	1782	60.07	72.09
TRINITY_DN11230_c0_g1	848	3.43	4.12
TRINITY_DN11230_c0_g2	54	3.31	3.98
TRINITY_DN11230_c1_g1	1042	15.84	19.01
TRINITY_DN11231_c0_g1	196	9.44	11.33
TRINITY_DN11232_c0_g1	767	11.32	13.58
TRINITY_DN11233_c0_g1	2241	18.31	21.97
TRINITY_DN11234_c0_g1	1801	24.15	28.99
TRINITY_DN11235_c0_g1	182	1.39	1.67
TRINITY_DN11236_c0_g1	149	2.11	2.53
TRINITY_DN11237_c0_g1	63	1.65	1.99
TRINITY_DN11238_c0_g1	1113	7.43	8.91
TRINITY_DN11239_c0_g1	80	0.39	0.46
TRINITY_DN1123_c0_g1	6810	100.18	120.22
TRINITY_DN11240_c0_g1	58	3	3.6
TRINITY_DN11241_c0_g1	710	14.3	17.17
TRINITY_DN11242_c0_g1	2565	22.71	27.26
TRINITY_DN11243_c0_g1	239	1.8	2.17
TRINITY_DN11244_c0_g1	38	2.24	2.69
TRINITY_DN11245_c0_g1	1911	26.46	31.75
TRINITY_DN11246_c0_g1	37	4.29	5.15
TRINITY_DN11247_c0_g1	235	2.28	2.74
TRINITY_DN11248_c0_g1	756	11.17	13.4
TRINITY_DN11249_c0_g1	6828	289.26	347.12
TRINITY_DN1124_c0_g1	212	20.21	24.25
TRINITY_DN11250_c0_g1	84	4.98	5.98
TRINITY_DN11251_c0_g1	3288	21.22	25.46
TRINITY_DN11252_c0_g1	531	12.06	14.47
TRINITY_DN11253_c0_g1	80	2.31	2.77
TRINITY_DN11254_c0_g1	2271	59.55	71.47
TRINITY_DN11255_c0_g1	752	12.87	15.45
TRINITY_DN11256_c0_g1	734	17.25	20.7
TRINITY_DN11257_c0_g1	1100	16.7	20.04
TRINITY_DN11258_c0_g1	1099	13.8	16.56
TRINITY_DN11259_c0_g1	357	8.28	9.93
TRINITY_DN1125_c0_g1	3993	45.06	54.07
TRINITY_DN11260_c0_g1	201	6.99	8.39
TRINITY_DN11261_c0_g1	200	2.25	2.7
TRINITY_DN11263_c0_g1	48.31	10.99	13.19
TRINITY_DN11264_c0_g1	1557	12.8	15.36
TRINITY_DN11264_c1_g1	13	0.96	1.15
TRINITY_DN11265_c0_g1	217	11.67	14.01
TRINITY_DN11266_c0_g1	1188	30.21	36.26
TRINITY_DN11267_c0_g1	32	1.53	1.83
TRINITY_DN11268_c0_g1	1	0.52	0.63
TRINITY_DN11268_c1_g1	54	8.52	10.22
TRINITY_DN11269_c0_g1	44	1.86	2.23
TRINITY_DN1126_c0_g1	1828	32.2	38.64
TRINITY_DN1126_c0_g2	2211	49.9	59.88
TRINITY_DN11270_c0_g1	365	14.49	17.39
TRINITY_DN11271_c0_g1	74	11.84	14.2
TRINITY_DN11272_c0_g1	610.99	9.19	11.02
TRINITY_DN11272_c1_g1	77	5.81	6.97
TRINITY_DN11272_c2_g1	115	13.25	15.9
TRINITY_DN11273_c0_g1	145	2.33	2.8
TRINITY_DN11273_c1_g1	46	1.28	1.53
TRINITY_DN11274_c0_g1	163	16.48	19.78
TRINITY_DN11275_c0_g1	2130	13.9	16.68
TRINITY_DN11276_c0_g1	899	6.19	7.42
TRINITY_DN11277_c0_g1	44	3.7	4.44
TRINITY_DN11278_c0_g1	29.22	1.97	2.36
TRINITY_DN11278_c0_g2	86.78	7.05	8.47
TRINITY_DN11279_c0_g1	26	7.98	9.58
TRINITY_DN1127_c0_g1	8780	213.55	256.26
TRINITY_DN1127_c1_g1	124	20.6	24.73
TRINITY_DN11280_c0_g1	353	10.64	12.77
TRINITY_DN11281_c0_g1	906	9.43	11.32
TRINITY_DN11281_c1_g1	35	4.63	5.55
TRINITY_DN11282_c0_g1	31	1.59	1.9
TRINITY_DN11282_c1_g1	33.78	12.31	14.77
TRINITY_DN11283_c0_g1	1811	35.36	42.43
TRINITY_DN11284_c0_g1	59	1.93	2.31
TRINITY_DN11285_c0_g1	350	5.91	7.09
TRINITY_DN11286_c0_g1	2605.14	19.88	23.85
TRINITY_DN11286_c2_g1	13	1.12	1.34
TRINITY_DN11287_c0_g1	420	5.21	6.25
TRINITY_DN11288_c0_g1	3684	21.19	25.43
TRINITY_DN11289_c0_g1	243	60.25	72.3
TRINITY_DN1128_c0_g1	9282	373.2	447.84
TRINITY_DN11290_c0_g1	634	7.99	9.59
TRINITY_DN11291_c0_g1	43	1.81	2.18
TRINITY_DN11292_c0_g1	494	12.12	14.55
TRINITY_DN11295_c0_g1	3240	50.65	60.79
TRINITY_DN11296_c0_g1	61	1.07	1.28
TRINITY_DN11299_c0_g1	31	1.62	1.94
TRINITY_DN11299_c2_g1	20	6.14	7.37
TRINITY_DN1129_c0_g1	1768	23.53	28.23
TRINITY_DN112_c0_g1	4500.02	25.7	30.84
TRINITY_DN112_c0_g2	2143	66.18	79.42
TRINITY_DN112_c1_g1	259	14.56	17.47
TRINITY_DN11300_c0_g1	45	1.22	1.47
TRINITY_DN11301_c0_g1	379	2.62	3.15
TRINITY_DN11303_c0_g1	81.04	3	3.6
TRINITY_DN11304_c0_g1	776	14.19	17.03
TRINITY_DN11305_c0_g1	667	222.62	267.15
TRINITY_DN11305_c1_g1	3679	29.8	35.76
TRINITY_DN11306_c0_g1	8991	102.56	123.08
TRINITY_DN11307_c0_g1	844.14	5.55	6.66
TRINITY_DN11308_c0_g1	3637	42.48	50.97
TRINITY_DN11309_c0_g1	786	24.31	29.18
TRINITY_DN11309_c1_g1	29	6.75	8.1
TRINITY_DN11309_c2_g1	23	1.24	1.49
TRINITY_DN1130_c0_g1	117.52	30.09	36.11
TRINITY_DN11310_c0_g1	729	8.17	9.8
TRINITY_DN11311_c0_g1	1198	9.82	11.78
TRINITY_DN11312_c0_g1	291	2.64	3.17
TRINITY_DN11313_c0_g1	9380	141.35	169.62
TRINITY_DN11314_c0_g1	22	0.56	0.67
TRINITY_DN11315_c0_g1	8550	137.92	165.51
TRINITY_DN11316_c0_g1	133	40.82	48.98
TRINITY_DN11317_c0_g1	121	4.98	5.98
TRINITY_DN11318_c0_g1	176.32	6.65	7.98
TRINITY_DN1131_c0_g1	93	31.49	37.79
TRINITY_DN1131_c1_g1	4318	93.3	111.96
TRINITY_DN1131_c2_g1	151.36	6.61	7.93
TRINITY_DN1131_c3_g1	174	52.68	63.21
TRINITY_DN1131_c4_g1	39	1.66	1.99
TRINITY_DN11320_c0_g1	462	6.75	8.1
TRINITY_DN11320_c0_g2	49	4.95	5.94
TRINITY_DN11321_c0_g1	257	8.07	9.68
TRINITY_DN11323_c0_g1	269	4.3	5.16
TRINITY_DN11323_c0_g2	33	12.59	15.11
TRINITY_DN11324_c0_g1	417	2.99	3.59
TRINITY_DN11325_c0_g1	94	6.14	7.37
TRINITY_DN11326_c0_g1	2554	16.62	19.94
TRINITY_DN11326_c1_g1	91	4.26	5.11
TRINITY_DN11327_c0_g1	409.11	6.94	8.33
TRINITY_DN11328_c0_g1	43	2.91	3.5
TRINITY_DN11329_c0_g1	954	12.7	15.25
TRINITY_DN1132_c0_g1	3482	20.13	24.16
TRINITY_DN11330_c0_g1	115	7.13	8.55
TRINITY_DN11331_c0_g1	296	3.05	3.66
TRINITY_DN11332_c0_g1	1213	11.64	13.97
TRINITY_DN11333_c0_g1	21	7.65	9.19
TRINITY_DN11334_c0_g1	10619.5	91.76	110.11
TRINITY_DN11335_c0_g1	2060	54.86	65.84
TRINITY_DN11336_c0_g1	223	11.53	13.84
TRINITY_DN11337_c0_g1	129	13.7	16.44
TRINITY_DN11338_c0_g1	99	32.11	38.53
TRINITY_DN11339_c0_g1	1359	9.28	11.13
TRINITY_DN1133_c0_g1	24169	113.42	136.11
TRINITY_DN11341_c0_g1	7127	53.23	63.88
TRINITY_DN11343_c0_g1	948	7.76	9.31
TRINITY_DN11344_c0_g1	2101	24.42	29.3
TRINITY_DN11345_c0_g1	1	0.03	0.04
TRINITY_DN11345_c1_g1	1	0.02	0.02
TRINITY_DN11346_c0_g1	38	11.35	13.62
TRINITY_DN11347_c0_g1	28	14.68	17.61
TRINITY_DN11348_c0_g1	3	0.4	0.48
TRINITY_DN11349_c0_g1	26	20.28	24.34
TRINITY_DN1134_c0_g1	2058	16.1	19.32
TRINITY_DN11350_c0_g1	310	2.03	2.43
TRINITY_DN11351_c0_g1	3209	223.99	268.79
TRINITY_DN11352_c0_g1	1629	16.23	19.47
TRINITY_DN11353_c0_g1	5108	138.6	166.32
TRINITY_DN11354_c0_g1	1057	11.43	13.72
TRINITY_DN11355_c0_g1	1485	13.53	16.24
TRINITY_DN11356_c0_g1	358.75	18.24	21.89
TRINITY_DN11357_c0_g1	6893	26.71	32.05
TRINITY_DN11358_c0_g1	1360	32.82	39.39
TRINITY_DN11359_c0_g1	71	0.97	1.17
TRINITY_DN1135_c0_g1	2212.14	23.76	28.52
TRINITY_DN1135_c1_g1	36	18.87	22.64
TRINITY_DN11360_c0_g1	47	1.31	1.58
TRINITY_DN11360_c0_g2	3	0.81	0.97
TRINITY_DN11360_c0_g3	5	0.23	0.27
TRINITY_DN11361_c0_g1	3150	18.29	21.95
TRINITY_DN11362_c0_g1	3692.85	21.45	25.74
TRINITY_DN11363_c0_g1	1776	11.97	14.36
TRINITY_DN11364_c0_g1	17	2.6	3.11
TRINITY_DN11365_c0_g1	2889	15.91	19.09
TRINITY_DN11366_c0_g1	5226	34.07	40.88
TRINITY_DN11367_c0_g1	334	6.7	8.04
TRINITY_DN11368_c0_g1	436	12.66	15.19
TRINITY_DN11369_c0_g1	141	7.31	8.78
TRINITY_DN11369_c1_g1	43	25.02	30.03
TRINITY_DN1136_c0_g1	1147.27	56.4	67.68
TRINITY_DN1136_c1_g1	556.32	44.85	53.82
TRINITY_DN1136_c3_g1	306.42	12.35	14.82
TRINITY_DN1136_c4_g1	28.92	12.54	15.04
TRINITY_DN11370_c0_g1	105	2.2	2.63
TRINITY_DN11371_c0_g1	17	2.19	2.62
TRINITY_DN11371_c0_g2	6724	60.58	72.7
TRINITY_DN11372_c0_g1	1347	7.93	9.52
TRINITY_DN11373_c0_g1	505	9.72	11.66
TRINITY_DN11374_c0_g1	2937	28.96	34.75
TRINITY_DN11375_c0_g1	234	3.94	4.73
TRINITY_DN11376_c0_g1	150	2.73	3.28
TRINITY_DN11377_c0_g1	276	14.48	17.37
TRINITY_DN11378_c0_g1	110	1.71	2.05
TRINITY_DN11379_c0_g1	261	3.77	4.52
TRINITY_DN1137_c0_g1	1128	11.73	14.07
TRINITY_DN11380_c0_g1	330	10.26	12.31
TRINITY_DN11381_c0_g1	100	1.28	1.54
TRINITY_DN11382_c0_g1	964	14.2	17.04
TRINITY_DN11383_c0_g1	104	2.12	2.54
TRINITY_DN11384_c0_g1	432	5.12	6.14
TRINITY_DN11385_c0_g1	1980	19.45	23.34
TRINITY_DN11385_c1_g1	13	0.67	0.8
TRINITY_DN11386_c0_g1	442	2.81	3.37
TRINITY_DN11387_c0_g1	202	26.39	31.67
TRINITY_DN11388_c0_g1	0	0	0
TRINITY_DN1138_c0_g1	50.01	5.94	7.13
TRINITY_DN1138_c1_g1	3321.83	46.15	55.38
TRINITY_DN1138_c2_g1	17	13.55	16.27
TRINITY_DN1138_c3_g1	56	24.68	29.61
TRINITY_DN11390_c0_g1	2034	20.3	24.36
TRINITY_DN11391_c0_g1	226	6.04	7.25
TRINITY_DN11392_c0_g1	155	1.95	2.34
TRINITY_DN11393_c0_g1	94	9.05	10.86
TRINITY_DN11394_c0_g1	192	2.66	3.19
TRINITY_DN11395_c0_g1	10	0.7	0.84
TRINITY_DN11396_c0_g1	5	0.92	1.1
TRINITY_DN11397_c0_g1	1008	23.19	27.83
TRINITY_DN11398_c0_g1	43	5.58	6.69
TRINITY_DN11399_c0_g1	31	3.18	3.82
TRINITY_DN1139_c0_g1	293	4.97	5.97
TRINITY_DN113_c0_g1	1251.74	29.9	35.88
TRINITY_DN113_c0_g2	3.26	0.9	1.08
TRINITY_DN113_c0_g3	31	21.29	25.55
TRINITY_DN113_c1_g1	684	8.12	9.74
TRINITY_DN113_c1_g2	1539	44.53	53.43
TRINITY_DN113_c2_g1	838	17.06	20.48
TRINITY_DN11400_c0_g1	20.35	7.53	9.04
TRINITY_DN11401_c0_g1	51	0.68	0.82
TRINITY_DN11402_c0_g1	244	7.23	8.67
TRINITY_DN11403_c0_g1	2	0.93	1.11
TRINITY_DN11404_c0_g1	55	2.24	2.68
TRINITY_DN11405_c0_g1	7	4.62	5.54
TRINITY_DN11405_c0_g2	13	4.6	5.52
TRINITY_DN11406_c0_g1	20	5.59	6.71
TRINITY_DN11407_c0_g1	5	1.09	1.31
TRINITY_DN11408_c0_g1	12	7.31	8.77
TRINITY_DN1140_c0_g1	417	3.2	3.84
TRINITY_DN1140_c1_g1	576	6.8	8.16
TRINITY_DN1140_c2_g1	6	0.55	0.66
TRINITY_DN11410_c0_g1	880	10.63	12.76
TRINITY_DN11410_c1_g1	8	0.63	0.75
TRINITY_DN11411_c0_g1	60	1.56	1.87
TRINITY_DN11412_c0_g1	1319	14.29	17.15
TRINITY_DN11413_c0_g1	90	13.25	15.9
TRINITY_DN11414_c0_g1	11	3.42	4.11
TRINITY_DN11415_c0_g1	71	13.47	16.16
TRINITY_DN11416_c0_g1	752	8.16	9.79
TRINITY_DN11417_c0_g1	387	10.04	12.04
TRINITY_DN11417_c1_g1	7662	29.98	35.97
TRINITY_DN11418_c0_g1	3584	43	51.6
TRINITY_DN11419_c0_g1	15270	77.85	93.42
TRINITY_DN1141_c0_g1	1580	13.01	15.61
TRINITY_DN11420_c0_g1	138	1.56	1.88
TRINITY_DN11421_c0_g1	203	6.37	7.65
TRINITY_DN11422_c0_g1	5356	52.81	63.37
TRINITY_DN11423_c0_g1	1253	37.19	44.63
TRINITY_DN11424_c0_g1	1223	7.99	9.59
TRINITY_DN11425_c0_g1	1521	34.15	40.98
TRINITY_DN11426_c0_g1	1321	18.5	22.2
TRINITY_DN11427_c0_g1	156	0.99	1.19
TRINITY_DN11428_c0_g1	2237	25	30
TRINITY_DN11429_c0_g1	117	3.47	4.16
TRINITY_DN1142_c0_g1	5341	15.29	18.34
TRINITY_DN11430_c0_g1	25	0.36	0.43
TRINITY_DN11431_c0_g1	103	17.42	20.91
TRINITY_DN11432_c0_g1	587	11.37	13.65
TRINITY_DN11434_c0_g1	597	4.65	5.58
TRINITY_DN11435_c0_g1	83	6.36	7.63
TRINITY_DN11436_c0_g1	5374	165.69	198.83
TRINITY_DN11437_c0_g1	696	11.08	13.3
TRINITY_DN11438_c0_g1	1184	19.92	23.91
TRINITY_DN11439_c0_g1	2311	32.6	39.12
TRINITY_DN1143_c0_g1	7927	127.54	153.05
TRINITY_DN11440_c0_g1	739	25.79	30.95
TRINITY_DN11440_c1_g1	5	3.66	4.39
TRINITY_DN11441_c0_g1	87	2.84	3.41
TRINITY_DN11442_c0_g1	54	2.78	3.33
TRINITY_DN11443_c0_g1	742	6.37	7.64
TRINITY_DN11444_c0_g1	327	9.26	11.11
TRINITY_DN11445_c0_g1	45	4.04	4.85
TRINITY_DN11446_c0_g1	4663	216.72	260.07
TRINITY_DN11447_c0_g1	2145	24.23	29.07
TRINITY_DN11448_c0_g1	905	7.9	9.48
TRINITY_DN11448_c1_g1	2	0.44	0.53
TRINITY_DN11449_c0_g1	1117	13.47	16.16
TRINITY_DN1144_c0_g1	5698	28.12	33.75
TRINITY_DN11450_c0_g1	1200	7.39	8.87
TRINITY_DN11451_c0_g1	505	18.72	22.47
TRINITY_DN11452_c0_g1	11640	170.88	205.06
TRINITY_DN11453_c0_g1	904	10.1	12.12
TRINITY_DN11454_c0_g1	365	4.4	5.28
TRINITY_DN11454_c1_g1	2	0.07	0.09
TRINITY_DN11454_c2_g1	26	2.98	3.57
TRINITY_DN11454_c3_g1	3	1.14	1.37
TRINITY_DN11454_c4_g1	4	0.43	0.52
TRINITY_DN11455_c0_g1	522	4.39	5.26
TRINITY_DN11456_c0_g1	254	6.75	8.09
TRINITY_DN11457_c0_g1	8	6.38	7.65
TRINITY_DN11459_c0_g1	215	6.47	7.76
TRINITY_DN1145_c0_g1	3874	37.84	45.4
TRINITY_DN1145_c1_g1	138	17.8	21.36
TRINITY_DN11460_c0_g1	120	3.27	3.93
TRINITY_DN11461_c0_g1	407	8.6	10.33
TRINITY_DN11462_c0_g1	3	0.06	0.07
TRINITY_DN11463_c0_g1	30	16.62	19.94
TRINITY_DN11464_c0_g1	1481	14.09	16.91
TRINITY_DN11465_c0_g1	25	4.99	5.99
TRINITY_DN11466_c0_g1	6749	131.66	157.99
TRINITY_DN11468_c0_g1	4615	84.54	101.45
TRINITY_DN11469_c0_g1	31.73	13.1	15.72
TRINITY_DN1146_c0_g1	356	17.03	20.43
TRINITY_DN1146_c0_g2	1716	59.01	70.82
TRINITY_DN11470_c0_g1	1253	19.49	23.39
TRINITY_DN11471_c0_g1	64	5.72	6.87
TRINITY_DN11472_c0_g1	873	18.82	22.58
TRINITY_DN11474_c0_g1	30	17.25	20.7
TRINITY_DN11475_c0_g1	208	3	3.6
TRINITY_DN11476_c0_g1	215	4.97	5.96
TRINITY_DN11477_c0_g1	28	8.71	10.45
TRINITY_DN11479_c0_g1	0	0	0
TRINITY_DN1147_c0_g1	1058	8.85	10.62
TRINITY_DN11480_c0_g1	17347	298.82	358.59
TRINITY_DN11481_c0_g1	3605	21.15	25.38
TRINITY_DN11482_c0_g1	37	18.06	21.67
TRINITY_DN11483_c0_g1	420	6.72	8.07
TRINITY_DN11484_c0_g1	736	12.36	14.83
TRINITY_DN11485_c0_g1	847	19.61	23.53
TRINITY_DN11486_c0_g1	19	2.35	2.82
TRINITY_DN11487_c0_g1	30	4.66	5.59
TRINITY_DN11488_c0_g1	53	1.57	1.88
TRINITY_DN11488_c1_g1	8	0.8	0.96
TRINITY_DN11489_c0_g1	33	3.3	3.96
TRINITY_DN1148_c0_g1	1344	12.43	14.92
TRINITY_DN1148_c0_g2	1217	16.55	19.86
TRINITY_DN1148_c1_g1	12	1.94	2.33
TRINITY_DN11490_c0_g1	4200	122.65	147.18
TRINITY_DN11491_c0_g1	16174	81.48	97.78
TRINITY_DN11492_c0_g1	34	3.24	3.89
TRINITY_DN11493_c0_g1	42	4.04	4.85
TRINITY_DN11494_c0_g1	73.95	35.47	42.57
TRINITY_DN11495_c0_g1	20	3.65	4.38
TRINITY_DN11496_c0_g1	3949	32.94	39.53
TRINITY_DN11497_c0_g1	1429	26.15	31.38
TRINITY_DN11498_c0_g1	4073	29.86	35.83
TRINITY_DN11499_c0_g1	5054	49.21	59.05
TRINITY_DN1149_c1_g1	20	7.26	8.71
TRINITY_DN1149_c1_g2	25	4.02	4.83
TRINITY_DN114_c0_g1	3122	18.58	22.3
TRINITY_DN11500_c0_g1	152	20.61	24.73
TRINITY_DN11501_c0_g1	510	9.71	11.65
TRINITY_DN11502_c0_g1	1192	16.11	19.34
TRINITY_DN11503_c0_g1	4192	48.95	58.74
TRINITY_DN11503_c1_g1	24	12.35	14.83
TRINITY_DN11504_c0_g1	17.24	9.73	11.67
TRINITY_DN11505_c0_g1	170	1.74	2.09
TRINITY_DN11506_c0_g1	99	5.12	6.15
TRINITY_DN11507_c0_g1	11	6.33	7.59
TRINITY_DN11508_c0_g1	210	17.07	20.48
TRINITY_DN11509_c0_g1	2193.99	93.41	112.1
TRINITY_DN1150_c0_g1	6843	87.29	104.75
TRINITY_DN1150_c0_g2	8	1.39	1.67
TRINITY_DN11510_c0_g1	1	0.01	0.02
TRINITY_DN11511_c0_g1	107	2.6	3.12
TRINITY_DN11512_c0_g1	61	4.24	5.09
TRINITY_DN11513_c0_g1	1324	13.27	15.93
TRINITY_DN11514_c0_g1	20	1.22	1.46
TRINITY_DN11515_c0_g1	3677	45.94	55.13
TRINITY_DN11516_c0_g1	937	7.1	8.52
TRINITY_DN11517_c0_g1	8	0.32	0.39
TRINITY_DN11518_c0_g1	0	0	0
TRINITY_DN11519_c1_g1	17	10.99	13.19
TRINITY_DN1151_c0_g1	4838	40.75	48.91
TRINITY_DN1151_c1_g1	711	10.63	12.76
TRINITY_DN1151_c2_g1	278	7.19	8.63
TRINITY_DN11520_c0_g1	142	1.4	1.68
TRINITY_DN11521_c0_g1	2181	17.83	21.4
TRINITY_DN11522_c0_g1	84	5.31	6.37
TRINITY_DN11523_c0_g1	0	0	0
TRINITY_DN11523_c0_g2	19	1.21	1.46
TRINITY_DN11525_c0_g1	22	12.18	14.62
TRINITY_DN11526_c0_g1	16	1.67	2
TRINITY_DN11527_c0_g1	7	2.37	2.84
TRINITY_DN11529_c0_g1	17	2.28	2.74
TRINITY_DN1152_c0_g1	1080	20.67	24.81
TRINITY_DN11530_c0_g1	43	3.17	3.81
TRINITY_DN11531_c0_g1	147	3.88	4.66
TRINITY_DN11532_c0_g1	58.02	5.14	6.17
TRINITY_DN11533_c0_g1	8	3.97	4.77
TRINITY_DN11534_c0_g1	140	7.92	9.5
TRINITY_DN11535_c0_g1	35	3.35	4.02
TRINITY_DN11536_c0_g1	944	11.2	13.45
TRINITY_DN11537_c0_g1	32.89	15.51	18.61
TRINITY_DN11538_c0_g1	7	4.91	5.89
TRINITY_DN11539_c0_g1	13	1.61	1.93
TRINITY_DN1153_c0_g1	6155.11	98.02	117.62
TRINITY_DN1153_c1_g1	216.89	7.83	9.4
TRINITY_DN1153_c2_g1	26	1.76	2.11
TRINITY_DN11540_c0_g1	50	3.86	4.64
TRINITY_DN11541_c0_g1	3328	68.52	82.22
TRINITY_DN11542_c0_g1	43	22.54	27.05
TRINITY_DN11543_c0_g1	1082.01	21	25.2
TRINITY_DN11544_c0_g1	15	5.15	6.18
TRINITY_DN11545_c0_g1	56	22.39	26.87
TRINITY_DN11546_c0_g1	588	43.63	52.36
TRINITY_DN11546_c1_g1	730	22.47	26.96
TRINITY_DN11546_c2_g1	70	4.15	4.98
TRINITY_DN11547_c0_g1	3092	30.14	36.17
TRINITY_DN11547_c1_g1	418	16.35	19.62
TRINITY_DN11548_c0_g1	396	7.93	9.52
TRINITY_DN11549_c0_g1	13	2.16	2.59
TRINITY_DN1154_c0_g1	4984	69.94	83.93
TRINITY_DN1154_c1_g1	11088	128.13	153.76
TRINITY_DN1154_c2_g1	124	30.61	36.73
TRINITY_DN1154_c3_g1	80	1.67	2.01
TRINITY_DN11551_c0_g1	1916	50.18	60.21
TRINITY_DN11552_c0_g1	897	6.83	8.19
TRINITY_DN11554_c0_g1	783	5	6
TRINITY_DN11555_c0_g1	359	6.53	7.84
TRINITY_DN11556_c0_g1	10772	58.07	69.69
TRINITY_DN11557_c0_g1	7	2.15	2.58
TRINITY_DN11558_c0_g1	215	1.68	2.01
TRINITY_DN11559_c0_g1	6	1.05	1.26
TRINITY_DN1155_c0_g1	719	21.52	25.82
TRINITY_DN11560_c0_g1	64	0.47	0.56
TRINITY_DN11561_c0_g1	1039	11.26	13.51
TRINITY_DN11562_c0_g1	1385	19.78	23.73
TRINITY_DN11563_c0_g1	33	6.2	7.44
[truncated: 63,501 more rows]

## Sheet: June ON 3
gene_id	count	TPM	FPKM
TRINITY_DN0_c0_g1	1844	22.39	27.49
TRINITY_DN10000_c0_g1	18	3.39	4.16
TRINITY_DN10001_c0_g1	1086	10.25	12.58
TRINITY_DN10002_c0_g1	43	5.97	7.33
TRINITY_DN10003_c0_g1	586	122	149.76
TRINITY_DN10004_c0_g1	9131	133.13	163.43
TRINITY_DN10006_c0_g1	5	4	4.91
TRINITY_DN10007_c0_g1	36	1.63	2.01
TRINITY_DN10008_c0_g1	219	2.74	3.36
TRINITY_DN10009_c0_g1	23	2.13	2.62
TRINITY_DN1000_c0_g1	180	2.43	2.98
TRINITY_DN10010_c0_g1	81	1.72	2.11
TRINITY_DN10011_c0_g1	30	4.97	6.11
TRINITY_DN10012_c0_g1	28	11.74	14.42
TRINITY_DN10013_c0_g1	300.01	26.12	32.07
TRINITY_DN10015_c0_g1	475	10.18	12.5
TRINITY_DN10016_c0_g1	525	37.3	45.78
TRINITY_DN10017_c0_g1	18	0.24	0.29
TRINITY_DN10018_c0_g1	9	1.43	1.76
TRINITY_DN1001_c0_g1	44	4.53	5.56
TRINITY_DN1001_c1_g1	33	4.46	5.47
TRINITY_DN10020_c0_g1	768	17.8	21.85
TRINITY_DN10022_c0_g1	170	7.52	9.23
TRINITY_DN10023_c0_g1	287.66	6.56	8.05
TRINITY_DN10023_c1_g1	318	7.48	9.18
TRINITY_DN10023_c1_g2	4	3.15	3.87
TRINITY_DN10023_c2_g1	56	31.9	39.16
TRINITY_DN10023_c3_g1	7	5.79	7.1
TRINITY_DN10023_c4_g1	3.34	2.43	2.98
TRINITY_DN10024_c0_g1	530	6.24	7.66
TRINITY_DN10025_c0_g1	2240	107.47	131.93
TRINITY_DN10026_c0_g1	204	5.75	7.06
TRINITY_DN10028_c0_g1	2059	92.75	113.85
TRINITY_DN10029_c0_g1	1874	9.25	11.36
TRINITY_DN10029_c1_g1	0	0	0
TRINITY_DN1002_c0_g1	1189	40.13	49.26
TRINITY_DN10030_c0_g1	16	2.52	3.1
TRINITY_DN10031_c0_g1	34	10.78	13.23
TRINITY_DN10032_c0_g1	1630	46.44	57
TRINITY_DN10033_c0_g1	623	56.54	69.41
TRINITY_DN10034_c0_g1	67	2.81	3.44
TRINITY_DN10035_c0_g1	33	13.69	16.8
TRINITY_DN10036_c0_g1	434	5.78	7.1
TRINITY_DN10037_c0_g1	6831	58.65	71.99
TRINITY_DN10038_c0_g1	460	21.9	26.89
TRINITY_DN10039_c0_g1	66	1.42	1.75
TRINITY_DN1003_c0_g1	1426	27.07	33.23
TRINITY_DN10040_c0_g1	1	0.02	0.02
TRINITY_DN10041_c0_g1	6	2.38	2.93
TRINITY_DN10042_c0_g1	3903	76.21	93.55
TRINITY_DN10043_c0_g1	769	24.22	29.73
TRINITY_DN10044_c0_g1	364	25.61	31.43
TRINITY_DN10045_c0_g1	628	27.92	34.27
TRINITY_DN10046_c0_g1	411	3.4	4.18
TRINITY_DN10047_c0_g1	990	21.1	25.9
TRINITY_DN10048_c0_g1	1399	67.07	82.32
TRINITY_DN10049_c0_g1	203	4.85	5.95
TRINITY_DN1004_c0_g1	1870.67	28.69	35.22
TRINITY_DN1004_c1_g1	55	21.61	26.53
TRINITY_DN1004_c1_g2	30	10.96	13.46
TRINITY_DN1004_c1_g3	30	12.31	15.11
TRINITY_DN1004_c2_g1	132.75	86.98	106.77
TRINITY_DN10050_c0_g1	875	8.69	10.67
TRINITY_DN10051_c0_g1	887	12.97	15.92
TRINITY_DN10052_c0_g1	826	10.96	13.46
TRINITY_DN10053_c0_g1	2367	81.27	99.76
TRINITY_DN10054_c0_g1	1191	19.49	23.93
TRINITY_DN10055_c0_g1	1418	18.71	22.97
TRINITY_DN10056_c0_g1	1128	13.41	16.46
TRINITY_DN10056_c1_g1	33	2.55	3.13
TRINITY_DN10057_c0_g1	1365	51.13	62.77
TRINITY_DN10058_c0_g1	271	6.2	7.61
TRINITY_DN10059_c0_g1	329	19.69	24.18
TRINITY_DN10059_c1_g1	6	1.87	2.29
TRINITY_DN1005_c0_g1	1781	38.88	47.72
TRINITY_DN10060_c0_g1	368	6.3	7.73
TRINITY_DN10061_c0_g1	1	0.03	0.04
TRINITY_DN10062_c0_g1	522	54.66	67.09
TRINITY_DN10063_c0_g1	523	12.81	15.72
TRINITY_DN10064_c0_g1	387	12.03	14.77
TRINITY_DN10065_c0_g1	50	1.53	1.88
TRINITY_DN10066_c0_g1	284	4.09	5.02
TRINITY_DN10067_c0_g1	52	1.09	1.33
TRINITY_DN10068_c0_g1	0	0	0
TRINITY_DN10069_c0_g1	78	1.22	1.5
TRINITY_DN10069_c0_g2	1	1.37	1.68
TRINITY_DN10069_c1_g1	4	5.46	6.71
TRINITY_DN1006_c0_g1	4857	358.34	439.87
TRINITY_DN10070_c0_g1	152	3.02	3.71
TRINITY_DN10072_c0_g1	272	8.96	11
TRINITY_DN10074_c0_g1	39	7.35	9.03
TRINITY_DN10075_c0_g1	822	11.03	13.54
TRINITY_DN10076_c0_g1	824	10.34	12.69
TRINITY_DN10076_c1_g1	0	0	0
TRINITY_DN10077_c0_g1	1	0.67	0.83
TRINITY_DN10078_c0_g1	22	16.01	19.65
TRINITY_DN10079_c0_g1	0	0	0
TRINITY_DN1007_c0_g1	4116	37.66	46.23
TRINITY_DN1007_c1_g1	278	50.28	61.72
TRINITY_DN10081_c0_g1	2	2.04	2.5
TRINITY_DN10082_c0_g1	747	16.77	20.59
TRINITY_DN10083_c0_g1	572	6.92	8.49
TRINITY_DN10084_c0_g1	1045	19.89	24.41
TRINITY_DN10086_c0_g1	14	3.95	4.85
TRINITY_DN10087_c0_g1	12	3.61	4.43
TRINITY_DN10087_c0_g2	1	0.67	0.83
TRINITY_DN10088_c0_g1	0	0	0
TRINITY_DN1008_c0_g1	1238	26.98	33.12
TRINITY_DN10090_c0_g1	1797	66	81.02
TRINITY_DN10091_c0_g1	20	15.25	18.72
TRINITY_DN10092_c0_g1	63	4.94	6.06
TRINITY_DN10093_c0_g1	1920	31.92	39.18
TRINITY_DN10095_c0_g1	8	3.13	3.84
TRINITY_DN10096_c0_g1	1146	71.39	87.64
TRINITY_DN10097_c0_g1	1037	10.49	12.88
TRINITY_DN10098_c0_g1	222	15.92	19.54
TRINITY_DN10099_c0_g1	25	26.41	32.41
TRINITY_DN1009_c0_g1	60	4.31	5.3
TRINITY_DN100_c0_g1	141	56.6	69.48
TRINITY_DN10100_c0_g1	50	11.19	13.74
TRINITY_DN10101_c0_g1	216	3.11	3.82
TRINITY_DN10102_c0_g1	54	1.32	1.62
TRINITY_DN10103_c0_g1	1163	24.19	29.69
TRINITY_DN10104_c0_g1	143	3.3	4.04
TRINITY_DN10105_c0_g1	54.26	65.56	80.47
TRINITY_DN10106_c0_g1	1841	341.58	419.3
TRINITY_DN10107_c0_g1	16	2.37	2.91
TRINITY_DN10108_c0_g1	58.78	8.91	10.93
TRINITY_DN10109_c0_g1	56	1.23	1.5
TRINITY_DN1010_c0_g1	371	35.33	43.37
TRINITY_DN10110_c0_g1	1882	63.7	78.19
TRINITY_DN10111_c0_g1	489	9.15	11.23
TRINITY_DN10112_c0_g1	191	4.6	5.64
TRINITY_DN10113_c0_g1	25	15.79	19.38
TRINITY_DN10114_c0_g1	18	0.84	1.03
TRINITY_DN10115_c0_g1	670	18.91	23.21
TRINITY_DN10116_c0_g1	1607	19.39	23.81
TRINITY_DN10116_c1_g1	309	4.71	5.78
TRINITY_DN10117_c0_g1	710	16.79	20.61
TRINITY_DN10118_c0_g1	11	0.56	0.69
TRINITY_DN10118_c1_g1	773	16.39	20.12
TRINITY_DN10119_c0_g1	1450.9	9.14	11.22
TRINITY_DN1011_c0_g1	551	14.57	17.89
TRINITY_DN10120_c0_g1	2201	148.53	182.32
TRINITY_DN10121_c0_g1	762	11.86	14.56
TRINITY_DN10123_c0_g1	1054	19.17	23.53
TRINITY_DN10124_c0_g1	354	5.97	7.33
TRINITY_DN10125_c0_g1	181	4.3	5.28
TRINITY_DN10125_c1_g1	42	8.04	9.87
TRINITY_DN10125_c2_g1	127	6.38	7.83
TRINITY_DN10125_c3_g1	0	0	0
TRINITY_DN10126_c0_g1	544	5.16	6.33
TRINITY_DN10127_c0_g1	592	15.84	19.45
TRINITY_DN10128_c0_g1	22	0.97	1.19
TRINITY_DN10128_c1_g1	48	1.63	2.01
TRINITY_DN10128_c2_g1	28	1.56	1.92
TRINITY_DN10129_c0_g1	509	16.14	19.82
TRINITY_DN1012_c0_g1	8074	175.27	215.15
TRINITY_DN10130_c0_g1	1375	47.54	58.35
TRINITY_DN10131_c0_g1	1310	114.98	141.14
TRINITY_DN10132_c0_g1	140	7.31	8.97
TRINITY_DN10133_c0_g1	889	13.55	16.63
TRINITY_DN10134_c0_g1	20	2.25	2.76
TRINITY_DN10134_c1_g1	7	9.17	11.26
TRINITY_DN10135_c0_g1	452	11.42	14.02
TRINITY_DN10136_c0_g1	1078	39.3	48.24
TRINITY_DN10137_c0_g1	1282	46.35	56.9
TRINITY_DN10138_c0_g1	9	1.06	1.3
TRINITY_DN10139_c0_g1	105	5.38	6.6
TRINITY_DN1013_c0_g1	578	19.36	23.77
TRINITY_DN10140_c0_g1	203	4.16	5.11
TRINITY_DN10141_c0_g1	35	25.08	30.79
TRINITY_DN10142_c0_g1	46	6.46	7.93
TRINITY_DN10143_c0_g1	60	5.73	7.03
TRINITY_DN10144_c0_g1	11	0.32	0.39
TRINITY_DN10145_c0_g1	180	10.22	12.55
TRINITY_DN10146_c0_g1	6	0.31	0.39
TRINITY_DN10148_c0_g1	11	5.37	6.59
TRINITY_DN10149_c0_g1	273	10.42	12.79
TRINITY_DN1014_c0_g1	697	14.92	18.31
TRINITY_DN10150_c0_g1	126	8.76	10.75
TRINITY_DN10150_c1_g1	51	20.25	24.86
TRINITY_DN10151_c0_g1	532.93	28.57	35.07
TRINITY_DN10151_c1_g1	800.07	14.67	18.01
TRINITY_DN10151_c2_g1	12	17.47	21.44
TRINITY_DN10152_c0_g1	38.25	8.08	9.92
TRINITY_DN10152_c0_g2	2	2.19	2.69
TRINITY_DN10153_c0_g1	7	1.99	2.44
TRINITY_DN10154_c0_g1	1997	27.16	33.34
TRINITY_DN10155_c0_g1	825	23.9	29.34
TRINITY_DN10156_c0_g1	45	1.41	1.73
TRINITY_DN10157_c0_g1	66	20.73	25.45
TRINITY_DN10158_c0_g1	8613	82.6	101.39
TRINITY_DN10159_c0_g1	367	3.09	3.8
TRINITY_DN1015_c1_g1	5894	181.79	223.15
TRINITY_DN10160_c0_g1	4223	101.9	125.09
TRINITY_DN10161_c0_g1	997	17.63	21.64
TRINITY_DN10162_c0_g1	74	2.24	2.75
TRINITY_DN10163_c0_g1	29	13.49	16.56
TRINITY_DN10164_c0_g1	152	4.02	4.93
TRINITY_DN10165_c0_g1	1885	29.21	35.86
TRINITY_DN10166_c0_g1	726	28.25	34.67
TRINITY_DN10167_c0_g1	672	23.62	28.99
TRINITY_DN10168_c0_g1	1731	130.77	160.53
TRINITY_DN10169_c0_g1	2679	78.06	95.82
TRINITY_DN1016_c0_g1	2386	80.17	98.41
TRINITY_DN10170_c0_g1	259	9.26	11.37
TRINITY_DN10170_c1_g1	3	0.92	1.13
TRINITY_DN10171_c0_g1	4	1.52	1.87
TRINITY_DN10172_c0_g1	42	3.56	4.36
TRINITY_DN10172_c1_g1	22	4.26	5.23
TRINITY_DN10173_c0_g1	19	2.1	2.58
TRINITY_DN10173_c0_g2	31	4.34	5.32
TRINITY_DN10174_c0_g1	4099	113.33	139.11
TRINITY_DN10175_c0_g1	715	10.25	12.59
TRINITY_DN10176_c0_g1	232	8.16	10.02
TRINITY_DN10177_c0_g1	59	7.31	8.97
TRINITY_DN10178_c0_g1	346	6.77	8.32
TRINITY_DN10179_c1_g1	237	41.26	50.65
TRINITY_DN1017_c0_g1	180.99	3.83	4.7
TRINITY_DN1017_c0_g2	15	1.98	2.43
TRINITY_DN1017_c2_g1	244.32	2.1	2.58
TRINITY_DN10180_c0_g1	37	23.9	29.34
TRINITY_DN10180_c0_g2	63	2.9	3.55
TRINITY_DN10181_c0_g1	26	2.64	3.24
TRINITY_DN10182_c0_g1	101	2.74	3.36
TRINITY_DN10184_c0_g1	26	1.89	2.32
TRINITY_DN10185_c0_g1	22	4.99	6.12
TRINITY_DN10186_c1_g1	13	3.77	4.62
TRINITY_DN10187_c0_g1	14	6.01	7.37
TRINITY_DN10187_c0_g2	14	1.97	2.41
TRINITY_DN10187_c1_g1	1	0.71	0.87
TRINITY_DN10189_c0_g1	22	4.55	5.59
TRINITY_DN1018_c0_g1	5284.68	51.6	63.34
TRINITY_DN1018_c1_g1	453	4.18	5.13
TRINITY_DN10190_c0_g1	55	1.41	1.74
TRINITY_DN10191_c0_g1	42	2.44	3
TRINITY_DN10192_c0_g1	0	0	0
TRINITY_DN10192_c0_g2	83	3.42	4.2
TRINITY_DN10192_c1_g1	103	2.56	3.14
TRINITY_DN10193_c0_g1	414	9.06	11.12
TRINITY_DN10194_c0_g1	170.45	4.27	5.24
TRINITY_DN10195_c1_g1	0	0	0
TRINITY_DN10195_c2_g1	32.08	14.41	17.68
TRINITY_DN10196_c0_g1	132	4.09	5.02
TRINITY_DN10198_c0_g1	1647	30.22	37.1
TRINITY_DN10199_c0_g1	416	9.33	11.45
TRINITY_DN1019_c0_g1	1791	45.55	55.91
TRINITY_DN1019_c1_g1	20	8.39	10.3
TRINITY_DN101_c0_g1	187	6.23	7.65
TRINITY_DN10200_c0_g1	862	12.62	15.49
TRINITY_DN10201_c0_g1	1334	15.26	18.73
TRINITY_DN10201_c1_g1	23	1.59	1.95
TRINITY_DN10202_c0_g1	678	14.18	17.41
TRINITY_DN10202_c2_g1	10	0.74	0.9
TRINITY_DN10202_c3_g1	52	12.01	14.75
TRINITY_DN10203_c0_g1	1218	21.77	26.72
TRINITY_DN10204_c0_g1	119	16.32	20.03
TRINITY_DN10205_c0_g1	1375	10.33	12.68
TRINITY_DN10206_c0_g1	4575	116.46	142.96
TRINITY_DN10207_c0_g1	240	5.26	6.45
TRINITY_DN10208_c0_g1	4566	182.89	224.51
TRINITY_DN10209_c0_g1	425	19.69	24.17
TRINITY_DN1020_c0_g1	390	7.45	9.14
TRINITY_DN10210_c0_g1	11	4.72	5.79
TRINITY_DN10211_c0_g1	65	9.31	11.43
TRINITY_DN10212_c0_g1	326	13.42	16.47
TRINITY_DN10214_c0_g1	150	6.5	7.98
TRINITY_DN10215_c0_g1	33.49	15.96	19.59
TRINITY_DN10216_c0_g1	164	7.9	9.7
TRINITY_DN10218_c0_g1	24	2	2.45
TRINITY_DN10219_c0_g1	531	14.83	18.21
TRINITY_DN10219_c1_g1	3	4.01	4.93
TRINITY_DN1021_c0_g1	346	10.57	12.97
TRINITY_DN10220_c0_g1	36	5.06	6.21
TRINITY_DN10221_c0_g1	21	1.69	2.07
TRINITY_DN10222_c0_g1	153	5.7	7
TRINITY_DN10223_c0_g1	1437	19.12	23.46
TRINITY_DN10224_c0_g1	0	0	0
TRINITY_DN10224_c1_g1	0	0	0
TRINITY_DN10225_c0_g1	66	4.81	5.91
TRINITY_DN10226_c0_g1	91	3.95	4.85
TRINITY_DN10227_c0_g1	2	0.07	0.09
TRINITY_DN10228_c0_g1	252	8.93	10.96
TRINITY_DN10229_c0_g1	30	5.9	7.25
TRINITY_DN1022_c0_g1	2763	34.02	41.77
TRINITY_DN10230_c0_g1	1704	100.53	123.4
TRINITY_DN10231_c0_g1	3119	55.76	68.45
TRINITY_DN10232_c0_g1	4020	123.14	151.16
TRINITY_DN10233_c0_g1	2485	111.37	136.71
TRINITY_DN10234_c0_g1	249.02	10.36	12.71
TRINITY_DN10234_c1_g1	668	19.37	23.78
TRINITY_DN10235_c0_g1	446	11.91	14.62
TRINITY_DN10236_c0_g1	171	5.47	6.71
TRINITY_DN10237_c0_g1	624	77.32	94.91
TRINITY_DN10238_c0_g1	1	0.03	0.04
TRINITY_DN10239_c0_g1	360	9.68	11.89
TRINITY_DN1023_c0_g1	113	10.38	12.74
TRINITY_DN10240_c0_g1	5	0.1	0.13
TRINITY_DN10241_c0_g1	2267	82.48	101.24
TRINITY_DN10242_c0_g1	47	1.5	1.84
TRINITY_DN10243_c0_g1	1307	30.21	37.08
TRINITY_DN10244_c0_g1	677.39	619.72	760.72
TRINITY_DN10245_c0_g1	704	16.31	20.02
TRINITY_DN10246_c0_g1	13	12.32	15.12
TRINITY_DN10247_c0_g1	708	15.18	18.64
TRINITY_DN10248_c0_g1	585	18	22.1
TRINITY_DN10249_c0_g1	2963	47.47	58.28
TRINITY_DN10249_c1_g1	28	1.53	1.88
TRINITY_DN10250_c0_g1	87	13.09	16.07
TRINITY_DN10251_c0_g1	557	10.89	13.37
TRINITY_DN10251_c1_g1	552	7.83	9.61
TRINITY_DN10252_c0_g1	13	0.97	1.19
TRINITY_DN10252_c0_g2	186	9.43	11.58
TRINITY_DN10253_c0_g1	834	15.04	18.46
TRINITY_DN10253_c1_g1	4	2.55	3.13
TRINITY_DN10254_c0_g1	466	25.26	31.01
TRINITY_DN10255_c0_g1	133	7.7	9.45
TRINITY_DN10256_c0_g1	190	13.08	16.06
TRINITY_DN10257_c0_g1	46	3.28	4.03
TRINITY_DN10257_c0_g2	359	11.36	13.94
TRINITY_DN10258_c0_g1	0	0	0
TRINITY_DN10259_c0_g1	0	0	0
TRINITY_DN1025_c0_g1	2055	76.26	93.61
TRINITY_DN10260_c0_g1	63	9.68	11.88
TRINITY_DN10261_c0_g1	139	22.71	27.88
TRINITY_DN10261_c1_g1	16	0.41	0.5
TRINITY_DN10261_c2_g1	0	0	0
TRINITY_DN10261_c3_g1	0	0	0
TRINITY_DN10262_c0_g1	0	0	0
TRINITY_DN10262_c0_g2	12	1.78	2.18
TRINITY_DN10262_c1_g1	25	4.43	5.44
TRINITY_DN10263_c0_g1	197	16.62	20.41
TRINITY_DN10264_c0_g1	1294	30.85	37.87
TRINITY_DN10265_c0_g1	71	7.35	9.02
TRINITY_DN10266_c0_g1	72	8.08	9.92
TRINITY_DN10266_c0_g2	50	6.39	7.85
TRINITY_DN10267_c0_g1	76	4.1	5.03
TRINITY_DN10267_c1_g1	4	2.87	3.52
TRINITY_DN10268_c0_g1	509	15.36	18.85
TRINITY_DN10269_c0_g1	48	2.11	2.59
TRINITY_DN1026_c0_g1	1086	20.47	25.12
TRINITY_DN1026_c1_g1	36	5.49	6.73
TRINITY_DN10270_c0_g1	92	3.17	3.89
TRINITY_DN10270_c1_g1	9	1.82	2.24
TRINITY_DN10271_c0_g1	513	135.08	165.81
TRINITY_DN10272_c0_g1	818	28.08	34.47
TRINITY_DN10273_c0_g1	589	48.85	59.96
TRINITY_DN10274_c0_g1	931	41.68	51.16
TRINITY_DN10275_c0_g1	151	5.17	6.35
TRINITY_DN10276_c0_g1	123	2.16	2.65
TRINITY_DN10277_c0_g1	4	5.46	6.71
TRINITY_DN10278_c0_g1	65	2.42	2.97
TRINITY_DN10279_c0_g1	94	2.29	2.81
TRINITY_DN1027_c0_g1	12295	288.71	354.39
TRINITY_DN10280_c0_g1	8.99	6.97	8.55
TRINITY_DN10282_c0_g1	27	3.62	4.45
TRINITY_DN10283_c0_g1	122	5.6	6.88
TRINITY_DN10283_c0_g2	70	6.95	8.53
TRINITY_DN10283_c1_g1	2	0.8	0.99
TRINITY_DN10283_c2_g1	6	2.38	2.93
TRINITY_DN10284_c0_g1	85	6.53	8.02
TRINITY_DN10285_c0_g1	86	2.56	3.14
TRINITY_DN10286_c0_g1	15	0.62	0.76
TRINITY_DN10287_c0_g1	47	2.73	3.35
TRINITY_DN10287_c1_g1	14	2.68	3.29
TRINITY_DN10288_c0_g1	12	0.46	0.56
TRINITY_DN10289_c0_g1	10	1	1.22
TRINITY_DN1028_c0_g1	937	20.79	25.52
TRINITY_DN1028_c1_g1	50	6.01	7.38
TRINITY_DN1028_c2_g1	32	3.04	3.73
TRINITY_DN1028_c3_g1	12	9.15	11.23
TRINITY_DN10290_c0_g1	1498	13.22	16.23
TRINITY_DN10290_c1_g1	17	3.73	4.58
TRINITY_DN10291_c0_g1	51	21.4	26.27
TRINITY_DN10292_c0_g1	17	3.95	4.85
TRINITY_DN10293_c0_g1	9	13.39	16.44
TRINITY_DN10294_c0_g1	377	4.89	6.01
TRINITY_DN10296_c0_g1	0	0	0
TRINITY_DN10298_c0_g1	3119	76.19	93.52
TRINITY_DN10299_c0_g1	5	1.94	2.39
TRINITY_DN1029_c0_g1	1160	17.69	21.72
TRINITY_DN102_c0_g1	2771	47.48	58.28
TRINITY_DN10300_c0_g1	432	5.03	6.17
TRINITY_DN10300_c0_g2	23	0.98	1.21
TRINITY_DN10301_c0_g1	39	2.3	2.82
TRINITY_DN10302_c0_g1	406	9.26	11.37
TRINITY_DN10303_c0_g1	10	0.94	1.15
TRINITY_DN10304_c0_g1	23	4.5	5.53
TRINITY_DN10305_c0_g1	70	3.54	4.35
TRINITY_DN10306_c0_g1	69	2.57	3.15
TRINITY_DN10307_c0_g1	107.96	4.68	5.75
TRINITY_DN10308_c0_g1	803.99	28.89	35.47
TRINITY_DN10309_c0_g1	23	0.53	0.66
TRINITY_DN1030_c0_g1	685	17.88	21.94
TRINITY_DN10310_c0_g1	7	1.46	1.79
TRINITY_DN10311_c0_g1	17	2.47	3.04
TRINITY_DN10312_c0_g1	17.04	10.69	13.13
TRINITY_DN10313_c0_g1	1004	15.5	19.03
TRINITY_DN10314_c0_g1	1570	35.79	43.94
TRINITY_DN10315_c0_g1	10	1.05	1.29
TRINITY_DN10316_c0_g1	44	18.46	22.66
TRINITY_DN10317_c0_g1	11730.6	119.71	146.95
TRINITY_DN10318_c0_g1	757	47.98	58.89
TRINITY_DN10319_c0_g1	21	9.65	11.85
TRINITY_DN1031_c0_g1	241	26.72	32.8
TRINITY_DN1031_c1_g1	1182	22.68	27.84
TRINITY_DN10321_c0_g1	19	1.81	2.23
TRINITY_DN10322_c0_g1	145	7.56	9.28
TRINITY_DN10323_c0_g1	368	10.41	12.78
TRINITY_DN10324_c0_g1	10	14.25	17.49
TRINITY_DN10325_c0_g1	31	3.05	3.75
TRINITY_DN10325_c1_g1	13	0.96	1.18
TRINITY_DN10325_c2_g1	28	26.53	32.56
TRINITY_DN10326_c0_g1	698	17.43	21.4
TRINITY_DN10327_c0_g1	468	126.96	155.85
TRINITY_DN10328_c0_g1	1271	67.73	83.14
TRINITY_DN10329_c0_g1	2	0.46	0.56
TRINITY_DN1032_c0_g1	156.81	56.72	69.63
TRINITY_DN10330_c0_g1	18	9.01	11.06
TRINITY_DN10331_c0_g1	313	10.4	12.76
TRINITY_DN10332_c0_g1	861	12.48	15.32
TRINITY_DN10333_c0_g1	34	1.73	2.13
TRINITY_DN10334_c0_g1	100	5.46	6.7
TRINITY_DN10335_c0_g1	93	21.35	26.21
TRINITY_DN10336_c0_g1	284	10.17	12.48
TRINITY_DN10337_c0_g1	2726	35.48	43.56
TRINITY_DN10338_c0_g1	2080	57.47	70.55
TRINITY_DN10339_c0_g1	1942	23.82	29.24
TRINITY_DN1033_c0_g1	2654	63.07	77.41
TRINITY_DN1033_c0_g2	1275	100.13	122.91
TRINITY_DN10340_c0_g1	106.9	106.86	131.18
TRINITY_DN10340_c1_g1	125	7.49	9.19
TRINITY_DN10341_c0_g1	0	0	0
TRINITY_DN10341_c0_g2	344	16.76	20.57
TRINITY_DN10342_c0_g1	938	11.47	14.08
TRINITY_DN10343_c0_g1	216	5.76	7.08
TRINITY_DN10344_c0_g1	187	6.16	7.57
TRINITY_DN10344_c1_g1	3	4.1	5.03
TRINITY_DN10345_c0_g1	42	22.11	27.14
TRINITY_DN10346_c0_g1	356	27.96	34.32
TRINITY_DN10347_c0_g1	7165	138.54	170.06
TRINITY_DN10348_c0_g1	28	1.03	1.26
TRINITY_DN10349_c0_g1	2215	40.06	49.17
TRINITY_DN1034_c0_g1	3473	42.52	52.19
TRINITY_DN10350_c0_g1	248	10.29	12.63
TRINITY_DN10351_c0_g1	431	12.59	15.45
TRINITY_DN10352_c0_g1	48	1.45	1.77
TRINITY_DN10353_c0_g1	41	2.02	2.48
TRINITY_DN10354_c0_g1	498	5.37	6.59
TRINITY_DN10355_c0_g1	170	19.45	23.87
TRINITY_DN10356_c0_g1	315	7.29	8.95
TRINITY_DN10357_c0_g1	3236	61.92	76.01
TRINITY_DN10358_c0_g1	4739.95	522.27	641.09
TRINITY_DN10359_c0_g1	896.8	33.04	40.56
TRINITY_DN10359_c0_g2	48.2	1.33	1.64
TRINITY_DN1035_c0_g1	842	20.71	25.42
TRINITY_DN1035_c0_g2	3	0.23	0.28
TRINITY_DN1035_c1_g1	0	0	0
TRINITY_DN10360_c0_g1	171	15.1	18.54
TRINITY_DN10361_c0_g1	560	13.74	16.86
TRINITY_DN10362_c0_g1	8896	141.21	173.33
TRINITY_DN10363_c0_g1	286	9.48	11.64
TRINITY_DN10363_c1_g1	4	0.37	0.45
TRINITY_DN10364_c0_g1	29	2.39	2.94
TRINITY_DN10365_c0_g1	652	13.4	16.45
TRINITY_DN10365_c1_g1	608	22.26	27.33
TRINITY_DN10365_c2_g1	25.42	5.42	6.65
TRINITY_DN10365_c2_g2	16.58	1.44	1.77
TRINITY_DN10365_c3_g1	7	0.61	0.75
TRINITY_DN10366_c0_g1	842.8	54.22	66.56
TRINITY_DN10366_c1_g1	31	26.94	33.07
TRINITY_DN10366_c2_g1	35	54.41	66.79
TRINITY_DN10366_c3_g1	95.21	74.95	92
TRINITY_DN10367_c0_g1	38.97	7.54	9.26
TRINITY_DN10368_c0_g1	259.02	13.64	16.74
TRINITY_DN10369_c0_g1	8	1.59	1.95
TRINITY_DN1036_c0_g1	523	36.94	45.34
TRINITY_DN10370_c0_g1	29	29.52	36.24
TRINITY_DN10371_c0_g1	5	2.41	2.96
TRINITY_DN10372_c0_g1	34	3.38	4.15
TRINITY_DN10373_c0_g1	36	1.47	1.8
TRINITY_DN10374_c0_g1	10	1.24	1.53
TRINITY_DN10375_c2_g1	22.14	6.29	7.73
TRINITY_DN10377_c0_g1	82.94	9.97	12.23
TRINITY_DN10377_c1_g1	215	29.61	36.35
TRINITY_DN10378_c0_g1	12	4.57	5.61
TRINITY_DN10379_c0_g1	865	12.34	15.14
TRINITY_DN1037_c0_g1	71	2.44	3
TRINITY_DN10381_c0_g1	208	5.83	7.15
TRINITY_DN10381_c1_g1	13	5.98	7.34
TRINITY_DN10382_c0_g1	1558	26.39	32.4
TRINITY_DN10383_c0_g1	156	3.28	4.03
TRINITY_DN10385_c0_g1	92	4.96	6.09
TRINITY_DN10386_c0_g1	1	0.77	0.95
TRINITY_DN10387_c0_g1	4	4.56	5.59
TRINITY_DN10389_c0_g1	0	0	0
TRINITY_DN1038_c0_g1	400	15.6	19.15
TRINITY_DN10390_c0_g1	26	11.54	14.17
TRINITY_DN10391_c0_g1	8	8.14	10
TRINITY_DN10392_c0_g1	121	12.74	15.64
TRINITY_DN10393_c0_g1	1	0.91	1.12
TRINITY_DN10394_c0_g1	25	11.93	14.65
TRINITY_DN10395_c0_g1	1772	52.73	64.73
TRINITY_DN10396_c0_g1	11	14.41	17.69
TRINITY_DN10397_c0_g1	97	3.58	4.39
TRINITY_DN10398_c0_g1	0	0	0
TRINITY_DN1039_c0_g1	662	7.33	9
TRINITY_DN103_c0_g1	736.15	37.1	45.54
TRINITY_DN10400_c0_g1	0	0	0
TRINITY_DN10401_c0_g1	233	9.55	11.72
TRINITY_DN10402_c0_g1	110	4.45	5.46
TRINITY_DN10403_c0_g1	20	3.91	4.8
TRINITY_DN10403_c0_g2	6	1.63	2
TRINITY_DN10403_c0_g3	11.68	1.48	1.81
TRINITY_DN10405_c0_g1	441	7.1	8.72
TRINITY_DN10406_c0_g1	25.76	30.52	37.46
TRINITY_DN10407_c0_g1	55	80.07	98.28
TRINITY_DN10408_c0_g1	23	2.15	2.64
TRINITY_DN10409_c0_g1	17	0.86	1.05
TRINITY_DN1040_c0_g1	2472	168.93	207.37
TRINITY_DN10410_c0_g1	5	0.72	0.88
TRINITY_DN10411_c0_g1	20	13.1	16.09
TRINITY_DN10412_c0_g1	29	2.56	3.14
TRINITY_DN10413_c0_g1	23	3.76	4.62
TRINITY_DN10414_c0_g1	263	10.44	12.82
TRINITY_DN10415_c0_g1	2590	47.16	57.89
TRINITY_DN10416_c0_g1	2165	57.99	71.18
TRINITY_DN10417_c0_g1	240	15.76	19.34
TRINITY_DN10418_c0_g1	4985	29.43	36.13
TRINITY_DN10419_c0_g1	500	18.77	23.04
TRINITY_DN1041_c0_g1	1013	13.43	16.48
TRINITY_DN10420_c0_g1	972.04	53.77	66
TRINITY_DN10421_c0_g1	1575	144.25	177.06
TRINITY_DN10422_c0_g1	3744	72.51	89.01
TRINITY_DN10423_c0_g1	3777	71.78	88.11
TRINITY_DN10423_c1_g1	70	3.88	4.77
TRINITY_DN10424_c0_g1	199	4.03	4.94
TRINITY_DN10425_c0_g1	12	0.48	0.59
TRINITY_DN10425_c1_g1	0	0	0
TRINITY_DN10425_c2_g1	0	0	0
TRINITY_DN10427_c0_g1	1	0.08	0.1
TRINITY_DN10428_c0_g1	606	31.45	38.61
TRINITY_DN10429_c0_g1	52	2.95	3.62
TRINITY_DN10430_c0_g1	77	2.29	2.82
TRINITY_DN10431_c0_g1	17	14.05	17.25
TRINITY_DN10432_c0_g1	861	21.85	26.82
TRINITY_DN10434_c0_g1	254	7.03	8.63
TRINITY_DN10435_c0_g1	845	20.82	25.56
TRINITY_DN10436_c0_g1	17	2.01	2.47
TRINITY_DN10437_c0_g1	13	4.08	5.01
TRINITY_DN10437_c0_g2	22	2.39	2.93
TRINITY_DN10438_c0_g1	33	1.9	2.33
TRINITY_DN10439_c0_g1	2063	63.14	77.51
TRINITY_DN10439_c1_g1	1989	86.44	106.11
TRINITY_DN1043_c0_g1	620	63.07	77.42
TRINITY_DN10440_c0_g1	364	2.58	3.17
TRINITY_DN10441_c0_g1	168	4.76	5.85
TRINITY_DN10443_c0_g1	358	11.21	13.76
TRINITY_DN10444_c0_g1	27	2.07	2.54
TRINITY_DN10445_c0_g1	134	3.86	4.74
TRINITY_DN10446_c0_g1	316	7.69	9.44
TRINITY_DN10447_c0_g1	11	1.22	1.49
TRINITY_DN10448_c0_g1	1384	48.21	59.18
TRINITY_DN10449_c0_g1	826	17.37	21.32
TRINITY_DN1044_c0_g1	2307	12.31	15.11
TRINITY_DN10450_c0_g1	13	1.94	2.38
TRINITY_DN10451_c0_g1	15	3.7	4.54
TRINITY_DN10452_c0_g1	161	3.85	4.73
TRINITY_DN10453_c0_g1	114	5.68	6.97
TRINITY_DN10454_c0_g1	2	0.55	0.68
TRINITY_DN10455_c0_g1	589	9.44	11.59
TRINITY_DN10456_c0_g1	9	0.41	0.51
TRINITY_DN10456_c1_g1	15	3.89	4.78
TRINITY_DN10457_c0_g1	30	4.3	5.27
TRINITY_DN1045_c0_g1	11482	235.49	289.07
TRINITY_DN10460_c0_g1	499	8.57	10.52
TRINITY_DN10461_c0_g1	42	2.19	2.68
TRINITY_DN10462_c0_g1	185	3.31	4.07
TRINITY_DN10463_c0_g1	606	9.65	11.85
TRINITY_DN10464_c0_g1	1111	7.64	9.38
TRINITY_DN10465_c0_g1	2974	30.9	37.93
TRINITY_DN10465_c1_g1	22	4.95	6.08
TRINITY_DN10466_c0_g1	1101	25.46	31.25
TRINITY_DN10467_c0_g1	260	6.35	7.8
TRINITY_DN10468_c0_g1	32	1.27	1.56
TRINITY_DN10469_c0_g1	0	0	0
TRINITY_DN1046_c0_g1	791	18.15	22.27
TRINITY_DN1046_c1_g1	123	6.97	8.55
TRINITY_DN10470_c0_g1	797	32.2	39.53
TRINITY_DN10470_c1_g1	1	0.46	0.56
TRINITY_DN10470_c2_g1	4	1.3	1.6
TRINITY_DN10470_c3_g1	0	0	0
TRINITY_DN10471_c0_g1	83	4.52	5.54
TRINITY_DN10472_c0_g1	3590	44.13	54.17
TRINITY_DN10473_c0_g1	84.6	8.02	9.85
TRINITY_DN10474_c0_g1	1975	65.67	80.61
TRINITY_DN10475_c0_g1	44	2.82	3.46
TRINITY_DN10476_c0_g1	34	2.32	2.85
TRINITY_DN10477_c0_g1	106	3.28	4.02
TRINITY_DN10478_c0_g1	35	3.94	4.83
TRINITY_DN10478_c0_g2	65	2.64	3.24
TRINITY_DN10479_c0_g1	10	1.77	2.18
TRINITY_DN1047_c0_g1	399	7.93	9.73
TRINITY_DN1047_c1_g1	57	2.16	2.65
TRINITY_DN1047_c2_g1	484	37.11	45.56
TRINITY_DN1047_c3_g1	1050	38.25	46.95
TRINITY_DN10481_c0_g1	14	2.52	3.09
TRINITY_DN10483_c0_g1	1239	49.96	61.33
TRINITY_DN10484_c0_g1	46	2.38	2.92
TRINITY_DN10485_c0_g1	3	1.66	2.04
TRINITY_DN10487_c0_g1	259	13.17	16.17
TRINITY_DN10488_c0_g1	2546	26.86	32.97
TRINITY_DN10489_c0_g1	544	15.25	18.73
TRINITY_DN10489_c1_g1	13	8.04	9.87
TRINITY_DN1048_c0_g1	856	21.48	26.37
TRINITY_DN1048_c1_g1	6	8.73	10.72
TRINITY_DN1048_c2_g1	2	0.4	0.49
TRINITY_DN10490_c0_g1	642	19.57	24.02
TRINITY_DN10491_c0_g1	35	6.96	8.54
TRINITY_DN10491_c1_g1	0	0	0
TRINITY_DN10492_c0_g1	158	7.64	9.37
TRINITY_DN10493_c0_g1	155	3.99	4.89
TRINITY_DN10494_c0_g1	1690	189.71	232.88
TRINITY_DN10495_c0_g1	914	15.17	18.62
TRINITY_DN10496_c0_g1	638	34.19	41.97
TRINITY_DN10497_c0_g1	76	3.34	4.09
TRINITY_DN10497_c1_g1	206	6.35	7.8
TRINITY_DN10498_c0_g1	1365	49.22	60.42
TRINITY_DN10499_c0_g1	2192	62.37	76.56
TRINITY_DN1049_c0_g1	851	15.56	19.1
TRINITY_DN104_c0_g1	1237	17.2	21.12
TRINITY_DN10500_c0_g1	78	4.62	5.68
TRINITY_DN10501_c0_g1	42	12.03	14.77
TRINITY_DN10501_c1_g1	11	10.06	12.35
TRINITY_DN10502_c0_g1	471	8.28	10.16
TRINITY_DN10502_c1_g1	25	2.44	2.99
TRINITY_DN10503_c0_g1	212	6.03	7.41
TRINITY_DN10505_c0_g1	56	13.32	16.35
TRINITY_DN10505_c1_g1	16	0.39	0.48
TRINITY_DN10505_c2_g1	28	1.8	2.21
TRINITY_DN10506_c0_g1	259	5.43	6.66
TRINITY_DN10507_c0_g1	234	6.52	8
TRINITY_DN10508_c0_g1	9261	181.02	222.21
TRINITY_DN10509_c0_g1	467	56.69	69.59
TRINITY_DN1050_c0_g1	1915	28.27	34.7
TRINITY_DN10510_c0_g1	735	31.22	38.33
TRINITY_DN10511_c0_g1	305	14.04	17.24
TRINITY_DN10514_c0_g1	11	13.56	16.64
TRINITY_DN10515_c0_g1	22	1.04	1.28
TRINITY_DN10516_c0_g1	8	0.76	0.94
TRINITY_DN10516_c1_g1	4	4.15	5.09
TRINITY_DN10517_c0_g1	481	8.81	10.81
TRINITY_DN10518_c0_g1	1633	12.24	15.02
TRINITY_DN10519_c0_g1	141	8.91	10.93
TRINITY_DN1051_c0_g1	427	15.06	18.49
TRINITY_DN10520_c0_g1	37	4.72	5.79
TRINITY_DN10520_c1_g1	17	0.59	0.73
TRINITY_DN10521_c0_g1	19	5.32	6.52
TRINITY_DN10522_c0_g1	809	3.93	4.82
TRINITY_DN10523_c0_g1	145.05	3.13	3.84
TRINITY_DN10523_c0_g2	2.95	0.44	0.53
TRINITY_DN10524_c0_g1	289	4.25	5.21
TRINITY_DN10525_c0_g1	1584	17.25	21.18
TRINITY_DN10526_c0_g1	2820	50.07	61.46
TRINITY_DN10526_c1_g1	2589	104.29	128.01
TRINITY_DN10526_c2_g1	12	4.52	5.55
TRINITY_DN10527_c0_g1	5181	69.2	84.95
TRINITY_DN10528_c0_g1	804	16.2	19.89
TRINITY_DN10529_c0_g1	527	9.44	11.59
TRINITY_DN1052_c0_g1	424	14.86	18.24
TRINITY_DN10530_c0_g1	125	2.76	3.39
TRINITY_DN10531_c0_g1	1580	15.16	18.61
TRINITY_DN10532_c0_g1	2729	14.97	18.38
TRINITY_DN10532_c1_g1	5587	98.99	121.51
TRINITY_DN10532_c2_g1	104	11.79	14.47
TRINITY_DN10533_c0_g1	549	30.2	37.07
TRINITY_DN10533_c1_g1	103	23.95	29.4
TRINITY_DN10534_c0_g1	23	0.36	0.44
TRINITY_DN10535_c0_g1	1555	72.79	89.35
TRINITY_DN10536_c0_g1	254	7.61	9.34
TRINITY_DN10537_c0_g1	1498	13.6	16.69
TRINITY_DN10538_c0_g1	556	8.77	10.77
TRINITY_DN10539_c0_g1	1497	12.59	15.45
TRINITY_DN1053_c0_g1	202	9.51	11.68
TRINITY_DN10540_c0_g1	492	9.6	11.78
TRINITY_DN10540_c1_g1	7	7.39	9.08
TRINITY_DN10540_c2_g1	4	1.11	1.36
TRINITY_DN10541_c0_g1	461	35.12	43.12
TRINITY_DN10541_c1_g1	70	15.47	18.99
TRINITY_DN10542_c0_g1	9	6.07	7.45
TRINITY_DN10543_c0_g1	851	49.2	60.4
TRINITY_DN10543_c0_g2	1058	536.17	658.15
TRINITY_DN10544_c0_g1	303	10.74	13.19
TRINITY_DN10545_c0_g1	1621	100.6	123.49
TRINITY_DN10546_c0_g1	171	13.15	16.14
TRINITY_DN10547_c0_g1	29.44	1.46	1.8
TRINITY_DN10547_c0_g2	911.56	23.43	28.77
TRINITY_DN10548_c0_g1	260	5.23	6.43
TRINITY_DN10549_c0_g1	49	1.65	2.03
TRINITY_DN1054_c0_g1	815	36.53	44.84
TRINITY_DN10550_c0_g1	158	4.36	5.35
TRINITY_DN10551_c0_g1	239	3.68	4.52
TRINITY_DN10552_c0_g1	1208	21.49	26.38
TRINITY_DN10553_c0_g1	74	16.8	20.62
TRINITY_DN10555_c0_g1	119	16.2	19.89
TRINITY_DN10556_c0_g1	319	17.41	21.38
TRINITY_DN10557_c1_g1	71	4.15	5.09
TRINITY_DN10558_c0_g1	101	4.22	5.17
TRINITY_DN10560_c0_g1	4632	75.09	92.17
TRINITY_DN10561_c0_g1	71	4.29	5.27
TRINITY_DN10562_c0_g1	193	9.73	11.95
TRINITY_DN10563_c0_g1	2098	54.76	67.22
TRINITY_DN10563_c1_g1	17	1.45	1.78
TRINITY_DN10564_c0_g1	438	11.34	13.92
TRINITY_DN10564_c1_g1	535	15.98	19.62
TRINITY_DN10564_c2_g1	8	2.45	3.01
TRINITY_DN10565_c0_g1	0	0	0
TRINITY_DN10566_c0_g1	635	31.63	38.83
TRINITY_DN10567_c0_g1	350	8.42	10.34
TRINITY_DN10568_c0_g1	361	11.79	14.47
TRINITY_DN10569_c0_g1	1274	31.99	39.27
TRINITY_DN1056_c0_g1	670	22.88	28.09
TRINITY_DN10570_c0_g1	92	3	3.68
TRINITY_DN10571_c0_g1	2307	80.29	98.55
TRINITY_DN10571_c1_g1	14	4.25	5.22
TRINITY_DN10572_c0_g1	11	2.9	3.56
TRINITY_DN10572_c1_g1	69	16.58	20.36
TRINITY_DN10572_c2_g1	48	3.7	4.54
TRINITY_DN10572_c3_g1	33	1.19	1.46
TRINITY_DN10573_c0_g1	2385	48.62	59.68
TRINITY_DN10574_c0_g1	430	13.76	16.89
TRINITY_DN10575_c0_g1	14.03	17.3	21.24
TRINITY_DN10576_c0_g1	131	1.67	2.05
TRINITY_DN10577_c0_g1	169	5.79	7.11
TRINITY_DN10578_c0_g1	228	10.39	12.75
TRINITY_DN10579_c0_g1	135	4.63	5.68
TRINITY_DN1057_c0_g1	631	29.54	36.26
TRINITY_DN1057_c10_g1	51	59.25	72.73
TRINITY_DN1057_c11_g1	31	9.03	11.08
TRINITY_DN1057_c12_g1	113	51.34	63.03
TRINITY_DN1057_c1_g1	69	80.16	98.4
TRINITY_DN1057_c2_g1	1713.22	119.1	146.2
TRINITY_DN1057_c2_g2	245.85	25.82	31.69
TRINITY_DN1057_c2_g3	249.95	48.65	59.71
TRINITY_DN1057_c2_g4	353.34	160.75	197.32
TRINITY_DN1057_c3_g1	3777.62	187.54	230.21
TRINITY_DN1057_c4_g1	1084	147.6	181.18
TRINITY_DN1057_c5_g1	398	19.81	24.31
TRINITY_DN1057_c5_g2	666.01	39.68	48.71
TRINITY_DN1057_c7_g1	166.02	26.19	32.15
TRINITY_DN1057_c8_g1	750	17.83	21.89
TRINITY_DN1057_c9_g1	1177.11	122.18	149.98
TRINITY_DN10580_c0_g1	1540	44.58	54.72
TRINITY_DN10581_c0_g1	9364	346.77	425.66
TRINITY_DN10581_c1_g1	3	2.52	3.09
TRINITY_DN10582_c0_g1	256	8.2	10.07
TRINITY_DN10584_c0_g1	845	11.01	13.52
TRINITY_DN10585_c0_g1	46	6.42	7.88
TRINITY_DN10585_c0_g2	28	1.77	2.17
TRINITY_DN10585_c1_g1	637	13.39	16.43
TRINITY_DN10586_c0_g1	311	4.65	5.7
TRINITY_DN10587_c0_g1	0	0	0
TRINITY_DN10588_c0_g1	81.1	4.62	5.68
TRINITY_DN10589_c0_g1	11221	331.19	406.54
TRINITY_DN1058_c0_g1	2537	19.07	23.41
TRINITY_DN10590_c0_g1	31	1.07	1.32
TRINITY_DN10591_c0_g1	272	44.27	54.35
TRINITY_DN10592_c0_g1	47	3.88	4.76
TRINITY_DN10593_c0_g1	502	13.59	16.68
TRINITY_DN10595_c0_g1	25	2.63	3.23
TRINITY_DN10598_c0_g1	98	2.73	3.35
TRINITY_DN10599_c0_g1	19	11.12	13.65
TRINITY_DN1059_c0_g1	17	0.32	0.4
TRINITY_DN105_c0_g1	552	18.22	22.36
TRINITY_DN10600_c0_g1	3	1.07	1.32
TRINITY_DN10601_c0_g1	89	4.81	5.91
TRINITY_DN10603_c0_g1	324	20.89	25.64
TRINITY_DN10604_c0_g1	41	5.9	7.24
TRINITY_DN10605_c0_g1	1592	92.26	113.25
TRINITY_DN10606_c0_g1	376	16.43	20.17
TRINITY_DN10606_c1_g1	8	7.85	9.64
TRINITY_DN10607_c0_g1	1252	63.28	77.68
TRINITY_DN1060_c0_g1	1673	18.05	22.16
TRINITY_DN10610_c0_g1	2667	202.77	248.9
TRINITY_DN10611_c0_g1	2243	18.82	23.1
TRINITY_DN10612_c0_g1	8897	130.68	160.41
TRINITY_DN10613_c0_g1	723	11.83	14.52
TRINITY_DN10614_c0_g1	6	3.37	4.14
TRINITY_DN10614_c1_g1	629	10.74	13.19
TRINITY_DN10615_c0_g1	47	6.55	8.04
TRINITY_DN10616_c0_g1	463.65	29.86	36.66
TRINITY_DN10617_c0_g1	582	8.72	10.71
TRINITY_DN10618_c0_g1	5501	66.62	81.77
TRINITY_DN1061_c0_g1	1184.02	24.97	30.65
TRINITY_DN10620_c0_g1	109	8.21	10.07
TRINITY_DN10621_c0_g1	872	51.44	63.15
TRINITY_DN10622_c0_g1	79	1.85	2.27
TRINITY_DN10622_c1_g1	0	0	0
TRINITY_DN10623_c0_g1	11.98	8.46	10.38
TRINITY_DN10624_c0_g1	10	3.93	4.82
TRINITY_DN10625_c0_g1	606	9.49	11.65
TRINITY_DN10626_c0_g1	224	8.38	10.29
TRINITY_DN10627_c0_g1	3989	59.52	73.06
TRINITY_DN10628_c0_g1	147	29.83	36.61
TRINITY_DN10629_c0_g1	795	12.55	15.4
TRINITY_DN1062_c0_g1	313.27	11.03	13.53
TRINITY_DN1062_c0_g2	9.73	1.51	1.85
TRINITY_DN1062_c1_g1	3	0.9	1.11
TRINITY_DN10630_c0_g1	87	0.97	1.19
TRINITY_DN10631_c0_g1	0	0	0
TRINITY_DN10632_c0_g1	18	7	8.59
TRINITY_DN10633_c0_g1	1106	42.59	52.28
TRINITY_DN10634_c0_g1	81	3	3.68
TRINITY_DN10635_c0_g1	617	34.74	42.65
TRINITY_DN10636_c0_g1	61	2.2	2.69
TRINITY_DN10637_c0_g1	52.84	18.19	22.33
TRINITY_DN10638_c0_g1	1001	31.69	38.9
TRINITY_DN10638_c1_g1	311	13.42	16.47
TRINITY_DN10639_c0_g1	1	0.22	0.26
TRINITY_DN10639_c0_g2	14	1.43	1.76
TRINITY_DN10639_c0_g3	70	1.95	2.4
TRINITY_DN1063_c0_g1	1271	37.74	46.32
TRINITY_DN10640_c0_g1	91	5.78	7.09
TRINITY_DN10641_c0_g1	151	2.88	3.54
TRINITY_DN10642_c0_g1	6	0.91	1.12
TRINITY_DN10643_c0_g1	359	5.05	6.2
TRINITY_DN10644_c0_g1	1869	115.99	142.38
TRINITY_DN10645_c0_g1	14	2.47	3.03
TRINITY_DN10646_c0_g1	5	7.6	9.33
TRINITY_DN10647_c0_g1	1520	31.26	38.38
TRINITY_DN10648_c0_g1	16	1.26	1.55
TRINITY_DN10649_c0_g1	0	0	0
TRINITY_DN1064_c0_g1	82	4.54	5.57
TRINITY_DN10650_c0_g1	5	1.09	1.33
TRINITY_DN10651_c0_g1	418	10.19	12.51
TRINITY_DN10652_c0_g1	4263.98	267.41	328.25
TRINITY_DN10653_c0_g1	4629	69.77	85.64
TRINITY_DN10654_c0_g1	587.93	9.79	12.02
TRINITY_DN10654_c1_g1	87.07	6.15	7.55
TRINITY_DN10654_c2_g1	103	4.49	5.51
TRINITY_DN10655_c0_g1	918	17.97	22.06
TRINITY_DN10656_c0_g1	270	7.04	8.64
TRINITY_DN10657_c0_g1	615	13.46	16.52
TRINITY_DN10658_c0_g1	79	1.61	1.97
TRINITY_DN10659_c0_g1	1431	15.28	18.76
TRINITY_DN1065_c0_g1	1222	54.09	66.4
TRINITY_DN10660_c0_g1	43	10.39	12.76
TRINITY_DN10661_c0_g1	139	3.89	4.78
TRINITY_DN10662_c0_g1	82	1.9	2.33
TRINITY_DN10663_c0_g1	161	6.23	7.65
TRINITY_DN10663_c1_g1	9	6.26	7.68
TRINITY_DN10664_c0_g1	25	2.08	2.56
TRINITY_DN10665_c0_g1	2320	96.49	118.44
TRINITY_DN10666_c0_g1	82	6.43	7.89
TRINITY_DN10667_c0_g1	37	11.36	13.95
TRINITY_DN10667_c1_g1	22	19.12	23.47
TRINITY_DN10668_c0_g1	12	0.31	0.38
TRINITY_DN10669_c0_g1	54.94	10.14	12.45
TRINITY_DN1066_c0_g1	363	19.17	23.53
TRINITY_DN1066_c1_g1	339	17.64	21.66
TRINITY_DN10670_c0_g1	0	0	0
TRINITY_DN10671_c0_g1	81.99	3.8	4.66
TRINITY_DN10672_c0_g1	729	22.15	27.19
TRINITY_DN10673_c0_g1	16	23.8	29.22
TRINITY_DN10674_c0_g1	22	1	1.22
TRINITY_DN10675_c0_g1	126	5.33	6.55
TRINITY_DN10676_c0_g1	49	1.64	2.01
TRINITY_DN10677_c0_g1	13	14.26	17.5
TRINITY_DN10678_c0_g1	15	1.5	1.84
TRINITY_DN10679_c0_g1	168	4.32	5.3
TRINITY_DN1067_c0_g1	873	11.81	14.5
TRINITY_DN10680_c0_g1	87	3.16	3.88
TRINITY_DN10681_c0_g1	0	0	0
TRINITY_DN10682_c0_g1	37	4.22	5.18
TRINITY_DN10683_c0_g1	46	2.17	2.67
TRINITY_DN10684_c0_g1	81	1.55	1.9
TRINITY_DN10684_c1_g1	28	14.19	17.42
TRINITY_DN10686_c0_g1	55	2.44	3
TRINITY_DN10687_c0_g1	137	3.84	4.71
TRINITY_DN10688_c0_g1	3	4.01	4.93
TRINITY_DN10689_c0_g1	806	24.73	30.36
TRINITY_DN10689_c1_g1	6	1.01	1.24
TRINITY_DN1068_c0_g1	423.08	101	123.98
TRINITY_DN1068_c0_g2	1171.66	65.97	80.98
TRINITY_DN10690_c0_g1	126	126.41	155.17
TRINITY_DN10692_c0_g1	10	1.69	2.07
TRINITY_DN10693_c0_g1	18	3.21	3.94
TRINITY_DN10694_c0_g1	27	2.97	3.64
TRINITY_DN10695_c0_g1	26	1.47	1.8
TRINITY_DN10696_c0_g1	485	7.38	9.05
TRINITY_DN10697_c0_g1	0	0	0
TRINITY_DN10698_c0_g1	329	3.19	3.92
TRINITY_DN10699_c0_g1	256	3.62	4.45
TRINITY_DN10699_c1_g1	0	0	0
TRINITY_DN1069_c0_g1	1351	314.15	385.62
TRINITY_DN1069_c1_g1	196	6.89	8.45
TRINITY_DN1069_c2_g1	143.19	25.98	31.89
TRINITY_DN106_c0_g1	3252.31	24.61	30.21
TRINITY_DN106_c1_g1	1404.07	507.86	623.4
TRINITY_DN10700_c0_g1	484	16.53	20.29
TRINITY_DN10701_c0_g1	3896	220.4	270.55
TRINITY_DN10702_c0_g1	237	5.13	6.3
TRINITY_DN10703_c0_g1	2493	56.01	68.75
TRINITY_DN10703_c1_g1	9	3.78	4.63
TRINITY_DN10704_c0_g1	1327	39.37	48.33
TRINITY_DN10705_c0_g1	47	10.45	12.83
TRINITY_DN10706_c0_g1	73	1.82	2.23
TRINITY_DN10707_c0_g1	19	0.27	0.33
TRINITY_DN10708_c0_g1	5	3.87	4.76
TRINITY_DN10709_c0_g1	248	6.09	7.48
TRINITY_DN1070_c0_g1	613	31	38.06
TRINITY_DN10710_c0_g1	460.55	102.44	125.74
TRINITY_DN10711_c0_g1	318	5.89	7.22
TRINITY_DN10713_c0_g1	11	4.67	5.73
TRINITY_DN10714_c0_g1	37	9.96	12.23
TRINITY_DN10715_c0_g1	29	1.41	1.73
TRINITY_DN10716_c0_g1	29.93	1.87	2.3
TRINITY_DN10716_c1_g1	9	4.29	5.26
TRINITY_DN10719_c0_g1	894.93	79.86	98.03
TRINITY_DN10719_c1_g1	159.08	10.34	12.69
TRINITY_DN1071_c0_g1	602	71.15	87.33
TRINITY_DN1071_c0_g2	295	30.98	38.03
TRINITY_DN10721_c0_g1	541	13.2	16.2
TRINITY_DN10721_c1_g1	80	4.98	6.11
TRINITY_DN10722_c0_g1	1385	22.39	27.49
TRINITY_DN10722_c1_g1	749.29	119.18	146.29
TRINITY_DN10723_c0_g1	12	0.32	0.39
TRINITY_DN10724_c0_g1	405	10.82	13.28
TRINITY_DN10726_c0_g1	8	3.55	4.36
TRINITY_DN10727_c0_g1	45	1.27	1.56
TRINITY_DN10728_c0_g1	4003	58.4	71.69
TRINITY_DN10728_c1_g1	98	34.41	42.23
TRINITY_DN10729_c0_g1	2919	139.69	171.47
TRINITY_DN1072_c0_g1	964	41.36	50.77
TRINITY_DN10730_c0_g1	2494	23.24	28.53
TRINITY_DN10731_c0_g1	713	11.39	13.98
TRINITY_DN10732_c0_g1	204	2.28	2.8
TRINITY_DN10733_c0_g1	46	2.47	3.03
TRINITY_DN10734_c0_g1	32	1.1	1.35
TRINITY_DN10735_c0_g1	29	1.97	2.41
TRINITY_DN10735_c1_g1	30	5.74	7.05
TRINITY_DN10736_c0_g1	2787	130.46	160.14
TRINITY_DN10737_c0_g1	191	7.21	8.86
TRINITY_DN10738_c0_g1	404	5.33	6.55
TRINITY_DN10739_c0_g1	17	1.65	2.03
TRINITY_DN1073_c0_g1	25613.1	727.36	892.85
TRINITY_DN10740_c0_g1	6	0.29	0.36
TRINITY_DN10740_c1_g1	17	5.8	7.12
TRINITY_DN10741_c0_g1	48	4.15	5.1
TRINITY_DN10741_c0_g2	1	0.39	0.48
TRINITY_DN10742_c0_g1	21	0.74	0.91
TRINITY_DN10743_c0_g1	11	1.11	1.36
TRINITY_DN10744_c0_g1	0	0	0
TRINITY_DN10745_c0_g1	24	2.29	2.81
TRINITY_DN10747_c0_g1	46	12.11	14.87
TRINITY_DN10747_c1_g1	4	1.1	1.35
TRINITY_DN10748_c0_g1	5	1.57	1.93
TRINITY_DN10749_c0_g1	23.16	9.2	11.29
TRINITY_DN1074_c0_g1	557	9.05	11.11
TRINITY_DN10750_c1_g1	27	7.73	9.49
TRINITY_DN10751_c0_g1	194	2.01	2.46
TRINITY_DN10752_c0_g1	26	31.42	38.56
TRINITY_DN10752_c0_g2	10	5.62	6.9
TRINITY_DN10753_c0_g1	70	17.65	21.67
TRINITY_DN10754_c0_g1	14421	270.37	331.89
TRINITY_DN10755_c0_g1	632	17.83	21.89
TRINITY_DN10756_c0_g1	76.01	7.78	9.55
TRINITY_DN10757_c1_g1	1	0.21	0.26
TRINITY_DN10758_c0_g1	241	8.09	9.93
TRINITY_DN10759_c0_g1	22	0.95	1.17
TRINITY_DN1075_c0_g1	3379	47.99	58.91
TRINITY_DN10760_c0_g1	1204	23.62	29
TRINITY_DN10761_c0_g1	258	7.08	8.69
TRINITY_DN10762_c0_g1	1915	62.91	77.23
TRINITY_DN10763_c0_g1	15	3.98	4.88
TRINITY_DN10764_c0_g1	111	2.83	3.47
TRINITY_DN10765_c0_g1	6	6.97	8.56
TRINITY_DN10766_c0_g1	139	47.41	58.19
TRINITY_DN10766_c1_g1	2071	52.94	64.98
TRINITY_DN10767_c0_g1	480	11.44	14.04
TRINITY_DN10767_c1_g1	0	0	0
TRINITY_DN10768_c0_g1	108	4.65	5.71
TRINITY_DN10768_c1_g1	25	2.3	2.82
TRINITY_DN10769_c0_g1	1142	26.03	31.96
TRINITY_DN1076_c0_g1	434.57	31.15	38.24
TRINITY_DN1076_c0_g2	23.77	6.4	7.86
TRINITY_DN1076_c0_g3	6.53	2.46	3.02
TRINITY_DN1076_c1_g1	186	6.09	7.47
TRINITY_DN1076_c2_g1	6	2.01	2.46
TRINITY_DN10770_c0_g1	745	14.49	17.79
TRINITY_DN10770_c1_g1	7	1.37	1.68
TRINITY_DN10771_c0_g1	1027	16.53	20.29
TRINITY_DN10772_c0_g1	758	39.68	48.71
TRINITY_DN10773_c0_g1	1035	14.08	17.28
TRINITY_DN10774_c0_g1	1318	62.82	77.11
TRINITY_DN10775_c0_g1	149	2.9	3.56
TRINITY_DN10776_c0_g1	390	6.2	7.61
TRINITY_DN10777_c0_g1	1350	92.82	113.94
TRINITY_DN10778_c0_g1	21	0.56	0.69
TRINITY_DN10778_c1_g1	81	1.42	1.75
TRINITY_DN10779_c0_g1	723	34.99	42.95
TRINITY_DN1077_c0_g1	475	8.82	10.83
TRINITY_DN10780_c0_g1	2250	64.82	79.57
TRINITY_DN10781_c0_g1	536	19.93	24.47
TRINITY_DN10781_c1_g1	65	3.25	3.99
TRINITY_DN10782_c0_g1	347	10.87	13.34
TRINITY_DN10783_c0_g1	260	7.71	9.46
TRINITY_DN10784_c0_g1	8365	199.43	244.81
TRINITY_DN10785_c0_g1	194	9.45	11.6
TRINITY_DN10786_c0_g1	1921	35.81	43.96
TRINITY_DN10787_c0_g1	750	38.27	46.97
TRINITY_DN10788_c0_g1	57	3.01	3.7
TRINITY_DN10789_c0_g1	1521	49.78	61.1
TRINITY_DN1078_c0_g1	864	19.09	23.44
TRINITY_DN10790_c0_g1	1457	38.63	47.42
TRINITY_DN10791_c0_g1	505	6.06	7.44
TRINITY_DN10792_c0_g1	40	9.01	11.06
TRINITY_DN10793_c0_g1	2	1.89	2.33
TRINITY_DN10795_c0_g1	51	32.93	40.43
TRINITY_DN10796_c0_g1	3	1.18	1.45
TRINITY_DN10797_c0_g1	10	4.44	5.45
TRINITY_DN10799_c0_g1	322	6.12	7.52
TRINITY_DN1079_c0_g1	3409	50.15	61.57
TRINITY_DN107_c0_g1	144	18.89	23.19
TRINITY_DN107_c1_g1	6	1.56	1.92
TRINITY_DN10800_c0_g1	489	12.04	14.78
TRINITY_DN10801_c0_g1	1804	99.08	121.62
TRINITY_DN10801_c1_g1	4	1.39	1.71
TRINITY_DN10802_c0_g1	1018	12.72	15.61
TRINITY_DN10803_c0_g1	4	1.84	2.26
TRINITY_DN10804_c0_g1	393	6.33	7.77
TRINITY_DN10805_c0_g1	59	22	27.01
TRINITY_DN10806_c0_g1	231	9.48	11.63
TRINITY_DN10806_c1_g1	83	9.15	11.23
TRINITY_DN10807_c0_g1	87	4.7	5.77
TRINITY_DN10807_c1_g1	9	2.93	3.6
TRINITY_DN10807_c2_g1	37	3.79	4.65
TRINITY_DN10808_c0_g1	21	16.27	19.97
TRINITY_DN10809_c0_g1	11	3.18	3.9
TRINITY_DN10809_c1_g1	28	1.22	1.5
TRINITY_DN10809_c3_g1	6	1.47	1.81
TRINITY_DN10809_c4_g1	2	0.68	0.84
TRINITY_DN1080_c0_g1	300	9.95	12.22
TRINITY_DN10810_c0_g1	211	7.97	9.78
TRINITY_DN10811_c0_g1	0	0	0
TRINITY_DN10814_c0_g1	84	1.07	1.31
TRINITY_DN10815_c0_g1	488	15.66	19.22
TRINITY_DN10816_c0_g1	0	0	0
TRINITY_DN10817_c0_g1	0	0	0
TRINITY_DN10818_c0_g1	199	3.78	4.64
TRINITY_DN10819_c0_g1	1828	34.31	42.11
TRINITY_DN10820_c0_g1	1020	29.15	35.78
TRINITY_DN10821_c0_g1	353	6.05	7.42
TRINITY_DN10822_c0_g1	47	4.02	4.93
TRINITY_DN10823_c0_g1	352	11.85	14.54
TRINITY_DN10824_c0_g1	146	11.47	14.08
TRINITY_DN10824_c0_g2	518	5.78	7.1
TRINITY_DN10825_c0_g1	1050	20.12	24.69
TRINITY_DN10825_c1_g1	7	6.29	7.73
TRINITY_DN10826_c0_g1	38	12.84	15.76
TRINITY_DN10827_c0_g1	3659	79.27	97.3
TRINITY_DN10829_c0_g1	148	9.64	11.83
TRINITY_DN1082_c0_g1	432.28	21.74	26.69
TRINITY_DN1082_c0_g2	6.08	2.34	2.87
TRINITY_DN10830_c0_g1	536	12.75	15.65
TRINITY_DN10831_c0_g1	17	8.2	10.07
TRINITY_DN10832_c0_g1	1007	15.28	18.76
TRINITY_DN10833_c0_g1	1268	10.1	12.4
TRINITY_DN10833_c1_g1	6	1.41	1.74
TRINITY_DN10834_c0_g1	234	8.25	10.13
TRINITY_DN10835_c0_g1	94	4.02	4.94
TRINITY_DN10836_c0_g1	10	8.4	10.32
TRINITY_DN10837_c0_g1	81	24.82	30.47
TRINITY_DN10837_c3_g1	16	23.8	29.22
TRINITY_DN10838_c0_g1	381	48.73	59.81
TRINITY_DN10839_c0_g1	80	1.58	1.94
TRINITY_DN1083_c0_g1	126	8.83	10.84
TRINITY_DN10840_c0_g1	158	3.74	4.59
TRINITY_DN10841_c0_g1	427	9.22	11.31
TRINITY_DN10842_c0_g1	16	2.46	3.02
TRINITY_DN10843_c0_g1	813	14.25	17.49
TRINITY_DN10844_c0_g1	245	8.17	10.03
TRINITY_DN10845_c0_g1	0	0	0
TRINITY_DN10846_c0_g1	3674	118.21	145.1
TRINITY_DN10848_c0_g1	24	0.92	1.12
TRINITY_DN10849_c0_g1	1176	40.22	49.37
TRINITY_DN10849_c1_g1	3	0.74	0.9
TRINITY_DN1084_c0_g1	2009	30.69	37.67
TRINITY_DN10850_c0_g1	34.99	5.5	6.75
TRINITY_DN10851_c0_g1	27.06	1.47	1.8
TRINITY_DN10851_c1_g1	6	2.66	3.27
TRINITY_DN10851_c1_g2	34.94	2.62	3.21
TRINITY_DN10852_c0_g1	182.78	5.09	6.24
TRINITY_DN10852_c0_g2	23	14.64	17.97
TRINITY_DN10853_c0_g1	3065	21.69	26.62
TRINITY_DN10854_c0_g1	1485	33.55	41.18
TRINITY_DN10855_c0_g1	977	28.81	35.37
TRINITY_DN10856_c0_g1	833	9.11	11.18
TRINITY_DN10857_c0_g1	227	4.55	5.59
TRINITY_DN10858_c0_g1	567	7.79	9.57
TRINITY_DN10859_c0_g1	2	0.25	0.3
TRINITY_DN10859_c1_g1	0	0	0
TRINITY_DN1085_c0_g1	104	3.69	4.52
TRINITY_DN10860_c0_g1	3154	67.71	83.12
TRINITY_DN10861_c0_g1	435	11.83	14.52
TRINITY_DN10862_c0_g1	0	0	0
TRINITY_DN10863_c0_g1	59	1.65	2.03
TRINITY_DN10864_c0_g1	16	4.08	5
TRINITY_DN10865_c0_g1	214	3.48	4.27
TRINITY_DN10866_c0_g1	938	13.6	16.7
TRINITY_DN10867_c0_g1	328	8.06	9.9
TRINITY_DN10868_c0_g1	0	0	0
TRINITY_DN10869_c0_g1	5	3.18	3.91
TRINITY_DN1086_c0_g1	6756.38	194.31	238.52
TRINITY_DN1086_c1_g1	816.98	36.66	45
TRINITY_DN1086_c2_g1	161	250.32	307.27
TRINITY_DN1086_c3_g1	227	19.17	23.53
TRINITY_DN10870_c0_g1	3223	32.44	39.82
TRINITY_DN10871_c0_g1	421	9.59	11.78
TRINITY_DN10872_c0_g1	1194	16.72	20.52
TRINITY_DN10873_c0_g1	1343	29.76	36.53
TRINITY_DN10874_c0_g1	2778.04	33.42	41.02
TRINITY_DN10874_c0_g2	501.96	22.11	27.14
TRINITY_DN10874_c1_g1	86	5.82	7.15
TRINITY_DN10875_c0_g1	1825	12.65	15.52
TRINITY_DN10875_c1_g1	0	0	0
TRINITY_DN10876_c0_g1	678	8.87	10.89
TRINITY_DN10877_c0_g1	789	30.38	37.29
TRINITY_DN10877_c1_g1	35	4.37	5.36
TRINITY_DN10878_c0_g1	18	0.98	1.2
TRINITY_DN10879_c0_g1	301	9.7	11.91
TRINITY_DN1087_c0_g1	2884.9	39.96	49.06
TRINITY_DN10880_c0_g1	0	0	0
TRINITY_DN10881_c0_g1	13	6.67	8.19
TRINITY_DN10882_c0_g1	185	3.58	4.39
TRINITY_DN10883_c0_g1	774	15.25	18.72
TRINITY_DN10883_c1_g1	701	20.26	24.87
TRINITY_DN10883_c2_g1	8	0.78	0.95
TRINITY_DN10884_c0_g1	2011	29.76	36.53
TRINITY_DN10885_c0_g1	574	25.89	31.78
TRINITY_DN10886_c0_g1	3781	103.12	126.58
TRINITY_DN10887_c0_g1	1184	58.48	71.79
TRINITY_DN10888_c0_g1	1739	43.85	53.83
TRINITY_DN10889_c0_g1	198	4.98	6.11
TRINITY_DN10889_c0_g2	205	3.74	4.59
TRINITY_DN10889_c1_g1	460.8	10.64	13.06
TRINITY_DN10889_c1_g2	68	4.51	5.54
TRINITY_DN10889_c2_g1	4	0.92	1.13
TRINITY_DN1088_c0_g1	639	6.68	8.2
TRINITY_DN10890_c0_g1	901	35.89	44.05
TRINITY_DN10891_c0_g1	12	1.29	1.58
TRINITY_DN10892_c0_g1	155	9.49	11.65
TRINITY_DN10893_c0_g1	106	6.2	7.61
TRINITY_DN10894_c0_g1	0	0	0
TRINITY_DN10894_c2_g1	0	0	0
TRINITY_DN10895_c0_g1	230	6.42	7.89
TRINITY_DN10896_c0_g1	13	7.61	9.34
TRINITY_DN10897_c0_g1	24	1.11	1.36
TRINITY_DN10898_c0_g1	75.85	6.41	7.86
TRINITY_DN10899_c0_g1	1221	17.97	22.06
TRINITY_DN1089_c0_g1	401	48.27	59.26
TRINITY_DN108_c0_g1	29	24.78	30.42
TRINITY_DN10900_c0_g1	258	3.6	4.42
TRINITY_DN10901_c0_g1	658	18.36	22.54
TRINITY_DN10902_c0_g1	40	5.59	6.86
TRINITY_DN10903_c0_g1	15	0.63	0.77
TRINITY_DN10904_c0_g1	2	0.19	0.23
TRINITY_DN10905_c0_g1	6	0.87	1.07
TRINITY_DN10906_c0_g1	28.05	2.28	2.8
TRINITY_DN10907_c0_g1	393	4.58	5.63
TRINITY_DN10908_c0_g1	12	6.32	7.75
TRINITY_DN10908_c0_g2	7	3.93	4.83
TRINITY_DN10908_c1_g1	44	2.36	2.9
TRINITY_DN10908_c3_g1	4	5.95	7.3
TRINITY_DN10909_c0_g1	320	11.41	14.01
TRINITY_DN1090_c0_g1	6609	184.46	226.43
TRINITY_DN10911_c0_g1	2	0.13	0.16
TRINITY_DN10912_c0_g1	119	4.94	6.06
TRINITY_DN10912_c1_g1	3	0.4	0.49
TRINITY_DN10913_c0_g1	4	2.08	2.55
TRINITY_DN10914_c0_g1	111	11.6	14.24
TRINITY_DN10915_c0_g1	48	11.94	14.65
TRINITY_DN10916_c0_g1	33	2.75	3.37
TRINITY_DN10917_c0_g1	2	0.56	0.69
TRINITY_DN10918_c0_g1	0	0	0
TRINITY_DN10918_c0_g2	4	0.85	1.05
TRINITY_DN10918_c0_g3	10.06	0.67	0.82
TRINITY_DN10918_c1_g1	1	0.37	0.45
TRINITY_DN10919_c0_g1	43	8.15	10
TRINITY_DN10919_c1_g1	13	2.05	2.52
TRINITY_DN10919_c2_g1	15	7.32	8.99
TRINITY_DN1091_c0_g1	2197	100.31	123.13
TRINITY_DN10920_c0_g1	5267	100.38	123.22
TRINITY_DN10920_c1_g1	21	10.01	12.28
TRINITY_DN10920_c2_g1	33	5.07	6.23
TRINITY_DN10921_c0_g1	55	7.85	9.63
TRINITY_DN10922_c0_g1	9.01	5.7	6.99
TRINITY_DN10923_c0_g1	290	8.25	10.12
TRINITY_DN10924_c0_g1	14	1.34	1.64
TRINITY_DN10925_c0_g1	415	6.69	8.22
TRINITY_DN10926_c0_g1	0	0	0
TRINITY_DN10927_c0_g1	584	20.36	24.99
TRINITY_DN10928_c0_g1	44.73	3.17	3.89
TRINITY_DN10929_c0_g1	494.25	13.53	16.61
TRINITY_DN10929_c0_g2	92.75	3.38	4.15
TRINITY_DN1092_c0_g1	11418	172.37	211.59
TRINITY_DN1092_c1_g1	8	7.72	9.47
TRINITY_DN10930_c0_g1	370	11.68	14.34
TRINITY_DN10931_c0_g1	56	4.14	5.08
TRINITY_DN10931_c1_g1	4	0.94	1.15
TRINITY_DN10933_c0_g1	4	0.17	0.21
TRINITY_DN10934_c0_g1	1	0.11	0.14
TRINITY_DN10935_c0_g1	45	4.54	5.57
TRINITY_DN10936_c0_g1	8283	160.68	197.24
TRINITY_DN10938_c0_g1	8606	227.77	279.6
TRINITY_DN10939_c0_g1	3697	97.2	119.32
TRINITY_DN1093_c0_g1	136	2.87	3.52
TRINITY_DN10940_c0_g1	8	5.56	6.83
TRINITY_DN10941_c0_g1	22	1.18	1.45
TRINITY_DN10942_c0_g1	387	4.83	5.93
TRINITY_DN10945_c0_g1	1671	45.23	55.52
TRINITY_DN10946_c0_g1	181	4.39	5.39
TRINITY_DN10947_c0_g1	13	12.54	15.39
TRINITY_DN10948_c0_g1	342	54.4	66.77
TRINITY_DN10949_c0_g1	589	4.53	5.57
TRINITY_DN1094_c0_g1	454	9.34	11.46
TRINITY_DN10950_c0_g1	101	9.27	11.38
TRINITY_DN10951_c0_g1	22	8.12	9.97
TRINITY_DN10952_c0_g1	58	5.02	6.17
TRINITY_DN10953_c0_g1	300	26.54	32.58
TRINITY_DN10954_c0_g1	11	1.21	1.49
TRINITY_DN10954_c1_g1	7	0.73	0.9
TRINITY_DN10955_c0_g1	437	11.13	13.66
TRINITY_DN10956_c0_g1	67	1.2	1.47
TRINITY_DN10957_c0_g1	1078	29.05	35.66
TRINITY_DN10958_c0_g1	2349	128.62	157.88
TRINITY_DN10959_c0_g1	26	0.31	0.38
TRINITY_DN1095_c0_g1	2347.1	111.82	137.27
TRINITY_DN1095_c1_g1	70.56	98.41	120.8
TRINITY_DN1095_c1_g2	12	16.74	20.55
TRINITY_DN1095_c2_g1	8	1.03	1.26
TRINITY_DN10960_c0_g1	1121	42.32	51.95
TRINITY_DN10962_c0_g1	60	3.96	4.86
TRINITY_DN10963_c0_g1	62	9.61	11.8
TRINITY_DN10964_c0_g1	2617.42	84.65	103.91
TRINITY_DN10964_c0_g2	13.58	12.42	15.25
TRINITY_DN10965_c0_g1	28	1.41	1.73
TRINITY_DN10966_c0_g1	227	4.06	4.99
TRINITY_DN10967_c0_g1	3794	28.83	35.39
TRINITY_DN10968_c0_g1	1069	19.63	24.1
TRINITY_DN10969_c0_g1	285	11.03	13.54
TRINITY_DN1096_c0_g1	683	18.46	22.66
TRINITY_DN10970_c0_g1	520	6.35	7.8
TRINITY_DN10971_c0_g1	176	15.15	18.6
TRINITY_DN10971_c1_g1	4	3.66	4.49
TRINITY_DN10972_c0_g1	1787	71.5	87.77
TRINITY_DN10973_c0_g1	99	9.63	11.83
TRINITY_DN10974_c0_g1	1120	17.58	21.58
TRINITY_DN10976_c0_g1	1600	8.64	10.61
TRINITY_DN10977_c0_g1	79	10.03	12.31
TRINITY_DN10978_c0_g1	38	2.77	3.4
TRINITY_DN10979_c0_g1	10	0.62	0.77
TRINITY_DN10979_c1_g1	41	0.64	0.78
TRINITY_DN1097_c0_g1	376.06	31.3	38.42
TRINITY_DN1097_c1_g1	0	0	0
TRINITY_DN10980_c0_g1	19	3.78	4.64
TRINITY_DN10981_c0_g1	211	4.06	4.99
TRINITY_DN10982_c0_g1	1426	55.57	68.21
TRINITY_DN10983_c0_g1	2	0.03	0.04
TRINITY_DN10984_c0_g1	355	22.11	27.14
TRINITY_DN10985_c0_g1	22.25	10.86	13.33
TRINITY_DN10986_c0_g1	1458	108.77	133.52
TRINITY_DN10986_c1_g1	20	1.98	2.44
TRINITY_DN10987_c0_g1	1162	21.7	26.63
TRINITY_DN10988_c0_g1	137	2.24	2.75
TRINITY_DN10989_c0_g1	105	7.01	8.6
TRINITY_DN1098_c0_g1	2934.05	88.41	108.53
TRINITY_DN1098_c1_g1	351.95	38.54	47.31
TRINITY_DN10990_c0_g1	868	30.87	37.9
TRINITY_DN10991_c0_g1	1483	21.36	26.22
TRINITY_DN10992_c0_g1	29	1.49	1.83
TRINITY_DN10993_c0_g1	227	4.92	6.04
TRINITY_DN10994_c0_g1	365	21.97	26.97
TRINITY_DN10995_c0_g1	295	3.78	4.65
TRINITY_DN10996_c0_g1	660	19.73	24.22
TRINITY_DN10997_c0_g1	57	1.45	1.78
TRINITY_DN10998_c0_g1	5466	71.01	87.17
TRINITY_DN10999_c0_g1	2035	59.93	73.56
TRINITY_DN10999_c1_g1	5	1.34	1.64
TRINITY_DN1099_c0_g1	1023	13.52	16.6
TRINITY_DN1099_c1_g1	532.18	36.24	44.48
TRINITY_DN1099_c1_g2	279	13.57	16.66
TRINITY_DN1099_c1_g3	0	0	0
TRINITY_DN109_c0_g1	1354	26.65	32.72
TRINITY_DN10_c0_g1	433	59.29	72.78
TRINITY_DN11000_c0_g1	343	6.22	7.64
TRINITY_DN11001_c0_g1	0	0	0
TRINITY_DN11002_c0_g1	521	25.18	30.91
TRINITY_DN11003_c0_g1	1572	30.14	36.99
TRINITY_DN11004_c0_g1	375	3.36	4.13
TRINITY_DN11005_c0_g1	1310	43.52	53.42
TRINITY_DN11006_c0_g1	73	7.05	8.65
TRINITY_DN11007_c0_g1	753	30.64	37.61
TRINITY_DN11008_c0_g1	1336	70.56	86.62
TRINITY_DN11009_c0_g1	334	6.22	7.63
TRINITY_DN1100_c0_g1	5	1.06	1.3
TRINITY_DN1100_c1_g1	108	57.01	69.98
TRINITY_DN11010_c0_g1	185	11.99	14.71
TRINITY_DN11011_c0_g1	2115	44.71	54.88
TRINITY_DN11012_c0_g1	386	16.4	20.13
TRINITY_DN11013_c0_g1	36	46.2	56.72
TRINITY_DN11014_c0_g1	548	8.61	10.57
TRINITY_DN11015_c0_g1	75	4.44	5.45
TRINITY_DN11016_c0_g1	73	2.07	2.55
TRINITY_DN11017_c0_g1	87.93	10.78	13.24
TRINITY_DN11018_c0_g1	821	8.19	10.05
TRINITY_DN11019_c0_g1	36	1.28	1.58
TRINITY_DN1101_c0_g1	440	10.16	12.47
TRINITY_DN1101_c1_g1	917	13.83	16.97
TRINITY_DN11020_c0_g1	2868	109.26	134.12
TRINITY_DN11021_c0_g1	1032	32.02	39.31
TRINITY_DN11022_c0_g1	443	9.07	11.13
TRINITY_DN11022_c1_g1	6	3	3.69
TRINITY_DN11023_c0_g1	1208.01	21.94	26.93
TRINITY_DN11023_c0_g2	109	8.97	11.01
TRINITY_DN11024_c1_g1	23	22.18	27.23
TRINITY_DN11024_c1_g2	2	0.45	0.56
TRINITY_DN11025_c0_g1	128	2.28	2.79
TRINITY_DN11026_c0_g1	87	8.05	9.88
TRINITY_DN11027_c0_g1	235	15.94	19.56
TRINITY_DN11028_c0_g1	24	4.8	5.89
TRINITY_DN11029_c0_g1	23	1.05	1.29
TRINITY_DN1102_c0_g1	106.78	64.9	79.67
TRINITY_DN11030_c0_g1	360	13.41	16.47
TRINITY_DN11031_c0_g1	169	5.35	6.57
TRINITY_DN11032_c0_g1	4479	100	122.75
TRINITY_DN11034_c0_g1	2479	22.54	27.67
TRINITY_DN11035_c0_g1	61	2.96	3.64
TRINITY_DN11036_c0_g1	104	24.99	30.68
TRINITY_DN11037_c0_g1	662	7.87	9.66
TRINITY_DN11038_c1_g1	0	0	0
TRINITY_DN11039_c0_g1	1118	28.32	34.76
TRINITY_DN11040_c0_g1	6	0.83	1.01
TRINITY_DN11041_c0_g1	25	13.16	16.16
TRINITY_DN11042_c0_g1	153	6.31	7.74
TRINITY_DN11043_c0_g1	64	1.94	2.39
TRINITY_DN11044_c0_g1	4386	208.14	255.5
TRINITY_DN11046_c0_g1	481.2	32.21	39.54
TRINITY_DN11046_c1_g1	1392	16.35	20.07
TRINITY_DN11047_c0_g1	146	19.22	23.59
TRINITY_DN11049_c0_g1	62	0.64	0.79
TRINITY_DN1104_c1_g1	95.68	67.8	83.22
TRINITY_DN11050_c0_g1	92	2.72	3.34
TRINITY_DN11051_c0_g1	9	0.75	0.92
TRINITY_DN11052_c0_g1	36	4.24	5.21
TRINITY_DN11053_c0_g1	20	4.24	5.2
TRINITY_DN11055_c0_g1	54	1.36	1.66
TRINITY_DN11058_c0_g1	2792	77.63	95.29
TRINITY_DN11059_c0_g1	12	1.86	2.28
TRINITY_DN1105_c0_g1	411	42.78	52.52
TRINITY_DN11060_c0_g1	184	4.59	5.64
TRINITY_DN11061_c0_g1	5576	243.21	298.54
TRINITY_DN11062_c0_g1	1776	30.93	37.97
TRINITY_DN11063_c0_g1	79	0.99	1.22
TRINITY_DN11064_c0_g1	1970	19.99	24.54
TRINITY_DN11065_c0_g1	207	5.06	6.21
TRINITY_DN11066_c0_g1	3556	50	61.37
TRINITY_DN11067_c0_g1	215	5.41	6.65
TRINITY_DN11067_c0_g2	2	0.61	0.75
TRINITY_DN11068_c0_g1	145	2.33	2.86
TRINITY_DN11069_c0_g1	65	4.56	5.59
TRINITY_DN1106_c0_g1	86	7.96	9.77
TRINITY_DN11070_c0_g1	48	8.15	10
TRINITY_DN11071_c0_g1	13	13.73	16.86
TRINITY_DN11072_c0_g1	414	5	6.14
TRINITY_DN11073_c0_g1	2276	78.99	96.96
TRINITY_DN11074_c0_g1	713	16.18	19.86
TRINITY_DN11075_c0_g1	347	11.7	14.36
TRINITY_DN11076_c0_g1	121	2.91	3.57
TRINITY_DN11077_c0_g1	5398	114.72	140.82
TRINITY_DN11078_c0_g1	1510	28.87	35.44
TRINITY_DN11079_c0_g1	1412	99.53	122.18
TRINITY_DN11079_c1_g1	747	32.54	39.95
TRINITY_DN1107_c0_g1	410	9.83	12.06
TRINITY_DN11080_c0_g1	0	0	0
TRINITY_DN11081_c0_g1	1104	10.68	13.12
TRINITY_DN11082_c0_g1	652	12.78	15.69
TRINITY_DN11083_c0_g1	467	7.6	9.33
TRINITY_DN11084_c0_g1	80	8.77	10.77
TRINITY_DN11085_c0_g1	501	12	14.73
TRINITY_DN11086_c0_g1	774	28.12	34.52
TRINITY_DN11087_c0_g1	82	2.21	2.72
TRINITY_DN11088_c0_g1	16	4.86	5.96
TRINITY_DN11088_c0_g2	6	4.88	5.99
TRINITY_DN11089_c0_g1	19.99	14.54	17.85
TRINITY_DN1108_c0_g1	7961	121.21	148.78
TRINITY_DN1108_c0_g2	2608	43.5	53.4
TRINITY_DN1108_c1_g1	118	5.17	6.35
TRINITY_DN11090_c0_g1	9	1.95	2.4
TRINITY_DN11091_c2_g1	0	0	0
TRINITY_DN11092_c0_g1	60	7.33	9
TRINITY_DN11092_c0_g2	12	10.61	13.02
TRINITY_DN11094_c0_g1	50	4.85	5.96
TRINITY_DN11094_c2_g1	0	0	0
TRINITY_DN11095_c0_g1	727	16.24	19.93
TRINITY_DN11096_c0_g1	6	3.08	3.78
TRINITY_DN11098_c0_g1	77.24	43.41	53.29
TRINITY_DN11098_c0_g2	151	49.66	60.95
TRINITY_DN11098_c1_g1	371	10.96	13.45
TRINITY_DN11099_c0_g1	17	5.25	6.44
TRINITY_DN1109_c0_g1	528	18.78	23.05
TRINITY_DN1109_c1_g1	171	16.78	20.59
TRINITY_DN1109_c2_g1	659	19.45	23.88
TRINITY_DN1109_c3_g1	474	27.64	33.93
TRINITY_DN110_c0_g1	3382	97.98	120.28
TRINITY_DN110_c0_g2	534	71.62	87.91
TRINITY_DN11101_c0_g1	41	7.69	9.44
TRINITY_DN11101_c1_g1	14	1.26	1.55
TRINITY_DN11102_c0_g1	2	1.57	1.93
TRINITY_DN11103_c0_g1	431	13.61	16.7
TRINITY_DN11103_c1_g1	7	0.57	0.7
TRINITY_DN11104_c0_g1	84	3.99	4.9
TRINITY_DN11105_c0_g1	5607	65.75	80.7
TRINITY_DN11105_c1_g1	15	12.61	15.47
TRINITY_DN11106_c0_g1	796	35.68	43.79
TRINITY_DN11107_c0_g1	18	1.51	1.85
TRINITY_DN11109_c0_g1	207	13	15.96
TRINITY_DN1110_c0_g1	893	17.51	21.5
TRINITY_DN1110_c1_g1	262	7.9	9.7
TRINITY_DN11110_c0_g1	72.05	9.66	11.86
TRINITY_DN11111_c0_g1	1316	54.65	67.09
TRINITY_DN11112_c0_g1	469	13.61	16.71
TRINITY_DN11113_c0_g1	13	1.94	2.38
TRINITY_DN11115_c0_g1	60.58	8.75	10.74
TRINITY_DN11116_c0_g1	1	1	1.23
TRINITY_DN11117_c0_g1	446	6.59	8.08
TRINITY_DN11118_c0_g1	1578	47.33	58.09
TRINITY_DN11119_c0_g1	2810	56.15	68.93
TRINITY_DN1111_c0_g1	1705	21.73	26.67
TRINITY_DN11120_c0_g1	598	17.71	21.74
TRINITY_DN11121_c0_g1	2596	58.25	71.5
TRINITY_DN11122_c0_g1	428	3.76	4.61
TRINITY_DN11123_c0_g1	12918	339.39	416.61
TRINITY_DN11124_c0_g1	218	3.62	4.45
TRINITY_DN11125_c0_g1	6	1.53	1.88
TRINITY_DN11125_c0_g2	158	6.27	7.69
TRINITY_DN11126_c0_g1	1039	10.49	12.88
TRINITY_DN11127_c0_g1	96	3.46	4.25
TRINITY_DN11127_c1_g1	5	3.05	3.74
TRINITY_DN11128_c0_g1	7149	45.48	55.83
TRINITY_DN11129_c0_g1	258	7.44	9.13
TRINITY_DN1112_c0_g1	181	18.9	23.2
TRINITY_DN11130_c0_g1	1962	42.25	51.86
TRINITY_DN11131_c0_g1	1307	52.12	63.98
TRINITY_DN11132_c0_g1	203	5.36	6.58
TRINITY_DN11132_c1_g1	0	0	0
TRINITY_DN11133_c0_g1	26	0.97	1.2
TRINITY_DN11134_c0_g1	818	6.83	8.39
TRINITY_DN11135_c1_g1	0	0	0
TRINITY_DN11137_c0_g1	391	15.56	19.1
TRINITY_DN11138_c0_g1	32	2.92	3.58
TRINITY_DN11139_c0_g1	4	2.82	3.47
TRINITY_DN1113_c0_g1	385.18	11.25	13.81
TRINITY_DN1113_c0_g2	827.19	27.36	33.59
TRINITY_DN1113_c0_g3	599	47.47	58.27
TRINITY_DN1113_c1_g1	5853	128.96	158.31
TRINITY_DN1113_c2_g1	43.82	16.17	19.85
TRINITY_DN11140_c0_g1	9	7.32	8.98
TRINITY_DN11141_c0_g1	1	0.06	0.07
TRINITY_DN11142_c0_g1	0	0	0
TRINITY_DN11143_c0_g1	251	7.57	9.3
TRINITY_DN11144_c0_g1	0	0	0
TRINITY_DN11146_c0_g1	7.83	3.52	4.32
TRINITY_DN11147_c0_g1	413	7.1	8.72
TRINITY_DN11148_c0_g1	15.01	2.9	3.57
TRINITY_DN11149_c0_g1	247	4.24	5.21
TRINITY_DN1114_c0_g1	4119	47.12	57.84
TRINITY_DN11151_c0_g1	2114	71.96	88.33
TRINITY_DN11151_c1_g1	10	8.55	10.49
TRINITY_DN11153_c0_g1	8	9.86	12.1
TRINITY_DN11154_c0_g1	37	4.04	4.96
TRINITY_DN11155_c0_g1	204	18.88	23.17
TRINITY_DN11156_c0_g1	3529	72.88	89.46
TRINITY_DN11157_c0_g1	778	10.82	13.28
TRINITY_DN11158_c0_g1	31	1.28	1.57
TRINITY_DN11159_c0_g1	25	1.87	2.3
TRINITY_DN1115_c0_g1	6126.51	216.53	265.79
TRINITY_DN11160_c0_g1	42	1.73	2.13
TRINITY_DN11160_c0_g2	0	0	0
TRINITY_DN11161_c0_g1	7966	152.09	186.69
TRINITY_DN11162_c0_g1	44	7.19	8.83
TRINITY_DN11162_c0_g2	22	18.81	23.09
TRINITY_DN11163_c0_g1	634	12.13	14.9
TRINITY_DN11164_c0_g1	5	0.88	1.08
TRINITY_DN11165_c0_g1	1859	19.78	24.29
TRINITY_DN11166_c0_g1	2619	46.1	56.59
TRINITY_DN11167_c0_g1	312	52.16	64.03
TRINITY_DN11168_c0_g1	625	68.24	83.76
TRINITY_DN11169_c0_g1	2986.96	48.77	59.87
TRINITY_DN1116_c0_g1	2405	39.96	49.05
TRINITY_DN1116_c0_g2	160	11.21	13.76
TRINITY_DN1116_c1_g1	148	16.61	20.39
TRINITY_DN1116_c2_g1	298	16.27	19.97
TRINITY_DN11170_c0_g1	18	6.08	7.46
TRINITY_DN11172_c0_g1	2116	29.75	36.52
TRINITY_DN11173_c0_g1	5	3.14	3.85
TRINITY_DN11174_c0_g1	0	0	0
TRINITY_DN11175_c0_g1	35	2.51	3.08
TRINITY_DN11176_c0_g1	51	1.9	2.33
TRINITY_DN11177_c0_g1	459	7.79	9.56
TRINITY_DN11178_c0_g1	122	2.69	3.31
TRINITY_DN11179_c0_g1	97	1.75	2.15
TRINITY_DN1117_c0_g1	11201	585.56	718.78
TRINITY_DN1117_c1_g1	2879	292.89	359.52
TRINITY_DN11181_c0_g1	1	0.14	0.18
TRINITY_DN11182_c0_g1	0	0	0
TRINITY_DN11183_c0_g1	307	18.23	22.38
TRINITY_DN11183_c1_g1	0	0	0
TRINITY_DN11184_c0_g1	3628	21.4	26.27
TRINITY_DN11185_c0_g1	712	160.36	196.84
TRINITY_DN11185_c0_g2	615	89.89	110.34
TRINITY_DN11187_c0_g1	128	1.76	2.16
TRINITY_DN11188_c0_g1	52	2.55	3.13
TRINITY_DN11189_c0_g1	37	10.95	13.44
TRINITY_DN1118_c0_g1	677	19.79	24.29
TRINITY_DN11190_c0_g1	232	5.97	7.33
TRINITY_DN11192_c0_g1	176	7.02	8.62
TRINITY_DN11193_c0_g1	4	2	2.46
TRINITY_DN11194_c0_g1	6	0.29	0.36
TRINITY_DN11195_c0_g1	766	214.77	263.64
TRINITY_DN11196_c0_g1	61	2.67	3.28
TRINITY_DN11197_c0_g1	12	12.22	15
TRINITY_DN11198_c0_g1	1531	35.08	43.06
TRINITY_DN11199_c0_g1	7	0.64	0.79
TRINITY_DN1119_c0_g1	446	31.64	38.83
TRINITY_DN111_c0_g1	520	18.04	22.15
TRINITY_DN11200_c0_g1	11	4.23	5.19
TRINITY_DN11201_c0_g1	81	1.69	2.08
TRINITY_DN11201_c1_g1	80	1.14	1.4
TRINITY_DN11202_c0_g1	302	10.78	13.23
TRINITY_DN11203_c0_g1	1256	14.49	17.79
TRINITY_DN11204_c0_g1	4720	194.95	239.3
TRINITY_DN11205_c0_g1	0	0	0
TRINITY_DN11206_c0_g1	11	5.31	6.51
TRINITY_DN11207_c0_g1	195	8.03	9.85
TRINITY_DN11207_c1_g1	6	0.33	0.41
TRINITY_DN11207_c2_g1	26	1.47	1.81
TRINITY_DN11208_c0_g1	299.99	3.59	4.41
TRINITY_DN11209_c0_g1	1262.78	20.11	24.68
TRINITY_DN11209_c0_g2	0	0	0
TRINITY_DN1120_c0_g1	563	13.09	16.07
TRINITY_DN11210_c0_g1	144	4.69	5.76
TRINITY_DN11211_c0_g1	1587	24.39	29.94
TRINITY_DN11212_c0_g1	145	11.13	13.66
TRINITY_DN11213_c0_g1	1874	32.21	39.54
TRINITY_DN11213_c1_g1	14	1.17	1.44
TRINITY_DN11214_c0_g1	683	29.91	36.71
TRINITY_DN11215_c0_g1	138	2.57	3.16
TRINITY_DN11216_c0_g1	8756	190.38	233.69
TRINITY_DN11217_c0_g1	905	27.84	34.18
TRINITY_DN11218_c0_g1	2121	109.11	133.94
TRINITY_DN11219_c0_g1	1236	33.48	41.1
TRINITY_DN1121_c0_g1	1022	35.06	43.03
TRINITY_DN11220_c0_g1	2016	44.92	55.14
TRINITY_DN11221_c0_g1	535	52.24	64.13
TRINITY_DN11222_c0_g1	1111	33.39	40.99
TRINITY_DN11223_c1_g1	379	15.56	19.11
TRINITY_DN11224_c0_g1	4437	78.75	96.66
TRINITY_DN11225_c0_g1	135	3.51	4.3
TRINITY_DN11226_c0_g1	1188	88.94	109.18
TRINITY_DN11227_c0_g1	492	9.82	12.06
TRINITY_DN11228_c0_g1	281.91	17.04	20.91
TRINITY_DN11229_c0_g1	215	6.24	7.66
TRINITY_DN1122_c0_g1	305	105.02	128.91
TRINITY_DN1122_c0_g2	1288	82.81	101.65
TRINITY_DN11230_c0_g1	321	2.48	3.04
TRINITY_DN11230_c0_g2	38	4.45	5.46
TRINITY_DN11230_c1_g1	804	23.43	28.76
TRINITY_DN11231_c0_g1	73	6.74	8.27
TRINITY_DN11232_c0_g1	413	11.51	14.13
TRINITY_DN11233_c0_g1	1055	15.91	19.53
TRINITY_DN11234_c0_g1	799	20.44	25.09
TRINITY_DN11235_c0_g1	120	1.75	2.15
TRINITY_DN11236_c0_g1	47	1.2	1.47
TRINITY_DN11237_c0_g1	22	1.1	1.35
TRINITY_DN11238_c0_g1	588	7.69	9.45
TRINITY_DN11239_c0_g1	42	0.39	0.47
TRINITY_DN1123_c0_g1	4299	120.57	148
TRINITY_DN11240_c0_g1	31	3.06	3.75
TRINITY_DN11241_c0_g1	246	9.45	11.6
TRINITY_DN11242_c0_g1	1175	19.83	24.35
TRINITY_DN11243_c0_g1	96	1.38	1.7
TRINITY_DN11244_c0_g1	9	1.01	1.24
TRINITY_DN11245_c0_g1	788	20.81	25.54
TRINITY_DN11246_c0_g1	15	3.16	3.88
TRINITY_DN11247_c0_g1	96	1.78	2.18
TRINITY_DN11248_c0_g1	342	9.27	11.37
TRINITY_DN11249_c0_g1	1660	133.63	164.03
TRINITY_DN1124_c0_g1	99	18	22.09
TRINITY_DN11250_c0_g1	38	4.72	5.8
TRINITY_DN11251_c0_g1	1794	22.08	27.1
TRINITY_DN11252_c0_g1	192	7.79	9.56
TRINITY_DN11253_c0_g1	49	2.7	3.31
TRINITY_DN11254_c0_g1	1073	53.66	65.87
TRINITY_DN11255_c0_g1	373	12.18	14.95
TRINITY_DN11256_c0_g1	520	23.06	28.31
TRINITY_DN11257_c0_g1	453	13.11	16.1
TRINITY_DN11258_c0_g1	487	11.67	14.32
TRINITY_DN11259_c0_g1	124	5.48	6.73
TRINITY_DN1125_c0_g1	2152	46.31	56.85
TRINITY_DN11260_c0_g1	90	5.97	7.33
TRINITY_DN11261_c0_g1	131	2.81	3.45
TRINITY_DN11263_c0_g1	38	16.49	20.24
TRINITY_DN11264_c0_g1	828	12.98	15.94
TRINITY_DN11264_c1_g1	12	1.69	2.07
TRINITY_DN11265_c0_g1	60	6.16	7.56
TRINITY_DN11266_c0_g1	633	30.77	37.77
TRINITY_DN11267_c0_g1	16	1.46	1.79
TRINITY_DN11268_c0_g1	0	0	0
TRINITY_DN11268_c1_g1	50	15.05	18.47
TRINITY_DN11269_c0_g1	15	1.21	1.49
TRINITY_DN1126_c0_g1	1000	33.59	41.24
TRINITY_DN1126_c0_g2	1208	51.99	63.82
TRINITY_DN11270_c0_g1	240	18.17	22.3
TRINITY_DN11271_c0_g1	50	14.8	18.16
TRINITY_DN11272_c0_g1	222.99	6.17	7.57
TRINITY_DN11272_c1_g1	26	3.74	4.59
TRINITY_DN11272_c2_g1	32	7.03	8.63
TRINITY_DN11273_c0_g1	83	2.55	3.13
TRINITY_DN11273_c1_g1	33	1.75	2.15
TRINITY_DN11274_c0_g1	39	8.19	10.06
TRINITY_DN11275_c0_g1	1007	12.62	15.49
TRINITY_DN11276_c0_g1	293	5.68	6.98
TRINITY_DN11277_c0_g1	43	6.73	8.26
TRINITY_DN11278_c0_g1	29.77	3.82	4.69
TRINITY_DN11278_c0_g2	38.23	5.93	7.27
TRINITY_DN11279_c0_g1	9	5.27	6.47
TRINITY_DN1127_c0_g1	4828	223.95	274.9
TRINITY_DN1127_c1_g1	47	14.89	18.28
TRINITY_DN11280_c0_g1	160	9.2	11.29
TRINITY_DN11281_c0_g1	365	7.25	8.89
TRINITY_DN11281_c1_g1	16	4.03	4.95
TRINITY_DN11282_c0_g1	19	1.85	2.28
TRINITY_DN11282_c1_g1	21.01	14.6	17.92
TRINITY_DN11283_c0_g1	924	34.54	42.4
TRINITY_DN11284_c0_g1	17	1.06	1.3
TRINITY_DN11285_c0_g1	192	6.18	7.59
TRINITY_DN11286_c0_g1	1025	14.91	18.31
TRINITY_DN11286_c2_g1	8	1.31	1.61
TRINITY_DN11287_c0_g1	239	5.64	6.93
TRINITY_DN11288_c0_g1	1642	18	22.1
TRINITY_DN11289_c0_g1	64	32.72	40.16
TRINITY_DN1128_c0_g1	4348	333.41	409.26
TRINITY_DN11290_c0_g1	379	8.88	10.91
TRINITY_DN11291_c0_g1	13	1.05	1.28
TRINITY_DN11292_c0_g1	191	9.75	11.97
TRINITY_DN11295_c0_g1	1294	38.58	47.36
TRINITY_DN11296_c0_g1	21	0.7	0.86
TRINITY_DN11299_c0_g1	4	0.4	0.49
TRINITY_DN11299_c2_g1	2	1.17	1.44
TRINITY_DN1129_c0_g1	591	15	18.41
TRINITY_DN112_c0_g1	2666.01	28.76	35.3
TRINITY_DN112_c0_g2	1125	66.26	81.34
TRINITY_DN112_c1_g1	202	21.66	26.58
TRINITY_DN11300_c0_g1	19	0.97	1.19
TRINITY_DN11301_c0_g1	170	2.5	3.07
TRINITY_DN11303_c0_g1	42	2.86	3.51
TRINITY_DN11304_c0_g1	472	16.57	20.34
TRINITY_DN11305_c0_g1	204	129.86	159.4
TRINITY_DN11305_c1_g1	1892	29.23	35.88
TRINITY_DN11306_c0_g1	3871	84.22	103.38
TRINITY_DN11307_c0_g1	283.84	3.56	4.37
TRINITY_DN11308_c0_g1	1998	44.51	54.63
TRINITY_DN11309_c0_g1	396	23.36	28.68
TRINITY_DN11309_c1_g1	14	6.21	7.63
TRINITY_DN11309_c2_g1	9	0.93	1.14
TRINITY_DN1130_c0_g1	58.45	28.54	35.03
TRINITY_DN11310_c0_g1	409	8.8	10.81
TRINITY_DN11311_c0_g1	619	11.12	13.65
TRINITY_DN11312_c0_g1	113	1.95	2.4
TRINITY_DN11313_c0_g1	3864	111.05	136.32
TRINITY_DN11314_c0_g1	7	0.34	0.42
TRINITY_DN11315_c0_g1	3660	112.6	138.22
TRINITY_DN11316_c0_g1	41	24	29.46
TRINITY_DN11317_c0_g1	49	3.85	4.72
TRINITY_DN11318_c0_g1	83	6.02	7.39
TRINITY_DN1131_c0_g1	68	43.91	53.9
TRINITY_DN1131_c1_g1	1815.64	74.82	91.84
TRINITY_DN1131_c2_g1	37.04	3.08	3.79
TRINITY_DN1131_c3_g1	73	42.15	51.74
TRINITY_DN1131_c4_g1	13	1.06	1.3
TRINITY_DN11320_c0_g1	305	8.5	10.43
TRINITY_DN11320_c0_g2	19	3.66	4.49
TRINITY_DN11321_c0_g1	116	6.93	8.51
TRINITY_DN11323_c0_g1	56	2.61	3.2
TRINITY_DN11323_c0_g2	0	0	0
TRINITY_DN11324_c0_g1	202	2.76	3.39
TRINITY_DN11325_c0_g1	30	4.43	5.43
TRINITY_DN11326_c0_g1	1013	12.55	15.41
TRINITY_DN11326_c1_g1	24	2.14	2.63
TRINITY_DN11327_c0_g1	96	3.12	3.83
TRINITY_DN11328_c0_g1	23	2.97	3.65
TRINITY_DN11329_c0_g1	453	11.5	14.12
TRINITY_DN1132_c0_g1	1637	18.05	22.15
TRINITY_DN11330_c0_g1	61	7.21	8.85
TRINITY_DN11331_c0_g1	224	4.4	5.41
TRINITY_DN11332_c0_g1	633	11.58	14.22
TRINITY_DN11333_c0_g1	23	15.99	19.63
TRINITY_DN11334_c0_g1	7754	127.78	156.85
TRINITY_DN11335_c0_g1	895	45.46	55.8
TRINITY_DN11336_c0_g1	140	13.81	16.95
TRINITY_DN11337_c0_g1	60	13.51	16.58
TRINITY_DN11338_c0_g1	46	41.54	50.99
TRINITY_DN11339_c0_g1	719	9.37	11.5
TRINITY_DN1133_c0_g1	10117	89.37	109.7
TRINITY_DN11341_c0_g1	2737	38.99	47.86
TRINITY_DN11343_c0_g1	558	8.69	10.67
TRINITY_DN11344_c0_g1	1091	23.89	29.32
TRINITY_DN11345_c0_g1	2	0.12	0.14
TRINITY_DN11345_c1_g1	0	0	0
TRINITY_DN11346_c0_g1	2	1.14	1.4
TRINITY_DN11347_c0_g1	10	10	12.27
TRINITY_DN11348_c0_g1	0	0	0
TRINITY_DN11349_c0_g1	9	13.39	16.44
TRINITY_DN1134_c0_g1	869	12.97	15.92
TRINITY_DN11350_c0_g1	210	2.62	3.21
TRINITY_DN11351_c0_g1	1456	193.83	237.92
TRINITY_DN11352_c0_g1	460	8.74	10.73
TRINITY_DN11353_c0_g1	2658	137.55	168.84
TRINITY_DN11354_c0_g1	381	7.86	9.65
TRINITY_DN11355_c0_g1	608	10.57	12.97
TRINITY_DN11356_c0_g1	148.9	14.21	17.44
TRINITY_DN11357_c0_g1	3827	28.37	34.83
TRINITY_DN11358_c0_g1	706	32.5	39.89
TRINITY_DN11359_c0_g1	44	1.15	1.41
TRINITY_DN1135_c0_g1	992	20.64	25.33
TRINITY_DN1135_c1_g1	16	15.99	19.63
TRINITY_DN11360_c0_g1	45	3.43	4.21
TRINITY_DN11360_c0_g2	6	3.08	3.78
TRINITY_DN11360_c0_g3	2	0.17	0.21
TRINITY_DN11361_c0_g1	1352	14.97	18.38
TRINITY_DN11362_c0_g1	1786	19.78	24.28
TRINITY_DN11363_c0_g1	1033	13.28	16.3
TRINITY_DN11364_c0_g1	8	2.33	2.86
TRINITY_DN11365_c0_g1	1422	10.75	13.2
TRINITY_DN11366_c0_g1	2459	30.61	37.57
TRINITY_DN11367_c0_g1	163	6.49	7.97
TRINITY_DN11368_c0_g1	139	8.98	11.02
TRINITY_DN11369_c0_g1	88	8.71	10.69
TRINITY_DN11369_c1_g1	6	5.89	7.23
TRINITY_DN1136_c0_g1	540.16	40.34	49.52
TRINITY_DN1136_c1_g1	227	36.14	44.37
TRINITY_DN1136_c3_g1	198.81	15.3	18.78
TRINITY_DN1136_c4_g1	16	13.23	16.23
TRINITY_DN11370_c0_g1	73	1.94	2.38
TRINITY_DN11371_c0_g1	3	0.74	0.9
TRINITY_DN11371_c0_g2	4313	74.11	90.97
TRINITY_DN11372_c0_g1	459	5.3	6.51
TRINITY_DN11373_c0_g1	269	9.81	12.04
TRINITY_DN11374_c0_g1	1054	19.87	24.39
TRINITY_DN11375_c0_g1	118	3.61	4.44
TRINITY_DN11376_c0_g1	58	2.02	2.48
TRINITY_DN11377_c0_g1	15	1.5	1.84
TRINITY_DN11378_c0_g1	81	2.4	2.95
TRINITY_DN11379_c0_g1	104	2.98	3.65
TRINITY_DN1137_c0_g1	646	12.81	15.72
TRINITY_DN11380_c0_g1	124	7.35	9.02
TRINITY_DN11381_c0_g1	72	1.78	2.19
TRINITY_DN11382_c0_g1	419	11.77	14.45
TRINITY_DN11383_c0_g1	43	1.67	2.05
TRINITY_DN11384_c0_g1	238	5.71	7.01
TRINITY_DN11385_c0_g1	809	15.06	18.48
TRINITY_DN11385_c1_g1	9	0.88	1.08
TRINITY_DN11386_c0_g1	246	2.98	3.66
TRINITY_DN11387_c0_g1	82	19.49	23.92
TRINITY_DN11388_c0_g1	0	0	0
TRINITY_DN1138_c0_g1	49	11.11	13.63
TRINITY_DN1138_c1_g1	2148.67	57.06	70.04
TRINITY_DN1138_c2_g1	6	9.12	11.2
TRINITY_DN1138_c3_g1	20	16.81	20.63
TRINITY_DN11390_c0_g1	1036	19.65	24.12
TRINITY_DN11391_c0_g1	87	4.27	5.24
TRINITY_DN11392_c0_g1	128	3.07	3.77
TRINITY_DN11393_c0_g1	42	7.52	9.23
TRINITY_DN11394_c0_g1	64	1.69	2.08
TRINITY_DN11395_c0_g1	19	2.53	3.1
TRINITY_DN11396_c0_g1	6	2.11	2.59
TRINITY_DN11397_c0_g1	430	18.87	23.16
TRINITY_DN11398_c0_g1	51	12.59	15.46
TRINITY_DN11399_c0_g1	4	0.78	0.96
TRINITY_DN1139_c0_g1	146	4.73	5.8
TRINITY_DN113_c0_g1	789	33	40.51
TRINITY_DN113_c0_g2	0	0	0
TRINITY_DN113_c0_g3	23	30.13	36.99
TRINITY_DN113_c1_g1	291	6.57	8.07
TRINITY_DN113_c1_g2	825	45.52	55.88
TRINITY_DN113_c2_g1	501	19.95	24.49
TRINITY_DN11400_c0_g1	11.04	7.79	9.57
TRINITY_DN11401_c0_g1	1	0.03	0.03
TRINITY_DN11402_c0_g1	174	9.83	12.06
TRINITY_DN11403_c0_g1	0	0	0
TRINITY_DN11404_c0_g1	38	2.95	3.62
TRINITY_DN11405_c0_g1	3	3.77	4.63
TRINITY_DN11405_c0_g2	0	0	0
TRINITY_DN11406_c0_g1	2	1.07	1.31
TRINITY_DN11407_c0_g1	9	3.73	4.58
TRINITY_DN11408_c0_g1	10	11.62	14.26
TRINITY_DN1140_c0_g1	360	5.22	6.41
TRINITY_DN1140_c1_g1	419	9.54	11.72
TRINITY_DN1140_c2_g1	0	0	0
TRINITY_DN11410_c0_g1	430	9.91	12.16
TRINITY_DN11410_c1_g1	4	0.6	0.74
TRINITY_DN11411_c0_g1	19	0.94	1.16
TRINITY_DN11412_c0_g1	713	14.73	18.09
TRINITY_DN11413_c0_g1	23	5.31	6.52
TRINITY_DN11414_c0_g1	5	2.97	3.64
TRINITY_DN11415_c0_g1	87	31.47	38.63
TRINITY_DN11416_c0_g1	385	8.85	10.86
TRINITY_DN11417_c0_g1	121	5.98	7.35
TRINITY_DN11417_c1_g1	2824	21.1	25.9
TRINITY_DN11418_c0_g1	2448	56.01	68.76
TRINITY_DN11419_c0_g1	7023	68.28	83.82
TRINITY_DN1141_c0_g1	770	12.09	14.84
TRINITY_DN11420_c0_g1	77	1.81	2.22
TRINITY_DN11421_c0_g1	51	3.05	3.75
TRINITY_DN11422_c0_g1	6401	120.57	148
TRINITY_DN11423_c0_g1	588	33.35	40.94
TRINITY_DN11424_c0_g1	660	8.28	10.17
TRINITY_DN11425_c0_g1	601	25.37	31.14
TRINITY_DN11426_c0_g1	724	19.14	23.49
TRINITY_DN11427_c0_g1	94	1.14	1.4
TRINITY_DN11428_c0_g1	805	17.17	21.07
TRINITY_DN11429_c0_g1	26	1.47	1.8
TRINITY_DN1142_c0_g1	2326	13.08	16.06
TRINITY_DN11430_c0_g1	37	0.91	1.11
TRINITY_DN11431_c0_g1	75	24.2	29.7
TRINITY_DN11432_c0_g1	462	17.07	20.96
TRINITY_DN11434_c0_g1	224	3.33	4.09
TRINITY_DN11435_c0_g1	32	4.68	5.74
TRINITY_DN11436_c0_g1	3017	177.4	217.76
TRINITY_DN11437_c0_g1	416	12.58	15.44
TRINITY_DN11438_c0_g1	700	22.46	27.57
TRINITY_DN11439_c0_g1	1200	32.29	39.63
TRINITY_DN1143_c0_g1	4948	151.37	185.81
TRINITY_DN11440_c0_g1	288	19.17	23.53
TRINITY_DN11440_c1_g1	2	2.79	3.42
TRINITY_DN11441_c0_g1	74	4.61	5.66
TRINITY_DN11442_c0_g1	17	1.67	2.05
TRINITY_DN11443_c0_g1	310	5.08	6.23
TRINITY_DN11444_c0_g1	232	12.53	15.38
TRINITY_DN11445_c0_g1	39	6.68	8.2
TRINITY_DN11446_c0_g1	2319	205.55	252.32
TRINITY_DN11447_c0_g1	929	19.94	24.47
TRINITY_DN11448_c0_g1	371	6.24	7.66
TRINITY_DN11448_c1_g1	1	0.42	0.52
TRINITY_DN11449_c0_g1	417	9.59	11.77
TRINITY_DN1144_c0_g1	2974	28.03	34.41
TRINITY_DN11450_c0_g1	701	8.24	10.11
TRINITY_DN11451_c0_g1	353	24.98	30.66
TRINITY_DN11452_c0_g1	6600	184.79	226.83
TRINITY_DN11453_c0_g1	412	8.78	10.77
TRINITY_DN11454_c0_g1	151	3.7	4.55
TRINITY_DN11454_c1_g1	0	0	0
TRINITY_DN11454_c2_g1	12	2.62	3.22
TRINITY_DN11454_c3_g1	1	0.73	0.89
TRINITY_DN11454_c4_g1	3	0.61	0.75
TRINITY_DN11455_c0_g1	233	3.73	4.58
TRINITY_DN11456_c0_g1	117	5.93	7.27
TRINITY_DN11457_c0_g1	4	6.08	7.47
TRINITY_DN11459_c0_g1	115	6.6	8.1
TRINITY_DN1145_c0_g1	1825	31.21	38.31
TRINITY_DN1145_c1_g1	56	13.41	16.46
TRINITY_DN11460_c0_g1	66	3.44	4.22
TRINITY_DN11461_c0_g1	241	9.78	12
TRINITY_DN11462_c0_g1	10	0.37	0.46
TRINITY_DN11463_c0_g1	7	7.39	9.08
TRINITY_DN11464_c0_g1	692	12.67	15.56
TRINITY_DN11465_c0_g1	6.82	2.6	3.19
TRINITY_DN11466_c0_g1	4027	153.37	188.27
TRINITY_DN11468_c0_g1	2231	77.94	95.68
TRINITY_DN11469_c0_g1	19	14.96	18.36
TRINITY_DN1146_c0_g1	110	10.81	13.27
TRINITY_DN1146_c0_g2	724	47.48	58.29
TRINITY_DN11470_c0_g1	598	18.54	22.75
TRINITY_DN11471_c0_g1	33	5.63	6.91
TRINITY_DN11472_c0_g1	434	17.84	21.9
TRINITY_DN11474_c0_g1	14	15.35	18.85
TRINITY_DN11475_c0_g1	103	2.83	3.47
TRINITY_DN11476_c0_g1	94	4.14	5.08
TRINITY_DN11477_c0_g1	16.96	10.06	12.35
TRINITY_DN11479_c0_g1	2	0.25	0.3
TRINITY_DN1147_c0_g1	456	7.28	8.93
TRINITY_DN11480_c0_g1	8199	269.36	330.65
TRINITY_DN11481_c0_g1	1829	20.46	25.12
TRINITY_DN11482_c0_g1	20	18.62	22.85
TRINITY_DN11483_c0_g1	89	2.72	3.34
TRINITY_DN11484_c0_g1	266	8.66	10.63
TRINITY_DN11485_c0_g1	369	16.29	20
TRINITY_DN11486_c0_g1	18	4.24	5.21
TRINITY_DN11487_c0_g1	7	2.07	2.54
TRINITY_DN11488_c0_g1	8	0.45	0.55
TRINITY_DN11488_c1_g1	1	0.19	0.23
TRINITY_DN11489_c0_g1	13	2.48	3.04
TRINITY_DN1148_c0_g1	644	10.92	13.41
TRINITY_DN1148_c0_g2	418	9.77	12
TRINITY_DN1148_c1_g1	11	3.4	4.17
TRINITY_DN11490_c0_g1	1504	83.76	102.82
TRINITY_DN11491_c0_g1	7205	69.23	84.98
TRINITY_DN11492_c0_g1	17	3.09	3.79
TRINITY_DN11493_c0_g1	27	4.96	6.09
TRINITY_DN11494_c0_g1	33.12	30.3	37.19
TRINITY_DN11495_c0_g1	12	4.17	5.12
TRINITY_DN11496_c0_g1	2611	41.54	50.99
TRINITY_DN11497_c0_g1	580	20.24	24.85
TRINITY_DN11498_c0_g1	1781	24.9	30.57
TRINITY_DN11499_c0_g1	2367	43.87	53.86
TRINITY_DN1149_c1_g1	14	9.01	11.06
TRINITY_DN1149_c1_g2	14	5.54	6.8
TRINITY_DN114_c0_g1	1555	17.65	21.67
TRINITY_DN11500_c0_g1	63	14.55	17.87
TRINITY_DN11501_c0_g1	226	8.21	10.08
TRINITY_DN11502_c0_g1	522	13.46	16.52
TRINITY_DN11503_c0_g1	1668	37.15	45.6
TRINITY_DN11503_c1_g1	11	10.8	13.26
TRINITY_DN11504_c0_g1	12	12.91	15.85
TRINITY_DN11505_c0_g1	126	2.46	3.02
TRINITY_DN11506_c0_g1	33	3.26	4
TRINITY_DN11507_c0_g1	6	6.58	8.08
TRINITY_DN11508_c0_g1	96	14.88	18.27
TRINITY_DN11509_c0_g1	1124	91.27	112.04
TRINITY_DN1150_c0_g1	3310	80.57	98.9
TRINITY_DN1150_c0_g2	6	1.99	2.44
TRINITY_DN11510_c0_g1	0	0	0
TRINITY_DN11511_c0_g1	57	2.64	3.25
TRINITY_DN11512_c0_g1	20	2.65	3.26
TRINITY_DN11513_c0_g1	409	7.81	9.59
TRINITY_DN11514_c0_g1	6	0.7	0.85
TRINITY_DN11515_c0_g1	1884	45.02	55.26
TRINITY_DN11516_c0_g1	439	6.34	7.78
TRINITY_DN11517_c0_g1	8	0.42	0.51
TRINITY_DN11518_c0_g1	0	0	0
TRINITY_DN11519_c1_g1	21	25.89	31.77
TRINITY_DN1151_c0_g1	2611	41.95	51.49
TRINITY_DN1151_c1_g1	326	9.29	11.41
TRINITY_DN1151_c2_g1	122	6.02	7.39
TRINITY_DN11520_c0_g1	80	1.5	1.85
TRINITY_DN11521_c0_g1	905	14.03	17.23
TRINITY_DN11522_c0_g1	34	4.1	5.03
TRINITY_DN11523_c0_g1	1	0.38	0.47
TRINITY_DN11523_c0_g2	10	1.22	1.5
TRINITY_DN11525_c0_g1	14	14.79	18.15
TRINITY_DN11526_c0_g1	4	0.8	0.98
TRINITY_DN11527_c0_g1	14	9.04	11.1
TRINITY_DN11529_c0_g1	7	1.79	2.2
TRINITY_DN1152_c0_g1	561	20.48	25.14
TRINITY_DN11530_c0_g1	18	2.56	3.14
TRINITY_DN11531_c0_g1	42	2.39	2.93
TRINITY_DN11532_c0_g1	12	2.03	2.49
TRINITY_DN11533_c0_g1	0	0	0
TRINITY_DN11534_c0_g1	71	7.66	9.4
TRINITY_DN11535_c0_g1	14	2.56	3.14
TRINITY_DN11536_c0_g1	476	10.77	13.23
TRINITY_DN11537_c0_g1	12	10.79	13.25
TRINITY_DN11538_c0_g1	3	4.01	4.93
TRINITY_DN11539_c0_g1	1	0.24	0.29
TRINITY_DN1153_c0_g1	3609	106.94	131.27
TRINITY_DN1153_c1_g1	71	4.89	6
TRINITY_DN1153_c2_g1	4	0.52	0.63
TRINITY_DN11540_c0_g1	36	4.93	6.06
TRINITY_DN11541_c0_g1	1444	56.7	69.6
TRINITY_DN11542_c0_g1	10	10	12.27
TRINITY_DN11543_c0_g1	493.28	18.48	22.69
TRINITY_DN11544_c0_g1	13	8.52	10.46
TRINITY_DN11545_c0_g1	19	14.49	17.78
TRINITY_DN11546_c0_g1	193	26.95	33.08
TRINITY_DN11546_c1_g1	204	11.98	14.7
TRINITY_DN11546_c2_g1	10	1.13	1.39
TRINITY_DN11547_c0_g1	1158	21.53	26.43
TRINITY_DN11547_c1_g1	255	19.02	23.35
TRINITY_DN11548_c0_g1	218	8.49	10.42
TRINITY_DN11549_c0_g1	13	4.12	5.06
TRINITY_DN1154_c0_g1	2562	59.1	72.54
TRINITY_DN1154_c1_g1	5497	116.29	142.75
TRINITY_DN1154_c2_g1	29	13.65	16.76
TRINITY_DN1154_c3_g1	48	1.91	2.35
TRINITY_DN11551_c0_g1	941	47	57.69
TRINITY_DN11552_c0_g1	480	7.38	9.06
TRINITY_DN11554_c0_g1	371	3.72	4.56
TRINITY_DN11555_c0_g1	205	6.78	8.33
TRINITY_DN11556_c0_g1	5440	55.93	68.66
TRINITY_DN11557_c0_g1	2	1.17	1.44
TRINITY_DN11558_c0_g1	101	1.5	1.85
TRINITY_DN11559_c0_g1	16	5.35	6.57
TRINITY_DN1155_c0_g1	324	18.72	22.98
TRINITY_DN11560_c0_g1	46	0.64	0.79
TRINITY_DN11561_c0_g1	406	8.39	10.3
TRINITY_DN11562_c0_g1	696	18.95	23.27
TRINITY_DN11563_c0_g1	17	6.09	7.47
[truncated: 63,501 more rows]

## Sheet: June OFF 1
gene_id	count	TPM	FPKM
TRINITY_DN0_c0_g1	476	17.45	21.8
TRINITY_DN10000_c0_g1	4	2.3	2.87
TRINITY_DN10001_c0_g1	346	9.95	12.43
TRINITY_DN10002_c0_g1	3	1.27	1.59
TRINITY_DN10003_c0_g1	169	107.24	133.96
TRINITY_DN10004_c0_g1	1826	81.15	101.37
TRINITY_DN10006_c0_g1	0	0	0
TRINITY_DN10007_c0_g1	9	1.17	1.46
TRINITY_DN10008_c0_g1	67	2.55	3.19
TRINITY_DN10009_c0_g1	2	0.57	0.71
TRINITY_DN1000_c0_g1	79	3.25	4.06
TRINITY_DN10010_c0_g1	43	2.69	3.36
TRINITY_DN10011_c0_g1	11	5.56	6.94
TRINITY_DN10012_c0_g1	7	8.95	11.18
TRINITY_DN10013_c0_g1	74	26.18	32.7
TRINITY_DN10015_c0_g1	147	9.61	12.01
TRINITY_DN10016_c0_g1	145	31.21	38.99
TRINITY_DN10017_c0_g1	5	0.2	0.25
TRINITY_DN10018_c0_g1	9	4.37	5.45
TRINITY_DN1001_c0_g1	17	5.33	6.66
TRINITY_DN1001_c1_g1	6	2.47	3.09
TRINITY_DN10020_c0_g1	227	16.04	20.03
TRINITY_DN10022_c0_g1	51	6.87	8.58
TRINITY_DN10023_c0_g1	79.52	5.53	6.9
TRINITY_DN10023_c1_g1	67	4.8	6
TRINITY_DN10023_c1_g2	3	7.2	8.99
TRINITY_DN10023_c2_g1	9	15.63	19.52
TRINITY_DN10023_c3_g1	5	12.6	15.74
TRINITY_DN10023_c4_g1	1.48	3.29	4.11
TRINITY_DN10024_c0_g1	167	5.99	7.48
TRINITY_DN10025_c0_g1	659	92.41	115.43
TRINITY_DN10026_c0_g1	59	5.07	6.33
TRINITY_DN10028_c0_g1	621	85.25	106.5
TRINITY_DN10029_c0_g1	523	7.86	9.82
TRINITY_DN10029_c1_g1	0	0	0
TRINITY_DN1002_c0_g1	328	33.74	42.15
TRINITY_DN10030_c0_g1	2	0.96	1.2
TRINITY_DN10031_c0_g1	7	6.36	7.94
TRINITY_DN10032_c0_g1	524	45.5	56.83
TRINITY_DN10033_c0_g1	130	37.86	47.29
TRINITY_DN10034_c0_g1	25	3.19	3.99
TRINITY_DN10035_c0_g1	5	6.32	7.9
TRINITY_DN10036_c0_g1	106	4.31	5.38
TRINITY_DN10037_c0_g1	1997	52.26	65.28
TRINITY_DN10038_c0_g1	128	18.58	23.21
TRINITY_DN10039_c0_g1	21	1.38	1.72
TRINITY_DN1003_c0_g1	411	21.92	27.38
TRINITY_DN10040_c0_g1	7	0.42	0.52
TRINITY_DN10041_c0_g1	1	1.21	1.51
TRINITY_DN10042_c0_g1	889	49.26	61.54
TRINITY_DN10043_c0_g1	189	18.14	22.66
TRINITY_DN10044_c0_g1	168	36.02	45
TRINITY_DN10045_c0_g1	161	22.54	28.15
TRINITY_DN10046_c0_g1	110	2.78	3.47
TRINITY_DN10047_c0_g1	252	16.44	20.53
TRINITY_DN10048_c0_g1	266	38.86	48.55
TRINITY_DN10049_c0_g1	84	6.17	7.71
TRINITY_DN1004_c0_g1	474.58	22.18	27.71
TRINITY_DN1004_c1_g1	15	17.96	22.44
TRINITY_DN1004_c1_g2	6	6.68	8.35
TRINITY_DN1004_c1_g3	3	3.75	4.69
TRINITY_DN1004_c2_g1	47.53	94.93	118.58
TRINITY_DN10050_c0_g1	250	7.41	9.25
TRINITY_DN10051_c0_g1	246	11.01	13.75
TRINITY_DN10052_c0_g1	247	9.99	12.48
TRINITY_DN10053_c0_g1	674	70.53	88.1
TRINITY_DN10054_c0_g1	313	15.61	19.5
TRINITY_DN10055_c0_g1	407	16.66	20.81
TRINITY_DN10056_c0_g1	237	8.59	10.72
TRINITY_DN10056_c1_g1	3	0.71	0.88
TRINITY_DN10057_c0_g1	391	44.69	55.82
TRINITY_DN10058_c0_g1	76	6.75	8.43
TRINITY_DN10059_c0_g1	81	13.8	17.24
TRINITY_DN10059_c1_g1	1	0.95	1.19
TRINITY_DN1005_c0_g1	537	35.8	44.71
TRINITY_DN10060_c0_g1	106	5.54	6.92
TRINITY_DN10061_c0_g1	0	0	0
TRINITY_DN10062_c0_g1	168	53.61	66.97
TRINITY_DN10063_c0_g1	157	11.64	14.54
TRINITY_DN10064_c0_g1	103	11.04	13.79
TRINITY_DN10065_c0_g1	16	1.5	1.87
TRINITY_DN10066_c0_g1	70	3.09	3.86
TRINITY_DN10067_c0_g1	27	1.72	2.15
TRINITY_DN10068_c0_g1	0	0	0
TRINITY_DN10069_c0_g1	24	1.15	1.43
TRINITY_DN10069_c0_g2	0	0	0
TRINITY_DN10069_c1_g1	0	0	0
TRINITY_DN1006_c0_g1	1284	290.18	362.49
TRINITY_DN10070_c0_g1	39	2.59	3.23
TRINITY_DN10072_c0_g1	66	6.63	8.28
TRINITY_DN10074_c0_g1	10	6.69	8.36
TRINITY_DN10075_c0_g1	277	10.93	13.66
TRINITY_DN10076_c0_g1	220	8.41	10.51
TRINITY_DN10076_c1_g1	1	1.71	2.14
TRINITY_DN10077_c0_g1	3	6.17	7.71
TRINITY_DN10078_c0_g1	3	6.65	8.31
TRINITY_DN10079_c0_g1	0	0	0
TRINITY_DN1007_c0_g1	1160	32.35	40.41
TRINITY_DN1007_c1_g1	57	31.42	39.25
TRINITY_DN10081_c0_g1	0	0	0
TRINITY_DN10082_c0_g1	180	12.9	16.11
TRINITY_DN10083_c0_g1	126	4.94	6.17
TRINITY_DN10084_c0_g1	270	15.94	19.91
TRINITY_DN10086_c0_g1	2	1.72	2.15
TRINITY_DN10087_c0_g1	1	0.92	1.15
TRINITY_DN10087_c0_g2	4	8.23	10.28
TRINITY_DN10088_c0_g1	0	0	0
TRINITY_DN1008_c0_g1	367	24.38	30.45
TRINITY_DN10090_c0_g1	543	60.78	75.93
TRINITY_DN10091_c0_g1	0	0	0
TRINITY_DN10092_c0_g1	23	5.49	6.86
TRINITY_DN10093_c0_g1	546	27.67	34.56
TRINITY_DN10095_c0_g1	13	16.54	20.66
TRINITY_DN10096_c0_g1	330	63.05	78.76
TRINITY_DN10097_c0_g1	276	8.51	10.63
TRINITY_DN10098_c0_g1	36	8.51	10.63
TRINITY_DN10099_c0_g1	15	48.29	60.32
TRINITY_DN1009_c0_g1	33	7.23	9.03
TRINITY_DN100_c0_g1	19	23.25	29.04
TRINITY_DN10100_c0_g1	10	6.82	8.52
TRINITY_DN10101_c0_g1	50	2.25	2.81
TRINITY_DN10102_c0_g1	16	1.19	1.49
TRINITY_DN10103_c0_g1	384	24.34	30.4
TRINITY_DN10104_c0_g1	41	2.88	3.6
TRINITY_DN10105_c0_g1	15.83	58.31	72.84
TRINITY_DN10106_c0_g1	589	333.08	416.08
TRINITY_DN10107_c0_g1	5	2.26	2.82
TRINITY_DN10108_c0_g1	7	3.35	4.19
TRINITY_DN10109_c0_g1	19	1.27	1.58
TRINITY_DN1010_c0_g1	76	22.06	27.56
TRINITY_DN10110_c0_g1	488	50.34	62.89
TRINITY_DN10111_c0_g1	124	7.07	8.83
TRINITY_DN10112_c0_g1	41	3.04	3.79
TRINITY_DN10113_c0_g1	12	20.12	25.14
TRINITY_DN10114_c0_g1	5	0.71	0.89
TRINITY_DN10115_c0_g1	195	16.77	20.95
TRINITY_DN10116_c0_g1	413	15.06	18.81
TRINITY_DN10116_c1_g1	85	3.95	4.93
TRINITY_DN10117_c0_g1	205	14.82	18.52
TRINITY_DN10118_c0_g1	4	0.62	0.77
TRINITY_DN10118_c1_g1	229	14.8	18.49
TRINITY_DN10119_c0_g1	506.36	9.72	12.14
TRINITY_DN1011_c0_g1	129	10.4	12.99
TRINITY_DN10120_c0_g1	640	131.69	164.5
TRINITY_DN10121_c0_g1	206	10.02	12.51
TRINITY_DN10123_c0_g1	302	16.74	20.91
TRINITY_DN10124_c0_g1	76	3.91	4.88
TRINITY_DN10125_c0_g1	31	2.24	2.8
TRINITY_DN10125_c1_g1	8	4.67	5.83
TRINITY_DN10125_c2_g1	31	4.75	5.93
TRINITY_DN10125_c3_g1	0	0	0
TRINITY_DN10126_c0_g1	155	4.47	5.58
TRINITY_DN10127_c0_g1	181	14.76	18.44
TRINITY_DN10128_c0_g1	8	1.08	1.35
TRINITY_DN10128_c1_g1	17	1.76	2.2
TRINITY_DN10128_c2_g1	7	1.19	1.49
TRINITY_DN10129_c0_g1	122	11.79	14.73
TRINITY_DN1012_c0_g1	2256	149.97	187.34
TRINITY_DN10130_c0_g1	457	48.31	60.35
TRINITY_DN10131_c0_g1	390	104.33	130.32
TRINITY_DN10132_c0_g1	31	4.93	6.16
TRINITY_DN10133_c0_g1	224	10.42	13.01
TRINITY_DN10134_c0_g1	2	0.68	0.85
TRINITY_DN10134_c1_g1	0	0	0
TRINITY_DN10135_c0_g1	94	7.24	9.04
TRINITY_DN10136_c0_g1	287	30.89	38.59
TRINITY_DN10137_c0_g1	400	44.12	55.12
TRINITY_DN10138_c0_g1	3	1.07	1.34
TRINITY_DN10139_c0_g1	16	2.5	3.12
TRINITY_DN1013_c0_g1	180	18.38	22.96
TRINITY_DN10140_c0_g1	49	3	3.75
TRINITY_DN10141_c0_g1	2	4.37	5.46
TRINITY_DN10142_c0_g1	5	2.14	2.67
TRINITY_DN10143_c0_g1	10	2.91	3.64
TRINITY_DN10144_c0_g1	4	0.35	0.44
TRINITY_DN10145_c0_g1	28	2.22	2.78
TRINITY_DN10146_c0_g1	3	0.48	0.6
TRINITY_DN10148_c0_g1	1	1.49	1.86
TRINITY_DN10149_c0_g1	65	7.36	9.19
TRINITY_DN1014_c0_g1	150	10.18	12.71
TRINITY_DN10150_c0_g1	40	8.48	10.59
TRINITY_DN10150_c1_g1	7	6.47	8.09
TRINITY_DN10151_c0_g1	138	22.55	28.17
TRINITY_DN10151_c1_g1	175	9.81	12.26
TRINITY_DN10151_c2_g1	0	0	0
TRINITY_DN10152_c0_g1	15	9.66	12.07
TRINITY_DN10152_c0_g2	0	0	0
TRINITY_DN10153_c0_g1	2	1.73	2.16
TRINITY_DN10154_c0_g1	576	23.88	29.83
TRINITY_DN10155_c0_g1	211	18.63	23.27
TRINITY_DN10156_c0_g1	6	0.57	0.72
TRINITY_DN10157_c0_g1	15	14.36	17.94
TRINITY_DN10158_c0_g1	2808	82.08	102.53
TRINITY_DN10159_c0_g1	90	2.31	2.89
TRINITY_DN1015_c1_g1	1590	149.47	186.72
TRINITY_DN10160_c0_g1	1123	82.59	103.17
TRINITY_DN10161_c0_g1	231	12.45	15.55
TRINITY_DN10162_c0_g1	28	2.59	3.23
TRINITY_DN10163_c0_g1	3	4.25	5.31
TRINITY_DN10164_c0_g1	44	3.55	4.43
TRINITY_DN10165_c0_g1	503	23.77	29.7
TRINITY_DN10166_c0_g1	187	22.18	27.71
TRINITY_DN10167_c0_g1	192	20.56	25.69
TRINITY_DN10168_c0_g1	427	98.32	122.82
TRINITY_DN10169_c0_g1	704	62.52	78.1
TRINITY_DN1016_c0_g1	654	66.68	83.29
TRINITY_DN10170_c0_g1	57	5.37	6.71
TRINITY_DN10170_c1_g1	0	0	0
TRINITY_DN10171_c0_g1	1	0.99	1.24
TRINITY_DN10172_c0_g1	3	0.84	1.05
TRINITY_DN10172_c1_g1	4	2.36	2.95
TRINITY_DN10173_c0_g1	2	0.67	0.84
TRINITY_DN10173_c0_g2	14	5.97	7.46
TRINITY_DN10174_c0_g1	1112	94.54	118.09
TRINITY_DN10175_c0_g1	204	8.92	11.14
TRINITY_DN10176_c0_g1	57	6.11	7.63
TRINITY_DN10177_c0_g1	21	7.93	9.91
TRINITY_DN10178_c0_g1	101	6.03	7.53
TRINITY_DN10179_c1_g1	84	43.29	54.08
TRINITY_DN1017_c0_g1	34	2.19	2.74
TRINITY_DN1017_c0_g2	7	2.82	3.52
TRINITY_DN1017_c2_g1	41.23	1.08	1.35
TRINITY_DN10180_c0_g1	19	36.86	46.05
TRINITY_DN10180_c0_g2	55	7.71	9.63
TRINITY_DN10181_c0_g1	7	2.16	2.7
TRINITY_DN10182_c0_g1	18	1.47	1.83
TRINITY_DN10184_c0_g1	5	1.11	1.39
TRINITY_DN10185_c0_g1	3	2.07	2.59
TRINITY_DN10186_c1_g1	3	2.64	3.3
TRINITY_DN10187_c0_g1	5	6.54	8.17
TRINITY_DN10187_c0_g2	2	0.86	1.07
TRINITY_DN10187_c1_g1	3	6.45	8.06
TRINITY_DN10189_c0_g1	6	3.79	4.73
TRINITY_DN1018_c0_g1	1288.79	37.17	46.43
TRINITY_DN1018_c1_g1	131	3.69	4.61
TRINITY_DN10190_c0_g1	16	1.23	1.53
TRINITY_DN10191_c0_g1	14	2.48	3.1
TRINITY_DN10192_c0_g1	1	1.15	1.43
TRINITY_DN10192_c0_g2	22	3.22	4.02
TRINITY_DN10192_c1_g1	25	2.16	2.7
TRINITY_DN10193_c0_g1	134	8.93	11.16
TRINITY_DN10194_c0_g1	46	3.51	4.39
TRINITY_DN10195_c1_g1	0	0	0
TRINITY_DN10195_c2_g1	0	0	0
TRINITY_DN10196_c0_g1	47	4.44	5.55
TRINITY_DN10198_c0_g1	344	19.44	24.29
TRINITY_DN10199_c0_g1	117	8.15	10.18
TRINITY_DN1019_c0_g1	538	41.92	52.37
TRINITY_DN1019_c1_g1	4	5.11	6.39
TRINITY_DN101_c0_g1	51	5.56	6.94
TRINITY_DN10200_c0_g1	275	12.27	15.33
TRINITY_DN10201_c0_g1	354	12.69	15.86
TRINITY_DN10201_c1_g1	12	2.52	3.15
TRINITY_DN10202_c0_g1	159	10.14	12.66
TRINITY_DN10202_c2_g1	1	0.22	0.28
TRINITY_DN10202_c3_g1	15	10.56	13.19
TRINITY_DN10203_c0_g1	346	18.86	23.56
TRINITY_DN10204_c0_g1	58	9.94	12.41
TRINITY_DN10205_c0_g1	392	8.98	11.21
TRINITY_DN10206_c0_g1	1416	109.53	136.82
TRINITY_DN10207_c0_g1	55	3.63	4.53
TRINITY_DN10208_c0_g1	1376	167.99	209.84
TRINITY_DN10209_c0_g1	150	21.18	26.46
TRINITY_DN1020_c0_g1	101	5.88	7.34
TRINITY_DN10210_c0_g1	1	1.31	1.63
TRINITY_DN10211_c0_g1	10	4.37	5.45
TRINITY_DN10212_c0_g1	81	10.2	12.74
TRINITY_DN10214_c0_g1	18	2.38	2.97
TRINITY_DN10215_c0_g1	4	5.81	7.26
TRINITY_DN10216_c0_g1	59	8.67	10.83
TRINITY_DN10218_c0_g1	1	0.25	0.32
TRINITY_DN10219_c0_g1	107	10.43	13.03
TRINITY_DN10219_c1_g1	1	4.08	5.09
TRINITY_DN1021_c0_g1	112	10.15	12.68
TRINITY_DN10220_c0_g1	9	3.85	4.81
TRINITY_DN10221_c0_g1	5	1.22	1.53
TRINITY_DN10222_c0_g1	38	4.32	5.39
TRINITY_DN10223_c0_g1	385	15.61	19.5
TRINITY_DN10224_c0_g1	0	0	0
TRINITY_DN10224_c1_g1	0	0	0
TRINITY_DN10225_c0_g1	12	2.67	3.33
TRINITY_DN10226_c0_g1	27	1.36	1.7
TRINITY_DN10227_c0_g1	0	0	0
TRINITY_DN10228_c0_g1	68	7.41	9.25
TRINITY_DN10229_c0_g1	8	4.8	5.99
TRINITY_DN1022_c0_g1	690	25.86	32.31
TRINITY_DN10230_c0_g1	532	95.66	119.49
TRINITY_DN10231_c0_g1	1025	55.85	69.77
TRINITY_DN10232_c0_g1	1245	116.24	145.2
TRINITY_DN10233_c0_g1	674	92.07	115.01
TRINITY_DN10234_c0_g1	71	9	11.24
TRINITY_DN10234_c1_g1	188	16.61	20.75
TRINITY_DN10235_c0_g1	131	10.66	13.32
TRINITY_DN10236_c0_g1	62	6.04	7.55
TRINITY_DN10237_c0_g1	157	59.29	74.07
TRINITY_DN10238_c0_g1	2	0.18	0.22
TRINITY_DN10239_c0_g1	85	7.04	8.8
TRINITY_DN1023_c0_g1	17	4.76	5.94
TRINITY_DN10240_c0_g1	6	0.38	0.47
TRINITY_DN10241_c0_g1	615	71.17	88.91
TRINITY_DN10242_c0_g1	17	1.65	2.07
TRINITY_DN10243_c0_g1	380	26.7	33.35
TRINITY_DN10244_c0_g1	190.89	532.27	664.89
TRINITY_DN10245_c0_g1	186	13.02	16.26
TRINITY_DN10246_c0_g1	0	0	0
TRINITY_DN10247_c0_g1	185	12.05	15.05
TRINITY_DN10248_c0_g1	172	15.68	19.59
TRINITY_DN10249_c0_g1	833	40.68	50.81
TRINITY_DN10249_c1_g1	11	1.84	2.29
TRINITY_DN10250_c0_g1	21	9.63	12.03
TRINITY_DN10251_c0_g1	287	17.11	21.37
TRINITY_DN10251_c1_g1	203	8.85	11.06
TRINITY_DN10252_c0_g1	5	1.18	1.48
TRINITY_DN10252_c0_g2	54	8.35	10.43
TRINITY_DN10253_c0_g1	201	11.27	14.07
TRINITY_DN10253_c1_g1	2	3.88	4.85
TRINITY_DN10254_c0_g1	107	17.75	22.17
TRINITY_DN10255_c0_g1	40	4.84	6.05
TRINITY_DN10256_c0_g1	50	10.49	13.11
TRINITY_DN10257_c0_g1	18	3.91	4.89
TRINITY_DN10257_c0_g2	114	10.99	13.73
TRINITY_DN10258_c0_g1	0	0	0
TRINITY_DN10259_c0_g1	0	0	0
TRINITY_DN1025_c0_g1	705	79.74	99.6
TRINITY_DN10260_c0_g1	9	3.07	3.84
TRINITY_DN10261_c0_g1	45	21.64	27.03
TRINITY_DN10261_c1_g1	4	0.31	0.39
TRINITY_DN10261_c2_g1	0	0	0
TRINITY_DN10261_c3_g1	0	0	0
TRINITY_DN10262_c0_g1	0	0	0
TRINITY_DN10262_c0_g2	0	0	0
TRINITY_DN10262_c1_g1	4	2.16	2.7
TRINITY_DN10263_c0_g1	59	16.08	20.09
TRINITY_DN10264_c0_g1	244	17.77	22.19
TRINITY_DN10265_c0_g1	24	7.57	9.46
TRINITY_DN10266_c0_g1	18	9.49	11.85
TRINITY_DN10266_c0_g2	14	5.46	6.82
TRINITY_DN10267_c0_g1	29	4.67	5.84
TRINITY_DN10267_c1_g1	0	0	0
TRINITY_DN10268_c0_g1	169	15.54	19.41
TRINITY_DN10269_c0_g1	16	2.38	2.97
TRINITY_DN1026_c0_g1	363	20.85	26.05
TRINITY_DN1026_c1_g1	8	3.72	4.64
TRINITY_DN10270_c0_g1	24	2.52	3.15
TRINITY_DN10270_c1_g1	2	1.23	1.54
TRINITY_DN10271_c0_g1	130	104.33	130.32
TRINITY_DN10272_c0_g1	240	24.89	31.09
TRINITY_DN10273_c0_g1	207	50.53	63.12
TRINITY_DN10274_c0_g1	289	39.51	49.35
TRINITY_DN10275_c0_g1	46	4.8	6
TRINITY_DN10276_c0_g1	39	1.93	2.41
TRINITY_DN10277_c0_g1	0	0	0
TRINITY_DN10278_c0_g1	10	1.06	1.32
TRINITY_DN10279_c0_g1	33	2.92	3.64
TRINITY_DN1027_c0_g1	3362	240.62	300.57
TRINITY_DN10280_c0_g1	5.99	14.14	17.66
TRINITY_DN10282_c0_g1	4	1.64	2.04
TRINITY_DN10283_c0_g1	18	2.52	3.15
TRINITY_DN10283_c0_g2	22	6.66	8.32
TRINITY_DN10283_c1_g1	0	0	0
TRINITY_DN10283_c2_g1	0	0	0
TRINITY_DN10284_c0_g1	34	7.96	9.95
TRINITY_DN10285_c0_g1	28	2.54	3.17
TRINITY_DN10286_c0_g1	8	1	1.25
TRINITY_DN10287_c0_g1	12	2.12	2.65
TRINITY_DN10287_c1_g1	0	0	0
TRINITY_DN10288_c0_g1	15	1.75	2.19
TRINITY_DN10289_c0_g1	8	2.43	3.04
TRINITY_DN1028_c0_g1	299.18	20.23	25.27
TRINITY_DN1028_c1_g1	21	7.69	9.61
TRINITY_DN1028_c2_g1	10	2.9	3.62
TRINITY_DN1028_c3_g1	5	11.62	14.52
TRINITY_DN10290_c0_g1	363	9.77	12.2
TRINITY_DN10290_c1_g1	0	0	0
TRINITY_DN10291_c0_g1	9	9.45	11.8
TRINITY_DN10292_c0_g1	1	0.71	0.89
TRINITY_DN10293_c0_g1	1	4.53	5.66
TRINITY_DN10294_c0_g1	94	3.63	4.53
TRINITY_DN10296_c0_g1	0	0	0
TRINITY_DN10298_c0_g1	831	61.87	77.28
TRINITY_DN10299_c0_g1	4	4.74	5.92
TRINITY_DN1029_c0_g1	310	14.31	17.87
TRINITY_DN102_c0_g1	739	38.51	48.1
TRINITY_DN10300_c0_g1	86	3.57	4.46
TRINITY_DN10300_c0_g2	4	0.52	0.65
TRINITY_DN10301_c0_g1	9	1.62	2.02
TRINITY_DN10302_c0_g1	157	10.91	13.63
TRINITY_DN10303_c0_g1	1	0.22	0.28
TRINITY_DN10304_c0_g1	5	2.98	3.73
TRINITY_DN10305_c0_g1	26	4.01	5.01
TRINITY_DN10306_c0_g1	12	1.36	1.7
TRINITY_DN10307_c0_g1	13.93	1.84	2.3
TRINITY_DN10308_c0_g1	213	22.32	27.89
TRINITY_DN10309_c0_g1	12	0.85	1.06
TRINITY_DN1030_c0_g1	197	15.61	19.5
TRINITY_DN10310_c0_g1	15	9.52	11.89
TRINITY_DN10311_c0_g1	2	0.89	1.11
TRINITY_DN10312_c0_g1	1	1.92	2.4
TRINITY_DN10313_c0_g1	286	13.46	16.81
TRINITY_DN10314_c0_g1	436	30.33	37.89
TRINITY_DN10315_c0_g1	17	5.44	6.8
TRINITY_DN10316_c0_g1	18	23.01	28.75
TRINITY_DN10317_c0_g1	3795.11	118.04	147.45
TRINITY_DN10318_c0_g1	195	37.67	47.05
TRINITY_DN10319_c0_g1	6	8.41	10.5
TRINITY_DN1031_c0_g1	57	19.26	24.06
TRINITY_DN1031_c1_g1	265	15.5	19.36
TRINITY_DN10321_c0_g1	11	3.2	4
TRINITY_DN10322_c0_g1	5	0.79	0.99
TRINITY_DN10323_c0_g1	105	8.33	10.41
TRINITY_DN10324_c0_g1	1	4.34	5.42
TRINITY_DN10325_c0_g1	5	1.09	1.36
TRINITY_DN10325_c1_g1	3	0.68	0.85
TRINITY_DN10325_c2_g1	5	14.44	18.04
TRINITY_DN10326_c0_g1	153	11.64	14.55
TRINITY_DN10327_c0_g1	112	92.61	115.68
TRINITY_DN10328_c0_g1	356	57.82	72.23
TRINITY_DN10329_c0_g1	0	0	0
TRINITY_DN1032_c0_g1	28	30.87	38.56
TRINITY_DN10330_c0_g1	8	12.2	15.24
TRINITY_DN10331_c0_g1	102	10.33	12.9
TRINITY_DN10332_c0_g1	238	10.5	13.12
TRINITY_DN10333_c0_g1	1	0.16	0.21
TRINITY_DN10334_c0_g1	43	7.15	8.94
TRINITY_DN10335_c0_g1	37	25.89	32.34
TRINITY_DN10336_c0_g1	79	8.34	10.42
TRINITY_DN10337_c0_g1	784	31.1	38.85
TRINITY_DN10338_c0_g1	666	56.09	70.06
TRINITY_DN10339_c0_g1	477	17.98	22.47
TRINITY_DN1033_c0_g1	694	50.26	62.79
TRINITY_DN1033_c0_g2	342	81.86	102.25
TRINITY_DN10340_c0_g1	15	45.71	57.1
TRINITY_DN10340_c1_g1	24	4.38	5.47
TRINITY_DN10341_c0_g1	1.27	0.51	0.63
TRINITY_DN10341_c0_g2	81.73	12.31	15.37
TRINITY_DN10342_c0_g1	257	9.62	12.01
TRINITY_DN10343_c0_g1	44	3.58	4.47
TRINITY_DN10344_c0_g1	33	3.25	4.06
TRINITY_DN10344_c1_g1	2	8.32	10.4
TRINITY_DN10345_c0_g1	13	20.86	26.06
TRINITY_DN10346_c0_g1	92	22.02	27.51
TRINITY_DN10347_c0_g1	1837	108.26	135.23
TRINITY_DN10348_c0_g1	10	1.12	1.4
TRINITY_DN10349_c0_g1	648	35.72	44.62
TRINITY_DN1034_c0_g1	897	33.47	41.81
TRINITY_DN10350_c0_g1	25	3.09	3.86
TRINITY_DN10351_c0_g1	102	9.08	11.34
TRINITY_DN10352_c0_g1	9	0.83	1.03
TRINITY_DN10353_c0_g1	6	0.9	1.12
TRINITY_DN10354_c0_g1	163	4.24	5.29
TRINITY_DN10355_c0_g1	29	10.11	12.63
TRINITY_DN10356_c0_g1	102	7.14	8.92
TRINITY_DN10357_c0_g1	924	53.34	66.63
TRINITY_DN10358_c0_g1	1341.99	450.67	562.97
TRINITY_DN10359_c0_g1	234.94	26.38	32.95
TRINITY_DN10359_c0_g2	9.06	0.76	0.95
TRINITY_DN1035_c0_g1	191	14.66	18.31
TRINITY_DN1035_c0_g2	5	1.17	1.46
TRINITY_DN1035_c1_g1	0	0	0
TRINITY_DN10360_c0_g1	34	9.13	11.41
TRINITY_DN10361_c0_g1	107	8	9.99
TRINITY_DN10362_c0_g1	2747	132.93	166.05
TRINITY_DN10363_c0_g1	87	8.79	10.98
TRINITY_DN10363_c1_g1	0	0	0
TRINITY_DN10364_c0_g1	9	1.49	1.86
TRINITY_DN10365_c0_g1	187	11.73	14.65
TRINITY_DN10365_c1_g1	176	20.49	25.6
TRINITY_DN10365_c2_g1	5.24	3.4	4.25
TRINITY_DN10365_c2_g2	8.76	2.32	2.9
TRINITY_DN10365_c3_g1	3	0.8	1
TRINITY_DN10366_c0_g1	173	47.81	59.72
TRINITY_DN10366_c1_g1	4	10.6	13.23
TRINITY_DN10366_c2_g1	17	80.57	100.65
TRINITY_DN10366_c3_g1	20	47.99	59.95
TRINITY_DN10367_c0_g1	13	7.67	9.58
TRINITY_DN10368_c0_g1	40.34	6.47	8.09
TRINITY_DN10369_c0_g1	7.95	4.82	6.02
TRINITY_DN1036_c0_g1	180	38.75	48.4
TRINITY_DN10370_c0_g1	17.35	53.82	67.23
TRINITY_DN10371_c0_g1	1	1.47	1.84
TRINITY_DN10372_c0_g1	9	2.73	3.41
TRINITY_DN10373_c0_g1	15	1.87	2.33
TRINITY_DN10374_c0_g1	3	1.14	1.42
TRINITY_DN10375_c2_g1	7	6.06	7.58
TRINITY_DN10377_c0_g1	16	5.86	7.32
TRINITY_DN10377_c1_g1	58	24.35	30.41
TRINITY_DN10378_c0_g1	4	5.07	6.33
TRINITY_DN10379_c0_g1	263	11.5	14.37
TRINITY_DN1037_c0_g1	33	3.46	4.33
TRINITY_DN10381_c0_g1	65	5.12	6.39
TRINITY_DN10381_c1_g1	1	1.4	1.75
TRINITY_DN10382_c0_g1	431	22.25	27.8
TRINITY_DN10383_c0_g1	34	2.21	2.76
TRINITY_DN10385_c0_g1	33	5.42	6.78
TRINITY_DN10386_c0_g1	0	0	0
TRINITY_DN10387_c0_g1	2	6.95	8.68
TRINITY_DN10389_c0_g1	0	0	0
TRINITY_DN1038_c0_g1	108	12.84	16.04
TRINITY_DN10390_c0_g1	4	5.41	6.76
TRINITY_DN10391_c0_g1	1	3.1	3.88
TRINITY_DN10392_c0_g1	22	7.06	8.82
TRINITY_DN10393_c0_g1	0	0	0
TRINITY_DN10394_c0_g1	7	11.33	14.15
TRINITY_DN10395_c0_g1	554	49.96	62.41
TRINITY_DN10396_c0_g1	1	3.99	4.99
TRINITY_DN10397_c0_g1	15	1.69	2.11
TRINITY_DN10398_c0_g1	0	0	0
TRINITY_DN1039_c0_g1	149	5.03	6.28
TRINITY_DN103_c0_g1	93	13.85	17.31
TRINITY_DN10400_c0_g1	0	0	0
TRINITY_DN10401_c0_g1	73	8.99	11.23
TRINITY_DN10402_c0_g1	34	3.66	4.57
TRINITY_DN10403_c0_g1	4	2.38	2.98
TRINITY_DN10403_c0_g2	3.01	2.49	3.11
TRINITY_DN10403_c0_g3	2.99	1.15	1.44
TRINITY_DN10405_c0_g1	84	4.12	5.15
TRINITY_DN10406_c0_g1	3	10.83	13.53
TRINITY_DN10407_c0_g1	13	57.69	72.07
TRINITY_DN10408_c0_g1	3	0.85	1.07
TRINITY_DN10409_c0_g1	6	0.92	1.15
TRINITY_DN1040_c0_g1	751	156.42	195.4
TRINITY_DN10410_c0_g1	2	0.79	0.98
TRINITY_DN10411_c0_g1	10	34.06	42.55
TRINITY_DN10412_c0_g1	7	1.88	2.35
TRINITY_DN10413_c0_g1	2	1	1.25
TRINITY_DN10414_c0_g1	62	7.5	9.37
TRINITY_DN10415_c0_g1	741	41.18	51.44
TRINITY_DN10416_c0_g1	599	48.9	61.08
TRINITY_DN10417_c0_g1	66	13.47	16.83
TRINITY_DN10418_c0_g1	1430	25.73	32.15
TRINITY_DN10419_c0_g1	152	16.98	21.21
TRINITY_DN1041_c0_g1	322	12.98	16.22
TRINITY_DN10420_c0_g1	276.4	45.06	56.28
TRINITY_DN10421_c0_g1	553	154.36	192.83
TRINITY_DN10422_c0_g1	585	34.53	43.14
TRINITY_DN10423_c0_g1	1000	57.91	72.34
TRINITY_DN10423_c1_g1	22	3.84	4.79
TRINITY_DN10424_c0_g1	51	3.09	3.86
TRINITY_DN10425_c0_g1	2	0.18	0.22
TRINITY_DN10425_c1_g1	0	0	0
TRINITY_DN10425_c2_g1	0	0	0
TRINITY_DN10427_c0_g1	1	0.24	0.3
TRINITY_DN10428_c0_g1	142	22.46	28.06
TRINITY_DN10429_c0_g1	19	3.29	4.11
TRINITY_DN10430_c0_g1	26	2.36	2.95
TRINITY_DN10431_c0_g1	6	11.68	14.59
TRINITY_DN10432_c0_g1	233	18.02	22.51
TRINITY_DN10434_c0_g1	84	7.14	8.91
TRINITY_DN10435_c0_g1	192	14.48	18.09
TRINITY_DN10436_c0_g1	7	2.52	3.15
TRINITY_DN10437_c0_g1	0	0	0
TRINITY_DN10437_c0_g2	6	1.98	2.48
TRINITY_DN10438_c0_g1	22	3.85	4.81
TRINITY_DN10439_c0_g1	518	48.32	60.36
TRINITY_DN10439_c1_g1	621	82.25	102.75
TRINITY_DN1043_c0_g1	87	26.98	33.7
TRINITY_DN10440_c0_g1	82	1.8	2.24
TRINITY_DN10441_c0_g1	36	3.17	3.96
TRINITY_DN10443_c0_g1	83	7.92	9.89
TRINITY_DN10444_c0_g1	12	2.8	3.5
TRINITY_DN10445_c0_g1	28	2.46	3.07
TRINITY_DN10446_c0_g1	58	4.34	5.42
TRINITY_DN10447_c0_g1	3	0.77	0.97
TRINITY_DN10448_c0_g1	421	44.7	55.83
TRINITY_DN10449_c0_g1	245	16.93	21.15
TRINITY_DN1044_c0_g1	625	10.18	12.71
TRINITY_DN10450_c0_g1	1	0.45	0.57
TRINITY_DN10451_c0_g1	1	0.22	0.27
TRINITY_DN10452_c0_g1	27	1.97	2.46
TRINITY_DN10453_c0_g1	40	6.07	7.58
TRINITY_DN10454_c0_g1	5	4.2	5.24
TRINITY_DN10455_c0_g1	98	4.79	5.98
TRINITY_DN10456_c0_g1	2	0.28	0.35
TRINITY_DN10456_c1_g1	0	0	0
TRINITY_DN10457_c0_g1	9	3.93	4.91
TRINITY_DN1045_c0_g1	3864	241.54	301.72
TRINITY_DN10460_c0_g1	115	6.02	7.52
TRINITY_DN10461_c0_g1	7	0.99	1.24
TRINITY_DN10462_c0_g1	51	2.78	3.48
TRINITY_DN10463_c0_g1	156	7.57	9.46
TRINITY_DN10464_c0_g1	305	6.39	7.99
TRINITY_DN10465_c0_g1	790	25.01	31.25
TRINITY_DN10465_c1_g1	2	1.37	1.71
TRINITY_DN10466_c0_g1	270	18.97	23.7
TRINITY_DN10467_c0_g1	77	5.74	7.17
TRINITY_DN10468_c0_g1	14	1.7	2.12
TRINITY_DN10469_c0_g1	0	0	0
TRINITY_DN1046_c0_g1	259	18.11	22.62
TRINITY_DN1046_c1_g1	40	6.91	8.63
TRINITY_DN10470_c0_g1	224	27.48	34.33
TRINITY_DN10470_c1_g1	0	0	0
TRINITY_DN10470_c2_g1	0	0	0
TRINITY_DN10470_c3_g1	0	0	0
TRINITY_DN10471_c0_g1	38	6.3	7.87
TRINITY_DN10472_c0_g1	1090	40.84	51.02
TRINITY_DN10473_c0_g1	16.62	5.99	7.48
TRINITY_DN10474_c0_g1	246	24.93	31.14
TRINITY_DN10475_c0_g1	12	2.34	2.93
TRINITY_DN10476_c0_g1	9	1.87	2.34
TRINITY_DN10477_c0_g1	25	2.35	2.94
TRINITY_DN10478_c0_g1	11	4.44	5.54
TRINITY_DN10478_c0_g2	12	1.48	1.85
TRINITY_DN10479_c0_g1	0	0	0
TRINITY_DN1047_c0_g1	139	8.42	10.52
TRINITY_DN1047_c1_g1	9	1.04	1.3
TRINITY_DN1047_c2_g1	151	35.29	44.08
TRINITY_DN1047_c3_g1	302	33.53	41.89
TRINITY_DN10481_c0_g1	4	2.19	2.74
TRINITY_DN10483_c0_g1	357	43.88	54.81
TRINITY_DN10484_c0_g1	17	2.68	3.35
TRINITY_DN10485_c0_g1	0	0	0
TRINITY_DN10487_c0_g1	65	10.28	12.84
TRINITY_DN10488_c0_g1	652	20.97	26.19
TRINITY_DN10489_c0_g1	149	12.73	15.91
TRINITY_DN10489_c1_g1	2	3.77	4.71
TRINITY_DN1048_c0_g1	209	16.68	20.84
TRINITY_DN1048_c1_g1	2	8.87	11.09
TRINITY_DN1048_c2_g1	3	1.83	2.28
TRINITY_DN10490_c0_g1	159	14.72	18.38
TRINITY_DN10491_c0_g1	10	4.25	5.3
TRINITY_DN10491_c1_g1	2	4.88	6.09
TRINITY_DN10492_c0_g1	24	3.53	4.42
TRINITY_DN10493_c0_g1	45	3.53	4.41
TRINITY_DN10494_c0_g1	327	111.88	139.76
TRINITY_DN10495_c0_g1	256	12.95	16.17
TRINITY_DN10496_c0_g1	159	26.05	32.54
TRINITY_DN10497_c0_g1	19	2.54	3.17
TRINITY_DN10497_c1_g1	71	6.67	8.34
TRINITY_DN10498_c0_g1	359	39.46	49.29
TRINITY_DN10499_c0_g1	479	42	52.47
TRINITY_DN1049_c0_g1	259	14.43	18.03
TRINITY_DN104_c0_g1	353	14.96	18.69
TRINITY_DN10500_c0_g1	18	3.25	4.06
TRINITY_DN10501_c0_g1	10	8.73	10.91
TRINITY_DN10501_c1_g1	0	0	0
TRINITY_DN10502_c0_g1	132	7.06	8.82
TRINITY_DN10502_c1_g1	3	0.89	1.11
TRINITY_DN10503_c0_g1	102	8.85	11.05
TRINITY_DN10505_c0_g1	10	21.13	26.4
TRINITY_DN10505_c1_g1	6	0.45	0.56
TRINITY_DN10505_c2_g1	8	1.57	1.96
TRINITY_DN10506_c0_g1	79	5.05	6.3
TRINITY_DN10507_c0_g1	73	6.2	7.74
TRINITY_DN10508_c0_g1	2541	151.38	189.1
TRINITY_DN10509_c0_g1	122	45.14	56.38
TRINITY_DN1050_c0_g1	487	21.91	27.37
TRINITY_DN10510_c0_g1	192	24.86	31.05
TRINITY_DN10511_c0_g1	103	13.88	17.34
TRINITY_DN10514_c0_g1	0	0	0
TRINITY_DN10515_c0_g1	9	1.3	1.63
TRINITY_DN10516_c0_g1	6	1.93	2.41
TRINITY_DN10516_c1_g1	0	0	0
TRINITY_DN10517_c0_g1	134	7.48	9.34
TRINITY_DN10518_c0_g1	409	9.35	11.68
TRINITY_DN10519_c0_g1	35	6.74	8.42
TRINITY_DN1051_c0_g1	109	10.84	13.54
TRINITY_DN10520_c0_g1	7	2.72	3.4
TRINITY_DN10520_c1_g1	9	0.96	1.19
TRINITY_DN10521_c0_g1	2	1.71	2.13
TRINITY_DN10522_c0_g1	196	2.9	3.62
TRINITY_DN10523_c0_g1	48	3.16	3.94
TRINITY_DN10523_c0_g2	2	0.9	1.12
TRINITY_DN10524_c0_g1	92	4.19	5.23
TRINITY_DN10525_c0_g1	373	12.93	16.15
TRINITY_DN10526_c0_g1	748	40.48	50.56
TRINITY_DN10526_c1_g1	751	92.2	115.17
TRINITY_DN10526_c2_g1	3	3.45	4.3
TRINITY_DN10527_c0_g1	1369	55.78	69.68
TRINITY_DN10528_c0_g1	242	14.87	18.58
TRINITY_DN10529_c0_g1	141	7.7	9.62
TRINITY_DN1052_c0_g1	152	16.23	20.28
TRINITY_DN10530_c0_g1	33	2.3	2.87
TRINITY_DN10531_c0_g1	401	11.73	14.65
TRINITY_DN10532_c0_g1	618	10.31	12.88
TRINITY_DN10532_c1_g1	1503	81.16	101.38
TRINITY_DN10532_c2_g1	29	10.02	12.51
TRINITY_DN10533_c0_g1	144	24.14	30.16
TRINITY_DN10533_c1_g1	30	21.26	26.56
TRINITY_DN10534_c0_g1	3	0.14	0.18
TRINITY_DN10535_c0_g1	491	70.05	87.51
TRINITY_DN10536_c0_g1	57	5.2	6.5
TRINITY_DN10537_c0_g1	396	10.96	13.69
TRINITY_DN10538_c0_g1	130	6.13	7.66
TRINITY_DN10539_c0_g1	436	11.17	13.96
TRINITY_DN1053_c0_g1	58	7.9	9.87
TRINITY_DN10540_c0_g1	121	7.55	9.43
TRINITY_DN10540_c1_g1	2	6.44	8.04
TRINITY_DN10540_c2_g1	2	1.69	2.11
TRINITY_DN10541_c0_g1	135	31.35	39.16
TRINITY_DN10541_c1_g1	16	10.78	13.47
TRINITY_DN10542_c0_g1	3	8.1	10.12
TRINITY_DN10543_c0_g1	250	44.03	55
TRINITY_DN10543_c0_g2	401	619.37	773.7
TRINITY_DN10544_c0_g1	109	11.78	14.71
TRINITY_DN10545_c0_g1	436	82.62	103.2
TRINITY_DN10546_c0_g1	40	3.79	4.73
TRINITY_DN10547_c0_g1	9.35	1.42	1.77
TRINITY_DN10547_c0_g2	263.65	20.66	25.8
TRINITY_DN10548_c0_g1	55	3.34	4.18
TRINITY_DN10549_c0_g1	19	1.95	2.44
TRINITY_DN1054_c0_g1	220	30.05	37.54
TRINITY_DN10550_c0_g1	53	5.38	6.72
TRINITY_DN10551_c0_g1	73	3.43	4.28
TRINITY_DN10552_c0_g1	378	20.17	25.19
TRINITY_DN10553_c0_g1	17	7.77	9.71
TRINITY_DN10555_c0_g1	28	11.62	14.52
TRINITY_DN10556_c0_g1	112	18.63	23.28
TRINITY_DN10557_c1_g1	25	4.45	5.56
TRINITY_DN10558_c0_g1	31	3.91	4.88
TRINITY_DN10560_c0_g1	1261	62.3	77.83
TRINITY_DN10561_c0_g1	9	1.66	2.07
TRINITY_DN10562_c0_g1	49	7.53	9.41
TRINITY_DN10563_c0_g1	582	46.3	57.83
TRINITY_DN10563_c1_g1	5	1.3	1.62
TRINITY_DN10564_c0_g1	101	7.97	9.96
TRINITY_DN10564_c1_g1	130	11.3	14.11
TRINITY_DN10564_c2_g1	1	0.93	1.17
TRINITY_DN10565_c0_g1	0	0	0
TRINITY_DN10566_c0_g1	134	19.72	24.63
TRINITY_DN10567_c0_g1	111	8.84	11.04
TRINITY_DN10568_c0_g1	78	8.48	10.59
TRINITY_DN10569_c0_g1	334	25.56	31.93
TRINITY_DN1056_c0_g1	199	14.27	17.82
TRINITY_DN10570_c0_g1	16	1.59	1.98
TRINITY_DN10571_c0_g1	674	71.49	89.3
TRINITY_DN10571_c1_g1	4	3.7	4.62
TRINITY_DN10572_c0_g1	4	2.99	3.73
TRINITY_DN10572_c1_g1	11	8.06	10.07
TRINITY_DN10572_c2_g1	7	1.64	2.05
TRINITY_DN10572_c3_g1	7	0.77	0.96
TRINITY_DN10573_c0_g1	776	48.61	60.72
TRINITY_DN10574_c0_g1	96	9.36	11.7
TRINITY_DN10575_c0_g1	2	7.51	9.39
TRINITY_DN10576_c0_g1	52	2.02	2.52
TRINITY_DN10577_c0_g1	35	3.32	4.15
TRINITY_DN10578_c0_g1	80	11.11	13.88
TRINITY_DN10579_c0_g1	35	3.66	4.57
TRINITY_DN1057_c0_g1	126	18.14	22.67
TRINITY_DN1057_c10_g1	8	28.33	35.38
TRINITY_DN1057_c11_g1	8	7.1	8.87
TRINITY_DN1057_c12_g1	25	34.62	43.25
TRINITY_DN1057_c1_g1	10	35.41	44.23
TRINITY_DN1057_c2_g1	311.21	66.73	83.36
TRINITY_DN1057_c2_g2	47.9	15.33	19.15
TRINITY_DN1057_c2_g3	42	24.91	31.12
TRINITY_DN1057_c2_g4	80.35	106.25	132.72
TRINITY_DN1057_c3_g1	735.92	109.23	136.45
TRINITY_DN1057_c4_g1	217.12	90.1	112.55
TRINITY_DN1057_c5_g1	84	12.69	15.85
TRINITY_DN1057_c5_g2	117.02	21.25	26.55
TRINITY_DN1057_c7_g1	37	17.79	22.22
TRINITY_DN1057_c8_g1	232	16.81	21
TRINITY_DN1057_c9_g1	304.53	96.34	120.35
TRINITY_DN10580_c0_g1	443	38.09	47.58
TRINITY_DN10581_c0_g1	2907	328.11	409.86
TRINITY_DN10581_c1_g1	0	0	0
TRINITY_DN10582_c0_g1	48	4.69	5.85
TRINITY_DN10584_c0_g1	189	7.4	9.24
TRINITY_DN10585_c0_g1	18	5.64	7.04
TRINITY_DN10585_c0_g2	5	0.96	1.2
TRINITY_DN10585_c1_g1	150	9.61	12
TRINITY_DN10586_c0_g1	83	3.76	4.7
TRINITY_DN10587_c0_g1	1	0.26	0.32
TRINITY_DN10588_c0_g1	21	3.65	4.56
TRINITY_DN10589_c0_g1	2616	242.87	303.38
TRINITY_DN1058_c0_g1	743	17.03	21.27
TRINITY_DN10590_c0_g1	9	0.95	1.19
TRINITY_DN10591_c0_g1	69	34.23	42.76
TRINITY_DN10592_c0_g1	8	2.01	2.51
TRINITY_DN10593_c0_g1	163	13.45	16.8
TRINITY_DN10595_c0_g1	10	3.21	4.01
TRINITY_DN10598_c0_g1	26	2.21	2.76
TRINITY_DN10599_c0_g1	5	8.92	11.14
TRINITY_DN1059_c0_g1	4	0.23	0.29
TRINITY_DN105_c0_g1	187	18.81	23.5
TRINITY_DN10600_c0_g1	4	4.37	5.45
TRINITY_DN10601_c0_g1	20	4.05	5.06
TRINITY_DN10603_c0_g1	74	14.62	18.26
TRINITY_DN10604_c0_g1	6	2.63	3.29
TRINITY_DN10605_c0_g1	384	93.27	116.51
TRINITY_DN10606_c0_g1	100	12.12	15.15
TRINITY_DN10606_c1_g1	2	5.98	7.48
TRINITY_DN10607_c0_g1	250	38.33	47.88
TRINITY_DN1060_c0_g1	576	18.94	23.66
TRINITY_DN10610_c0_g1	874	202.53	252.99
TRINITY_DN10611_c0_g1	650	16.62	20.76
TRINITY_DN10612_c0_g1	2723	121.9	152.28
TRINITY_DN10613_c0_g1	225	11.15	13.93
TRINITY_DN10614_c0_g1	3	5.14	6.42
TRINITY_DN10614_c1_g1	193	10.05	12.55
TRINITY_DN10615_c0_g1	13	5.52	6.9
TRINITY_DN10616_c0_g1	126.01	24.74	30.9
TRINITY_DN10617_c0_g1	130	5.94	7.42
TRINITY_DN10618_c0_g1	2160	79.73	99.59
TRINITY_DN1061_c0_g1	322.99	23.25	29.04
TRINITY_DN10620_c0_g1	28	6.43	8.03
TRINITY_DN10621_c0_g1	162	29.13	36.39
TRINITY_DN10622_c0_g1	22	1.57	1.96
TRINITY_DN10622_c1_g1	2	6.56	8.19
TRINITY_DN10623_c0_g1	1	2.15	2.69
TRINITY_DN10624_c0_g1	0	0	0
TRINITY_DN10625_c0_g1	175	8.36	10.44
TRINITY_DN10626_c0_g1	62	7.07	8.83
TRINITY_DN10627_c0_g1	984	44.75	55.9
TRINITY_DN10628_c0_g1	19	10.59	13.23
TRINITY_DN10629_c0_g1	206	9.91	12.38
TRINITY_DN1062_c0_g1	111.79	11.75	14.67
TRINITY_DN1062_c0_g2	4.21	1.99	2.49
TRINITY_DN1062_c1_g1	0	0	0
TRINITY_DN10630_c0_g1	16	0.5	0.62
TRINITY_DN10631_c0_g1	0	0	0
TRINITY_DN10632_c0_g1	4	4.74	5.92
TRINITY_DN10633_c0_g1	357	41.9	52.34
TRINITY_DN10634_c0_g1	13	1.47	1.83
TRINITY_DN10635_c0_g1	144	32.29	40.34
TRINITY_DN10636_c0_g1	20	2.19	2.74
TRINITY_DN10637_c0_g1	12.74	13.37	16.7
TRINITY_DN10638_c0_g1	268	25.86	32.31
TRINITY_DN10638_c1_g1	83	10.91	13.63
TRINITY_DN10639_c0_g1	0	0	0
TRINITY_DN10639_c0_g2	1	0.31	0.39
TRINITY_DN10639_c0_g3	17	1.38	1.73
TRINITY_DN1063_c0_g1	351	32.03	40.01
TRINITY_DN10640_c0_g1	20	3.87	4.83
TRINITY_DN10641_c0_g1	45	2.62	3.27
TRINITY_DN10642_c0_g1	2	0.93	1.16
TRINITY_DN10643_c0_g1	107	4.59	5.73
TRINITY_DN10644_c0_g1	403	76.23	95.22
TRINITY_DN10645_c0_g1	5	2.69	3.36
TRINITY_DN10646_c0_g1	1	4.63	5.79
TRINITY_DN10647_c0_g1	379	23.76	29.68
TRINITY_DN10648_c0_g1	1	0.24	0.3
TRINITY_DN10649_c0_g1	0	0	0
TRINITY_DN1064_c0_g1	31	5.23	6.53
TRINITY_DN10650_c0_g1	1	0.66	0.83
TRINITY_DN10651_c0_g1	126	9.5	11.86
TRINITY_DN10652_c0_g1	1020	194.97	243.55
TRINITY_DN10653_c0_g1	1375	63.16	78.9
TRINITY_DN10654_c0_g1	140.5	7.08	8.84
TRINITY_DN10654_c1_g1	29	6.24	7.8
TRINITY_DN10654_c2_g1	28	3.72	4.64
TRINITY_DN10655_c0_g1	298	17.71	22.13
TRINITY_DN10656_c0_g1	57	4.43	5.53
TRINITY_DN10657_c0_g1	163	10.2	12.74
TRINITY_DN10658_c0_g1	19	1.18	1.47
TRINITY_DN10659_c0_g1	402	13.09	16.35
TRINITY_DN1065_c0_g1	394	53.15	66.4
TRINITY_DN10660_c0_g1	9	5.73	7.16
TRINITY_DN10661_c0_g1	38	3.24	4.05
TRINITY_DN10662_c0_g1	23	1.63	2.03
TRINITY_DN10663_c0_g1	40	4.69	5.85
TRINITY_DN10663_c1_g1	5	10.59	13.23
TRINITY_DN10664_c0_g1	4	1.02	1.27
TRINITY_DN10665_c0_g1	727	92.16	115.12
TRINITY_DN10666_c0_g1	28	6.69	8.35
TRINITY_DN10667_c0_g1	11	10.91	13.63
TRINITY_DN10667_c1_g1	7	18.54	23.16
TRINITY_DN10668_c0_g1	0	0	0
TRINITY_DN10669_c0_g1	13	7.31	9.14
TRINITY_DN1066_c0_g1	110	17.71	22.12
TRINITY_DN1066_c1_g1	89	14.12	17.64
TRINITY_DN10670_c0_g1	0	0	0
TRINITY_DN10671_c0_g1	17.23	2.43	3.04
TRINITY_DN10672_c0_g1	286	26.54	33.15
TRINITY_DN10673_c0_g1	6	27.21	33.99
TRINITY_DN10674_c0_g1	9	1.24	1.55
TRINITY_DN10675_c0_g1	28	3.61	4.51
TRINITY_DN10676_c0_g1	18	1.88	2.35
TRINITY_DN10677_c0_g1	3	10.03	12.53
TRINITY_DN10678_c0_g1	8	2.43	3.04
TRINITY_DN10679_c0_g1	36	2.82	3.52
TRINITY_DN1067_c0_g1	289	11.92	14.89
TRINITY_DN10680_c0_g1	26	2.88	3.6
TRINITY_DN10681_c0_g1	0	0	0
TRINITY_DN10682_c0_g1	3	1.04	1.3
TRINITY_DN10683_c0_g1	16	2.3	2.88
TRINITY_DN10684_c0_g1	13	0.76	0.95
TRINITY_DN10684_c1_g1	8	12.36	15.44
TRINITY_DN10686_c0_g1	14	1.89	2.37
TRINITY_DN10687_c0_g1	36	3.22	4.02
TRINITY_DN10688_c0_g1	0	0	0
TRINITY_DN10689_c0_g1	198.98	18.61	23.25
TRINITY_DN10689_c1_g1	3	1.54	1.93
TRINITY_DN1068_c0_g1	98	71.31	89.07
TRINITY_DN1068_c0_g2	277	47.54	59.38
TRINITY_DN10690_c0_g1	31	95.94	119.85
TRINITY_DN10692_c0_g1	1	0.51	0.64
TRINITY_DN10693_c0_g1	1	0.54	0.68
TRINITY_DN10694_c0_g1	2	0.67	0.84
TRINITY_DN10695_c0_g1	5	0.86	1.08
TRINITY_DN10696_c0_g1	148	6.83	8.53
TRINITY_DN10697_c0_g1	0	0	0
TRINITY_DN10698_c0_g1	97	2.95	3.68
TRINITY_DN10699_c0_g1	81	3.52	4.4
TRINITY_DN10699_c1_g1	0	0	0
TRINITY_DN1069_c0_g1	247	175.05	218.67
TRINITY_DN1069_c1_g1	72	9.24	11.54
TRINITY_DN1069_c2_g1	32.55	22.57	28.19
TRINITY_DN106_c0_g1	913.68	21.07	26.32
TRINITY_DN106_c1_g1	381.85	420.96	525.84
TRINITY_DN10700_c0_g1	120	13.1	16.37
TRINITY_DN10701_c0_g1	1070	184.49	230.46
TRINITY_DN10702_c0_g1	79	5.22	6.52
TRINITY_DN10703_c0_g1	755	51.7	64.58
TRINITY_DN10703_c1_g1	1	1.28	1.6
TRINITY_DN10704_c0_g1	330	29.84	37.28
TRINITY_DN10705_c0_g1	16	10.85	13.55
TRINITY_DN10706_c0_g1	17	1.29	1.61
TRINITY_DN10707_c0_g1	17	0.64	0.8
TRINITY_DN10708_c0_g1	5	11.81	14.75
TRINITY_DN10709_c0_g1	57	4.27	5.33
TRINITY_DN1070_c0_g1	124	19.12	23.88
TRINITY_DN10710_c0_g1	135.99	92.19	115.16
TRINITY_DN10711_c0_g1	91	5.13	6.41
TRINITY_DN10713_c0_g1	3	3.88	4.84
TRINITY_DN10714_c0_g1	19	15.59	19.48
TRINITY_DN10715_c0_g1	6	0.89	1.11
TRINITY_DN10716_c0_g1	8	1.52	1.9
TRINITY_DN10716_c1_g1	3	4.36	5.44
TRINITY_DN10719_c0_g1	183.01	50.82	63.49
TRINITY_DN10719_c1_g1	46	9.11	11.38
TRINITY_DN1071_c0_g1	185	66.64	83.24
TRINITY_DN1071_c0_g2	94	30.09	37.58
TRINITY_DN10721_c0_g1	110	8.18	10.22
TRINITY_DN10721_c1_g1	24	4.31	5.39
TRINITY_DN10722_c0_g1	403	19.86	24.81
TRINITY_DN10722_c1_g1	206.69	103.41	129.18
TRINITY_DN10723_c0_g1	3	0.24	0.3
TRINITY_DN10724_c0_g1	110	8.95	11.18
TRINITY_DN10726_c0_g1	5	6.76	8.45
TRINITY_DN10727_c0_g1	20	1.72	2.15
TRINITY_DN10728_c0_g1	1090	48.42	60.48
TRINITY_DN10728_c1_g1	16	17.12	21.39
TRINITY_DN10729_c0_g1	955	139.16	173.83
TRINITY_DN1072_c0_g1	305	41.77	52.18
TRINITY_DN10730_c0_g1	590	16.76	20.93
TRINITY_DN10731_c0_g1	219	10.9	13.61
TRINITY_DN10732_c0_g1	54	1.89	2.37
TRINITY_DN10733_c0_g1	14	2.19	2.74
TRINITY_DN10734_c0_g1	8	0.84	1.04
TRINITY_DN10735_c0_g1	7	1.39	1.74
TRINITY_DN10735_c1_g1	15	8.75	10.94
TRINITY_DN10736_c0_g1	1152	164.36	205.31
TRINITY_DN10737_c0_g1	66	7.6	9.49
TRINITY_DN10738_c0_g1	118	4.75	5.93
TRINITY_DN10739_c0_g1	1	0.3	0.37
TRINITY_DN1073_c0_g1	7820.89	676.92	845.59
TRINITY_DN10740_c0_g1	7	1.04	1.29
TRINITY_DN10740_c1_g1	1	1.04	1.3
TRINITY_DN10741_c0_g1	10	2.75	3.43
TRINITY_DN10741_c0_g2	0	0	0
TRINITY_DN10742_c0_g1	7	0.75	0.94
TRINITY_DN10743_c0_g1	2	0.61	0.77
TRINITY_DN10744_c0_g1	1	0.34	0.43
TRINITY_DN10745_c0_g1	6	1.75	2.18
TRINITY_DN10747_c0_g1	15	12.04	15.04
TRINITY_DN10747_c1_g1	0	0	0
TRINITY_DN10748_c0_g1	0	0	0
TRINITY_DN10749_c0_g1	1	1.21	1.51
TRINITY_DN1074_c0_g1	152	7.53	9.4
TRINITY_DN10750_c1_g1	9	7.86	9.82
TRINITY_DN10751_c0_g1	49	1.55	1.93
TRINITY_DN10752_c0_g1	3	11.05	13.8
TRINITY_DN10752_c0_g2	4.99	8.56	10.69
TRINITY_DN10753_c0_g1	8	6.15	7.68
TRINITY_DN10754_c0_g1	4300	245.71	306.94
TRINITY_DN10755_c0_g1	199	17.12	21.38
TRINITY_DN10756_c0_g1	35	10.91	13.63
TRINITY_DN10757_c1_g1	4	2.61	3.27
TRINITY_DN10758_c0_g1	68	7.46	9.31
TRINITY_DN10759_c0_g1	9	1.18	1.48
TRINITY_DN1075_c0_g1	884	38.17	47.69
TRINITY_DN10760_c0_g1	491	29.36	36.68
TRINITY_DN10761_c0_g1	71	5.92	7.4
TRINITY_DN10762_c0_g1	590	59.08	73.8
TRINITY_DN10763_c0_g1	3.09	2.5	3.12
TRINITY_DN10764_c0_g1	34	2.64	3.29
TRINITY_DN10765_c0_g1	1	3.54	4.42
TRINITY_DN10766_c0_g1	26	27.03	33.76
TRINITY_DN10766_c1_g1	626	48.77	60.92
TRINITY_DN10767_c0_g1	138	10.02	12.52
TRINITY_DN10767_c1_g1	0	0	0
TRINITY_DN10768_c0_g1	17	2.23	2.79
TRINITY_DN10768_c1_g1	11	3.08	3.85
TRINITY_DN10769_c0_g1	334	22.95	28.66
TRINITY_DN1076_c0_g1	91.06	18.46	23.06
TRINITY_DN1076_c0_g2	0	0	0
TRINITY_DN1076_c0_g3	0	0	0
TRINITY_DN1076_c1_g1	58	5.79	7.23
TRINITY_DN1076_c2_g1	0	0	0
TRINITY_DN10770_c0_g1	183	10.85	13.55
TRINITY_DN10770_c1_g1	0	0	0
TRINITY_DN10771_c0_g1	273	13.38	16.72
TRINITY_DN10772_c0_g1	213	33.99	42.46
TRINITY_DN10773_c0_g1	200	8.29	10.36
TRINITY_DN10774_c0_g1	382	42.85	53.53
TRINITY_DN10775_c0_g1	32	1.84	2.3
TRINITY_DN10776_c0_g1	103	4.99	6.23
TRINITY_DN10777_c0_g1	353	74.81	93.45
TRINITY_DN10778_c0_g1	10	0.82	1.02
TRINITY_DN10778_c1_g1	33	1.77	2.21
TRINITY_DN10779_c0_g1	242	35.69	44.59
TRINITY_DN1077_c0_g1	132	7.47	9.33
TRINITY_DN10780_c0_g1	796	70.12	87.59
TRINITY_DN10781_c0_g1	174	19.72	24.63
TRINITY_DN10781_c1_g1	18	2.74	3.43
TRINITY_DN10782_c0_g1	46	4.39	5.49
TRINITY_DN10783_c0_g1	93	8.4	10.5
TRINITY_DN10784_c0_g1	2183	158.63	198.15
TRINITY_DN10785_c0_g1	52	7.09	8.86
TRINITY_DN10786_c0_g1	510	28.98	36.2
TRINITY_DN10787_c0_g1	218	33.84	42.27
TRINITY_DN10788_c0_g1	11	1.77	2.21
TRINITY_DN10789_c0_g1	458	45.41	56.72
TRINITY_DN1078_c0_g1	269	18.74	23.41
TRINITY_DN10790_c0_g1	384	31.01	38.74
TRINITY_DN10791_c0_g1	112	4.18	5.22
TRINITY_DN10792_c0_g1	10	6.66	8.31
TRINITY_DN10793_c0_g1	3	8.66	10.82
TRINITY_DN10795_c0_g1	13	25.59	31.96
TRINITY_DN10796_c0_g1	2	2.4	2.99
TRINITY_DN10797_c0_g1	0	0	0
TRINITY_DN10799_c0_g1	99	5.74	7.17
TRINITY_DN1079_c0_g1	911	40.85	51.03
TRINITY_DN107_c0_g1	28	11.19	13.98
TRINITY_DN107_c1_g1	3	1.86	2.33
TRINITY_DN10800_c0_g1	164	12.28	15.33
TRINITY_DN10801_c0_g1	499	83.53	104.34
TRINITY_DN10801_c1_g1	2	2.12	2.65
TRINITY_DN10802_c0_g1	330	12.56	15.69
TRINITY_DN10803_c0_g1	0	0	0
TRINITY_DN10804_c0_g1	87	4.27	5.33
TRINITY_DN10805_c0_g1	20	22.73	28.4
TRINITY_DN10806_c0_g1	41	6.22	7.78
TRINITY_DN10806_c1_g1	27	9.07	11.33
TRINITY_DN10807_c0_g1	22	3.62	4.52
TRINITY_DN10807_c1_g1	1	0.99	1.24
TRINITY_DN10807_c2_g1	5	1.56	1.95
TRINITY_DN10808_c0_g1	6	14.17	17.7
TRINITY_DN10809_c0_g1	2	1.76	2.2
TRINITY_DN10809_c1_g1	14	1.86	2.33
TRINITY_DN10809_c3_g1	4	2.99	3.74
TRINITY_DN10809_c4_g1	2.87	2.99	3.73
TRINITY_DN1080_c0_g1	63	6.31	7.88
TRINITY_DN10810_c0_g1	62	7.14	8.92
TRINITY_DN10811_c0_g1	1	1.6	2
TRINITY_DN10814_c0_g1	21	0.82	1.02
TRINITY_DN10815_c0_g1	82	8.02	10.02
TRINITY_DN10816_c0_g1	0	0	0
TRINITY_DN10817_c0_g1	0	0	0
TRINITY_DN10818_c0_g1	49	2.84	3.54
TRINITY_DN10819_c0_g1	470	26.89	33.58
TRINITY_DN10820_c0_g1	273	23.78	29.7
TRINITY_DN10821_c0_g1	103	5.38	6.72
TRINITY_DN10822_c0_g1	4	1.04	1.3
TRINITY_DN10823_c0_g1	89	9.13	11.4
TRINITY_DN10824_c0_g1	41	8.63	10.77
TRINITY_DN10824_c0_g2	122	4.15	5.19
TRINITY_DN10825_c0_g1	229	13.37	16.7
TRINITY_DN10825_c1_g1	0	0	0
TRINITY_DN10826_c0_g1	8	8.24	10.29
TRINITY_DN10827_c0_g1	927	61.21	76.46
TRINITY_DN10829_c0_g1	40	7.94	9.92
TRINITY_DN1082_c0_g1	115.47	17.7	22.11
TRINITY_DN1082_c0_g2	6.55	7.68	9.6
TRINITY_DN10830_c0_g1	166	11.85	14.8
TRINITY_DN10831_c0_g1	4	5.88	7.35
TRINITY_DN10832_c0_g1	350	16.35	20.42
TRINITY_DN10833_c0_g1	371	9.01	11.25
TRINITY_DN10833_c1_g1	6	4.31	5.38
TRINITY_DN10834_c0_g1	55	4.78	5.97
TRINITY_DN10835_c0_g1	40	4.97	6.21
TRINITY_DN10836_c0_g1	0	0	0
TRINITY_DN10837_c0_g1	15	12.01	15
TRINITY_DN10837_c3_g1	7	31.74	39.65
TRINITY_DN10838_c0_g1	128	49.89	62.33
TRINITY_DN10839_c0_g1	26	1.26	1.57
TRINITY_DN1083_c0_g1	30	6.41	8
TRINITY_DN10840_c0_g1	60	4.33	5.41
TRINITY_DN10841_c0_g1	111	7.32	9.14
TRINITY_DN10842_c0_g1	6	2.81	3.51
TRINITY_DN10843_c0_g1	249	13.24	16.54
TRINITY_DN10844_c0_g1	77	7.82	9.77
TRINITY_DN10845_c0_g1	1	0.61	0.76
TRINITY_DN10846_c0_g1	1049	102.7	128.29
TRINITY_DN10848_c0_g1	8	0.93	1.16
TRINITY_DN10849_c0_g1	342	35.65	44.53
TRINITY_DN10849_c1_g1	1	0.75	0.93
TRINITY_DN1084_c0_g1	427	19.76	24.68
TRINITY_DN10850_c0_g1	9	4.31	5.38
TRINITY_DN10851_c0_g1	9.74	1.61	2.01
TRINITY_DN10851_c1_g1	0	0	0
TRINITY_DN10851_c1_g2	4.26	1.84	2.3
TRINITY_DN10852_c0_g1	40	3.39	4.24
TRINITY_DN10852_c0_g2	8	15.52	19.39
TRINITY_DN10853_c0_g1	872	18.81	23.49
TRINITY_DN10854_c0_g1	498	34.29	42.84
TRINITY_DN10855_c0_g1	247	21.76	27.18
TRINITY_DN10856_c0_g1	238	7.91	9.87
TRINITY_DN10857_c0_g1	79	4.83	6.03
TRINITY_DN10858_c0_g1	159	6.64	8.3
TRINITY_DN10859_c0_g1	0	0	0
TRINITY_DN10859_c1_g1	0	0	0
TRINITY_DN1085_c0_g1	25	2.7	3.38
TRINITY_DN10860_c0_g1	994	65.04	81.25
TRINITY_DN10861_c0_g1	104	8.62	10.77
TRINITY_DN10862_c0_g1	0	0	0
TRINITY_DN10863_c0_g1	9	0.77	0.96
TRINITY_DN10864_c0_g1	1	0.45	0.56
TRINITY_DN10865_c0_g1	48	2.38	2.97
TRINITY_DN10866_c0_g1	246	10.87	13.58
TRINITY_DN10867_c0_g1	88	6.63	8.29
TRINITY_DN10868_c0_g1	0	0	0
TRINITY_DN10869_c0_g1	1	3.05	3.81
TRINITY_DN1086_c0_g1	1653	148.78	185.85
TRINITY_DN1086_c1_g1	197	26.94	33.66
TRINITY_DN1086_c2_g1	44	208.49	260.44
TRINITY_DN1086_c3_g1	57	14.67	18.33
TRINITY_DN10870_c0_g1	952	29.2	36.48
TRINITY_DN10871_c0_g1	133	9.15	11.43
TRINITY_DN10872_c0_g1	338	14.35	17.92
TRINITY_DN10873_c0_g1	392	26.48	33.07
TRINITY_DN10874_c0_g1	730	26.76	33.43
TRINITY_DN10874_c0_g2	145	19.47	24.32
TRINITY_DN10874_c1_g1	15	3.09	3.87
TRINITY_DN10875_c0_g1	521	11	13.74
TRINITY_DN10875_c1_g1	3	3.09	3.86
TRINITY_DN10876_c0_g1	161	6.4	7.99
TRINITY_DN10877_c0_g1	210	24.65	30.79
TRINITY_DN10877_c1_g1	6	2.28	2.85
TRINITY_DN10878_c0_g1	6	0.99	1.24
TRINITY_DN10879_c0_g1	63	6.19	7.73
TRINITY_DN1087_c0_g1	904	38.75	48.41
TRINITY_DN10880_c0_g1	0	0	0
TRINITY_DN10881_c0_g1	1	1.56	1.95
TRINITY_DN10882_c0_g1	59	5.01	6.26
TRINITY_DN10883_c0_g1	234	14.06	17.56
TRINITY_DN10883_c1_g1	204	17.97	22.45
TRINITY_DN10883_c2_g1	1	0.3	0.37
TRINITY_DN10884_c0_g1	482	21.74	27.15
TRINITY_DN10885_c0_g1	165	22.68	28.33
TRINITY_DN10886_c0_g1	1302	108.23	135.2
TRINITY_DN10887_c0_g1	440	66.24	82.74
TRINITY_DN10888_c0_g1	453	34.82	43.49
TRINITY_DN10889_c0_g1	59	4.52	5.65
TRINITY_DN10889_c0_g2	56	3.05	3.81
TRINITY_DN10889_c1_g1	115	10.99	13.73
TRINITY_DN10889_c1_g2	6	1.26	1.58
TRINITY_DN10889_c2_g1	2	1.4	1.75
TRINITY_DN1088_c0_g1	201	6.41	8
TRINITY_DN10890_c0_g1	215	26.1	32.61
TRINITY_DN10891_c0_g1	1	0.33	0.41
TRINITY_DN10892_c0_g1	39	7.28	9.09
TRINITY_DN10893_c0_g1	25	4.41	5.51
TRINITY_DN10894_c0_g1	0	0	0
TRINITY_DN10894_c2_g1	0	0	0
TRINITY_DN10895_c0_g1	51	4.26	5.32
TRINITY_DN10896_c0_g1	5	8.92	11.14
TRINITY_DN10897_c0_g1	2	0.28	0.35
TRINITY_DN10898_c0_g1	7	1.8	2.25
TRINITY_DN10899_c0_g1	406	18.26	22.81
TRINITY_DN1089_c0_g1	88.96	32.82	40.99
TRINITY_DN108_c0_g1	9	23.44	29.28
TRINITY_DN10900_c0_g1	59	2.51	3.14
TRINITY_DN10901_c0_g1	135	12.17	15.2
TRINITY_DN10902_c0_g1	10	4.83	6.03
TRINITY_DN10903_c0_g1	2	0.26	0.32
TRINITY_DN10904_c0_g1	0	0	0
TRINITY_DN10905_c0_g1	1	0.44	0.55
TRINITY_DN10906_c0_g1	10	3.59	4.49
TRINITY_DN10907_c0_g1	100	3.55	4.44
TRINITY_DN10908_c0_g1	7	11.23	14.03
TRINITY_DN10908_c0_g2	0	0	0
TRINITY_DN10908_c1_g1	23	3.76	4.69
TRINITY_DN10908_c3_g1	0	0	0
TRINITY_DN10909_c0_g1	106	11.52	14.39
TRINITY_DN1090_c0_g1	2041	173.62	216.89
TRINITY_DN10911_c0_g1	0	0	0
TRINITY_DN10912_c0_g1	19	2.6	3.25
TRINITY_DN10912_c1_g1	1	0.4	0.5
TRINITY_DN10913_c0_g1	0	0	0
TRINITY_DN10914_c0_g1	23	6.01	7.51
TRINITY_DN10915_c0_g1	16	12.13	15.15
TRINITY_DN10916_c0_g1	6	1.52	1.9
TRINITY_DN10917_c0_g1	0	0	0
TRINITY_DN10918_c0_g1	0	0	0
TRINITY_DN10918_c0_g2	1	0.65	0.81
TRINITY_DN10918_c0_g3	0	0	0
TRINITY_DN10918_c1_g1	2	2.25	2.81
TRINITY_DN10919_c0_g1	5	2.89	3.61
TRINITY_DN10919_c1_g1	4	1.92	2.4
TRINITY_DN10919_c2_g1	1	1.49	1.86
TRINITY_DN1091_c0_g1	529	73.55	91.88
TRINITY_DN10920_c0_g1	1606	93.29	116.53
TRINITY_DN10920_c1_g1	9	13.07	16.33
TRINITY_DN10920_c2_g1	2	0.94	1.17
TRINITY_DN10921_c0_g1	7	3.04	3.8
TRINITY_DN10922_c0_g1	4.98	9.12	11.4
TRINITY_DN10923_c0_g1	56	5.03	6.28
TRINITY_DN10924_c0_g1	0	0	0
TRINITY_DN10925_c0_g1	96	4.49	5.61
TRINITY_DN10926_c0_g1	0	0	0
TRINITY_DN10927_c0_g1	152	16.41	20.49
TRINITY_DN10928_c0_g1	8.88	1.92	2.4
TRINITY_DN10929_c0_g1	163.02	13.6	16.99
TRINITY_DN10929_c0_g2	11.98	1.33	1.66
TRINITY_DN1092_c0_g1	2895	133.15	166.33
TRINITY_DN1092_c1_g1	0	0	0
TRINITY_DN10930_c0_g1	98	6.44	8.05
TRINITY_DN10931_c0_g1	12	3.22	4.02
TRINITY_DN10931_c1_g1	0	0	0
TRINITY_DN10933_c0_g1	1	0.13	0.16
TRINITY_DN10934_c0_g1	1	0.34	0.42
TRINITY_DN10935_c0_g1	12	3.69	4.61
TRINITY_DN10936_c0_g1	2377	140.54	175.56
TRINITY_DN10938_c0_g1	2483	200.3	250.2
TRINITY_DN10939_c0_g1	1091	87.43	109.21
TRINITY_DN1093_c0_g1	21	1.35	1.69
TRINITY_DN10940_c0_g1	3	6.36	7.94
TRINITY_DN10941_c0_g1	15	2.46	3.07
TRINITY_DN10942_c0_g1	123	4.65	5.81
TRINITY_DN10945_c0_g1	531	43.81	54.72
TRINITY_DN10946_c0_g1	41	3.4	4.24
TRINITY_DN10947_c0_g1	1	2.94	3.67
TRINITY_DN10948_c0_g1	76	36.54	45.65
TRINITY_DN10949_c0_g1	101	2.37	2.96
TRINITY_DN1094_c0_g1	157	9.84	12.29
TRINITY_DN10950_c0_g1	13	3.05	3.81
TRINITY_DN10951_c0_g1	9	10.12	12.65
TRINITY_DN10952_c0_g1	26	9.11	11.38
TRINITY_DN10953_c0_g1	64	21.04	26.28
TRINITY_DN10954_c0_g1	1	0.34	0.42
TRINITY_DN10954_c1_g1	4	1.56	1.95
TRINITY_DN10955_c0_g1	136	11.11	13.88
TRINITY_DN10956_c0_g1	27	1.47	1.84
TRINITY_DN10957_c0_g1	306	25.13	31.39
TRINITY_DN10958_c0_g1	645	107.64	134.46
TRINITY_DN10959_c0_g1	4	0.15	0.18
TRINITY_DN1095_c0_g1	559.76	85.25	106.49
TRINITY_DN1095_c1_g1	18.6	79.08	98.78
TRINITY_DN1095_c1_g2	5	21.26	26.55
TRINITY_DN1095_c2_g1	1	0.39	0.49
TRINITY_DN10960_c0_g1	423	50.07	62.54
TRINITY_DN10962_c0_g1	13	2.61	3.26
TRINITY_DN10963_c0_g1	10	4.72	5.9
TRINITY_DN10964_c0_g1	704.7	68.67	85.78
TRINITY_DN10964_c0_g2	1.3	3.64	4.54
TRINITY_DN10965_c0_g1	6	0.92	1.15
TRINITY_DN10966_c0_g1	90	4.91	6.14
TRINITY_DN10967_c0_g1	1003	23.23	29.02
TRINITY_DN10968_c0_g1	322	18.02	22.51
TRINITY_DN10969_c0_g1	57	6.73	8.4
TRINITY_DN1096_c0_g1	217	17.87	22.33
TRINITY_DN10970_c0_g1	141	4.94	6.17
TRINITY_DN10971_c0_g1	65	17.05	21.3
TRINITY_DN10971_c1_g1	0	0	0
TRINITY_DN10972_c0_g1	544	66.34	82.87
TRINITY_DN10973_c0_g1	34	10.08	12.6
TRINITY_DN10974_c0_g1	311	14.77	18.45
TRINITY_DN10976_c0_g1	478	7.87	9.83
TRINITY_DN10977_c0_g1	23	8.9	11.12
TRINITY_DN10978_c0_g1	16	3.55	4.43
TRINITY_DN10979_c0_g1	5	0.95	1.19
TRINITY_DN10979_c1_g1	9	0.43	0.53
TRINITY_DN1097_c0_g1	99	18.34	22.9
TRINITY_DN1097_c1_g1	0	0	0
TRINITY_DN10980_c0_g1	5	3.03	3.79
TRINITY_DN10981_c0_g1	61	3.56	4.44
TRINITY_DN10982_c0_g1	452	53.68	67.06
TRINITY_DN10983_c0_g1	4	0.2	0.25
TRINITY_DN10984_c0_g1	92	17.46	21.81
TRINITY_DN10985_c0_g1	5.61	8.35	10.43
TRINITY_DN10986_c0_g1	357	81.17	101.4
TRINITY_DN10986_c1_g1	3	0.91	1.13
TRINITY_DN10987_c0_g1	362	20.56	25.69
TRINITY_DN10988_c0_g1	56	2.79	3.49
TRINITY_DN10989_c0_g1	24	4.84	6.04
TRINITY_DN1098_c0_g1	768.51	70.64	88.24
TRINITY_DN1098_c1_g1	95.49	31.87	39.82
TRINITY_DN10990_c0_g1	252	27.02	33.75
TRINITY_DN10991_c0_g1	456	20.11	25.12
TRINITY_DN10992_c0_g1	11	1.73	2.16
TRINITY_DN10993_c0_g1	54	3.57	4.45
TRINITY_DN10994_c0_g1	82	15.04	18.79
TRINITY_DN10995_c0_g1	63	2.46	3.08
TRINITY_DN10996_c0_g1	224	20.41	25.49
TRINITY_DN10997_c0_g1	13	1.01	1.26
TRINITY_DN10998_c0_g1	1632	64.79	80.94
TRINITY_DN10999_c0_g1	713	64	79.94
TRINITY_DN10999_c1_g1	1	0.81	1.02
TRINITY_DN1099_c0_g1	295	12.13	15.16
TRINITY_DN1099_c1_g1	133.88	24.39	30.47
TRINITY_DN1099_c1_g2	82	12.16	15.19
TRINITY_DN1099_c1_g3	1	1	1.25
TRINITY_DN109_c0_g1	402	24.02	30.01
TRINITY_DN10_c0_g1	134	52.79	65.94
TRINITY_DN11000_c0_g1	89	4.74	5.93
TRINITY_DN11001_c0_g1	1	0.47	0.59
TRINITY_DN11002_c0_g1	161	23.71	29.62
TRINITY_DN11003_c0_g1	453	26.47	33.06
TRINITY_DN11004_c0_g1	129	3.52	4.4
TRINITY_DN11005_c0_g1	290	29.42	36.75
TRINITY_DN11006_c0_g1	7	2.06	2.57
TRINITY_DN11007_c0_g1	274	33.98	42.45
TRINITY_DN11008_c0_g1	447	71.96	89.89
TRINITY_DN11009_c0_g1	82	4.79	5.98
TRINITY_DN1100_c0_g1	3	1.94	2.42
TRINITY_DN1100_c1_g1	21	35.1	43.85
TRINITY_DN11010_c0_g1	55	10.53	13.15
TRINITY_DN11011_c0_g1	573	36.92	46.12
TRINITY_DN11012_c0_g1	105	13.59	16.98
TRINITY_DN11013_c0_g1	12	46.94	58.64
TRINITY_DN11014_c0_g1	111	5.32	6.64
TRINITY_DN11015_c0_g1	18	3.25	4.06
TRINITY_DN11016_c0_g1	25	2.17	2.71
TRINITY_DN11017_c0_g1	24	8.97	11.21
TRINITY_DN11018_c0_g1	211	6.38	7.97
TRINITY_DN11019_c0_g1	12	1.3	1.63
TRINITY_DN1101_c0_g1	124	8.73	10.9
TRINITY_DN1101_c1_g1	292	13.42	16.76
TRINITY_DN11020_c0_g1	914	106.12	132.57
TRINITY_DN11021_c0_g1	280	26.48	33.08
TRINITY_DN11022_c0_g1	175	10.91	13.63
TRINITY_DN11022_c1_g1	1	1.53	1.91
TRINITY_DN11023_c0_g1	326	18.04	22.54
TRINITY_DN11023_c0_g2	21	5.27	6.58
TRINITY_DN11024_c1_g1	5	14.7	18.36
TRINITY_DN11024_c1_g2	2	1.38	1.73
TRINITY_DN11025_c0_g1	39	4.65	5.81
TRINITY_DN11026_c0_g1	21	5.92	7.4
TRINITY_DN11027_c0_g1	49	10.13	12.65
TRINITY_DN11028_c0_g1	1	0.61	0.76
TRINITY_DN11029_c0_g1	1	0.14	0.17
TRINITY_DN1102_c0_g1	34.7	57.68	72.05
TRINITY_DN11030_c0_g1	69	7.84	9.79
TRINITY_DN11031_c0_g1	45	4.1	5.12
TRINITY_DN11032_c0_g1	1231	83.76	104.63
TRINITY_DN11034_c0_g1	663	18.32	22.89
TRINITY_DN11035_c0_g1	20	2.96	3.7
TRINITY_DN11036_c0_g1	25	18.31	22.88
TRINITY_DN11037_c0_g1	183	6.69	8.36
TRINITY_DN11038_c1_g1	2	9.48	11.84
TRINITY_DN11039_c0_g1	243	18.73	23.4
TRINITY_DN11040_c0_g1	0	0	0
TRINITY_DN11041_c0_g1	9.03	14.5	18.11
TRINITY_DN11042_c0_g1	45	5.59	6.98
TRINITY_DN11043_c0_g1	8	0.72	0.9
TRINITY_DN11044_c0_g1	1157	167.29	208.97
TRINITY_DN11046_c0_g1	110.16	21.61	26.99
TRINITY_DN11046_c1_g1	338	12.17	15.21
TRINITY_DN11047_c0_g1	38	15.25	19.05
TRINITY_DN11049_c0_g1	13	0.42	0.52
TRINITY_DN1104_c1_g1	15	27.57	34.44
TRINITY_DN11050_c0_g1	22	1.99	2.48
TRINITY_DN11051_c0_g1	0	0	0
TRINITY_DN11052_c0_g1	7	2.6	3.25
TRINITY_DN11053_c0_g1	7	4.52	5.65
TRINITY_DN11055_c0_g1	8	0.61	0.76
TRINITY_DN11058_c0_g1	858	72.71	90.82
TRINITY_DN11059_c0_g1	6	2.83	3.54
TRINITY_DN1105_c0_g1	128	40.61	50.73
TRINITY_DN11060_c0_g1	23	1.88	2.35
TRINITY_DN11061_c0_g1	1681	223.47	279.15
TRINITY_DN11062_c0_g1	475	25.22	31.5
TRINITY_DN11063_c0_g1	26	0.99	1.24
TRINITY_DN11064_c0_g1	530	16.39	20.48
TRINITY_DN11065_c0_g1	49	3.65	4.56
TRINITY_DN11066_c0_g1	1000	42.85	53.53
TRINITY_DN11067_c0_g1	69	5.3	6.62
TRINITY_DN11067_c0_g2	5	4.62	5.78
TRINITY_DN11068_c0_g1	25	1.19	1.49
TRINITY_DN11069_c0_g1	19	4.06	5.07
TRINITY_DN1106_c0_g1	30	8.46	10.57
TRINITY_DN11070_c0_g1	10	5.17	6.46
TRINITY_DN11071_c0_g1	0	0	0
TRINITY_DN11072_c0_g1	105	3.87	4.83
TRINITY_DN11073_c0_g1	707	74.86	93.52
TRINITY_DN11074_c0_g1	219	15.08	18.84
TRINITY_DN11075_c0_g1	85	8.74	10.91
TRINITY_DN11076_c0_g1	25	1.83	2.29
TRINITY_DN11077_c0_g1	1356	87.83	109.72
TRINITY_DN11078_c0_g1	436	25.41	31.74
TRINITY_DN11079_c0_g1	452	97.11	121.31
TRINITY_DN11079_c1_g1	227	30.14	37.65
TRINITY_DN1107_c0_g1	122	8.5	10.61
TRINITY_DN11080_c0_g1	2	0.26	0.32
TRINITY_DN11081_c0_g1	280	8.26	10.32
TRINITY_DN11082_c0_g1	185	13.09	16.36
TRINITY_DN11083_c0_g1	90	4.4	5.49
TRINITY_DN11084_c0_g1	14	4.48	5.6
TRINITY_DN11085_c0_g1	177	12.92	16.14
TRINITY_DN11086_c0_g1	260	28.79	35.97
TRINITY_DN11087_c0_g1	33	2.41	3.01
TRINITY_DN11088_c0_g1	7	8.83	11.03
TRINITY_DN11088_c0_g2	0	0	0
TRINITY_DN11089_c0_g1	2	1.98	2.48
TRINITY_DN1108_c0_g1	2280	105.8	132.16
TRINITY_DN1108_c0_g2	717	36.45	45.53
TRINITY_DN1108_c1_g1	35	4.56	5.7
TRINITY_DN11090_c0_g1	1	0.66	0.83
TRINITY_DN11091_c2_g1	0	0	0
TRINITY_DN11092_c0_g1	19	7.08	8.84
TRINITY_DN11092_c0_g2	0	0	0
TRINITY_DN11094_c0_g1	9	2.66	3.33
TRINITY_DN11094_c2_g1	0	0	0
TRINITY_DN11095_c0_g1	182	13	16.24
TRINITY_DN11096_c0_g1	1	1.56	1.95
TRINITY_DN11098_c0_g1	14.14	24.23	30.26
TRINITY_DN11098_c0_g2	38	30.9	38.6
TRINITY_DN11098_c1_g1	110	9.82	12.26
TRINITY_DN11099_c0_g1	5	4.7	5.88
TRINITY_DN1109_c0_g1	176	19.08	23.83
TRINITY_DN1109_c1_g1	39	11.66	14.57
TRINITY_DN1109_c2_g1	177	15.93	19.89
TRINITY_DN1109_c3_g1	154	27.37	34.2
TRINITY_DN110_c0_g1	1016	89.72	112.07
TRINITY_DN110_c0_g2	215	87.89	109.79
TRINITY_DN11101_c0_g1	14	8	9.99
TRINITY_DN11101_c1_g1	7	1.92	2.4
TRINITY_DN11102_c0_g1	2	4.8	5.99
TRINITY_DN11103_c0_g1	95	7.95	9.93
TRINITY_DN11103_c1_g1	4	0.99	1.24
TRINITY_DN11104_c0_g1	19	2.75	3.44
TRINITY_DN11105_c0_g1	1811	64.72	80.85
TRINITY_DN11105_c1_g1	6	15.37	19.2
TRINITY_DN11106_c0_g1	279	38.11	47.61
TRINITY_DN11107_c0_g1	6	1.53	1.91
TRINITY_DN11109_c0_g1	47	9	11.24
TRINITY_DN1110_c0_g1	283	17.58	21.97
TRINITY_DN1110_c1_g1	63	5.79	7.24
TRINITY_DN11110_c0_g1	19.02	7.77	9.71
TRINITY_DN11111_c0_g1	363	45.96	57.41
TRINITY_DN11112_c0_g1	109	9.64	12.04
TRINITY_DN11113_c0_g1	3	1.36	1.7
TRINITY_DN11115_c0_g1	16.01	7.05	8.8
TRINITY_DN11116_c0_g1	4	16.01	19.99
TRINITY_DN11117_c0_g1	135	6.08	7.59
TRINITY_DN11118_c0_g1	480	43.88	54.81
TRINITY_DN11119_c0_g1	734	44.7	55.84
TRINITY_DN1111_c0_g1	418	14.76	18.44
TRINITY_DN11120_c0_g1	159	14.35	17.93
TRINITY_DN11121_c0_g1	758	51.84	64.75
TRINITY_DN11122_c0_g1	105	2.81	3.51
TRINITY_DN11123_c0_g1	2804	224.53	280.48
TRINITY_DN11124_c0_g1	49	2.48	3.1
TRINITY_DN11125_c0_g1	2	1.56	1.95
TRINITY_DN11125_c0_g2	33	3.99	4.98
TRINITY_DN11126_c0_g1	292	8.98	11.22
TRINITY_DN11127_c0_g1	24	2.64	3.3
TRINITY_DN11127_c1_g1	0	0	0
TRINITY_DN11128_c0_g1	2243	43.49	54.33
TRINITY_DN11129_c0_g1	99	8.7	10.87
TRINITY_DN1112_c0_g1	71	22.59	28.22
TRINITY_DN11130_c0_g1	592	38.85	48.53
TRINITY_DN11131_c0_g1	391	47.52	59.36
TRINITY_DN11132_c0_g1	43	3.42	4.27
TRINITY_DN11132_c1_g1	0	0	0
TRINITY_DN11133_c0_g1	16	1.83	2.28
TRINITY_DN11134_c0_g1	218	5.57	6.96
TRINITY_DN11135_c1_g1	2	7.99	9.98
TRINITY_DN11137_c0_g1	85	10.31	12.88
TRINITY_DN11138_c0_g1	6	1.67	2.08
TRINITY_DN11139_c0_g1	0	0	0
TRINITY_DN1113_c0_g1	112.23	10.06	12.57
TRINITY_DN1113_c0_g2	228.42	23.21	28.99
TRINITY_DN1113_c0_g3	137	27.18	33.96
TRINITY_DN1113_c1_g1	1637	110.72	138.3
TRINITY_DN1113_c2_g1	14.66	16.5	20.61
TRINITY_DN11140_c0_g1	1	2.48	3.1
TRINITY_DN11141_c0_g1	0	0	0
TRINITY_DN11142_c0_g1	0	0	0
TRINITY_DN11143_c0_g1	73	7.28	9.1
TRINITY_DN11144_c0_g1	0	0	0
TRINITY_DN11146_c0_g1	1	1.37	1.71
TRINITY_DN11147_c0_g1	164	8.6	10.74
TRINITY_DN11148_c0_g1	4	2.36	2.95
TRINITY_DN11149_c0_g1	67	3.51	4.38
TRINITY_DN1114_c0_g1	1077	38.65	48.28
TRINITY_DN11151_c0_g1	655	67.95	84.89
TRINITY_DN11151_c1_g1	0	0	0
TRINITY_DN11153_c0_g1	3	11.27	14.08
TRINITY_DN11154_c0_g1	7	2.33	2.91
TRINITY_DN11155_c0_g1	34	9.84	12.3
TRINITY_DN11156_c0_g1	1014	63.82	79.73
TRINITY_DN11157_c0_g1	209	8.86	11.07
TRINITY_DN11158_c0_g1	2	0.25	0.31
TRINITY_DN11159_c0_g1	0	0	0
TRINITY_DN1115_c0_g1	842.99	91.43	114.22
TRINITY_DN11160_c0_g1	6	0.75	0.94
TRINITY_DN11160_c0_g2	1	1.43	1.79
TRINITY_DN11161_c0_g1	3299	191.97	239.8
TRINITY_DN11162_c0_g1	3	1.5	1.87
TRINITY_DN11162_c0_g2	5	12.6	15.74
TRINITY_DN11163_c0_g1	146	8.61	10.76
TRINITY_DN11164_c0_g1	0	0	0
TRINITY_DN11165_c0_g1	521	16.93	21.15
TRINITY_DN11166_c0_g1	682	36.63	45.76
TRINITY_DN11167_c0_g1	57	27.18	33.96
TRINITY_DN11168_c0_g1	169	56.24	70.25
TRINITY_DN11169_c0_g1	813.97	39.72	49.62
TRINITY_DN1116_c0_g1	610	32.19	40.21
TRINITY_DN1116_c0_g2	31	6.62	8.27
TRINITY_DN1116_c1_g1	27	9.24	11.54
TRINITY_DN1116_c2_g1	113	18.8	23.49
TRINITY_DN11170_c0_g1	5	5.15	6.43
TRINITY_DN11172_c0_g1	570	24.43	30.51
TRINITY_DN11173_c0_g1	2	3.83	4.78
TRINITY_DN11174_c0_g1	0	0	0
TRINITY_DN11175_c0_g1	7	1.53	1.91
TRINITY_DN11176_c0_g1	18	2.04	2.55
TRINITY_DN11177_c0_g1	108	5.59	6.98
TRINITY_DN11178_c0_g1	25	1.63	2.03
TRINITY_DN11179_c0_g1	27	1.49	1.86
TRINITY_DN1117_c0_g1	2140	340.97	425.93
TRINITY_DN1117_c1_g1	467	144.8	180.88
TRINITY_DN11181_c0_g1	3	1.31	1.64
TRINITY_DN11182_c0_g1	3	2.05	2.56
TRINITY_DN11183_c0_g1	64	11.58	14.47
TRINITY_DN11183_c1_g1	0	0	0
TRINITY_DN11184_c0_g1	892	16.04	20.04
TRINITY_DN11185_c0_g1	202	138.66	173.21
TRINITY_DN11185_c0_g2	180	80.19	100.17
TRINITY_DN11187_c0_g1	26	1.15	1.43
TRINITY_DN11188_c0_g1	14	2.09	2.61
TRINITY_DN11189_c0_g1	13	11.73	14.65
TRINITY_DN1118_c0_g1	173	15.41	19.25
TRINITY_DN11190_c0_g1	51	4	5
TRINITY_DN11192_c0_g1	30	5.46	6.82
TRINITY_DN11193_c0_g1	0	0	0
TRINITY_DN11194_c0_g1	0	0	0
TRINITY_DN11195_c0_g1	203	179.29	223.96
TRINITY_DN11196_c0_g1	19	2.54	3.17
TRINITY_DN11197_c0_g1	2	6.21	7.75
TRINITY_DN11198_c0_g1	478	33.38	41.7
TRINITY_DN11199_c0_g1	3	0.84	1.05
TRINITY_DN1119_c0_g1	85	17.9	22.36
TRINITY_DN111_c0_g1	115	12.16	15.19
TRINITY_DN11200_c0_g1	2	2.35	2.93
TRINITY_DN11201_c0_g1	34	2.17	2.71
TRINITY_DN11201_c1_g1	32	1.39	1.73
TRINITY_DN11202_c0_g1	109	11.61	14.5
TRINITY_DN11203_c0_g1	395	13.89	17.36
TRINITY_DN11204_c0_g1	1366	171.96	214.81
TRINITY_DN11205_c0_g1	2	2.8	3.5
TRINITY_DN11206_c0_g1	1	1.47	1.84
TRINITY_DN11207_c0_g1	47	5.9	7.37
TRINITY_DN11207_c1_g1	6	1.02	1.27
TRINITY_DN11207_c2_g1	4	0.69	0.86
TRINITY_DN11208_c0_g1	164	5.99	7.48
TRINITY_DN11209_c0_g1	287.14	16.45	20.55
TRINITY_DN11209_c0_g2	0	0	0
TRINITY_DN1120_c0_g1	166	11.76	14.7
TRINITY_DN11210_c0_g1	39	3.87	4.84
TRINITY_DN11211_c0_g1	522	24.45	30.54
TRINITY_DN11212_c0_g1	41	10.02	12.52
TRINITY_DN11213_c0_g1	520	27.46	34.3
TRINITY_DN11213_c1_g1	11	2.81	3.5
TRINITY_DN11214_c0_g1	182	24.29	30.34
TRINITY_DN11215_c0_g1	25	1.76	2.2
TRINITY_DN11216_c0_g1	1138	75.41	94.2
TRINITY_DN11217_c0_g1	281	26.35	32.91
TRINITY_DN11218_c0_g1	576	91.6	114.42
TRINITY_DN11219_c0_g1	405	33.44	41.77
TRINITY_DN1121_c0_g1	325	33.98	42.44
TRINITY_DN11220_c0_g1	546	37.08	46.32
TRINITY_DN11221_c0_g1	128	37.79	47.21
TRINITY_DN11222_c0_g1	341	31.36	39.17
TRINITY_DN11223_c1_g1	106	13.27	16.57
TRINITY_DN11224_c0_g1	1308	68.87	86.03
TRINITY_DN11225_c0_g1	30	2.21	2.77
TRINITY_DN11226_c0_g1	357	81.83	102.22
TRINITY_DN11227_c0_g1	108	6.66	8.31
TRINITY_DN11228_c0_g1	85	15.64	19.53
TRINITY_DN11229_c0_g1	48	4.25	5.31
TRINITY_DN1122_c0_g1	76	79.76	99.63
TRINITY_DN1122_c0_g2	400	78.38	97.91
TRINITY_DN11230_c0_g1	76	1.79	2.23
TRINITY_DN11230_c0_g2	3	1.07	1.34
TRINITY_DN11230_c1_g1	212	18.54	23.16
TRINITY_DN11231_c0_g1	25	6.46	8.06
TRINITY_DN11232_c0_g1	120	10.19	12.72
TRINITY_DN11233_c0_g1	265	12.07	15.08
TRINITY_DN11234_c0_g1	214	16.68	20.84
TRINITY_DN11235_c0_g1	25	1.11	1.39
TRINITY_DN11236_c0_g1	13	1.01	1.26
TRINITY_DN11237_c0_g1	10	1.53	1.91
TRINITY_DN11238_c0_g1	138	5.47	6.84
TRINITY_DN11239_c0_g1	10	0.28	0.35
TRINITY_DN1123_c0_g1	1384	118.37	147.86
TRINITY_DN11240_c0_g1	15	4.51	5.63
TRINITY_DN11241_c0_g1	69	8.08	10.09
TRINITY_DN11242_c0_g1	314	16.19	20.22
TRINITY_DN11243_c0_g1	30	1.32	1.64
TRINITY_DN11244_c0_g1	2	0.69	0.86
TRINITY_DN11245_c0_g1	260	20.93	26.14
TRINITY_DN11246_c0_g1	6	3.85	4.81
TRINITY_DN11247_c0_g1	33	1.86	2.33
TRINITY_DN11248_c0_g1	95	7.68	9.59
TRINITY_DN11249_c0_g1	524	129.1	161.27
TRINITY_DN1124_c0_g1	39	21.61	26.99
TRINITY_DN11250_c0_g1	5	3.2	4
TRINITY_DN11251_c0_g1	463	17.37	21.69
TRINITY_DN11252_c0_g1	37	4.66	5.82
TRINITY_DN11253_c0_g1	11	1.84	2.3
TRINITY_DN11254_c0_g1	277	42.22	52.75
TRINITY_DN11255_c0_g1	103	10.25	12.8
TRINITY_DN11256_c0_g1	152	20.82	26.01
TRINITY_DN11257_c0_g1	146	12.88	16.09
TRINITY_DN11258_c0_g1	133	9.71	12.13
TRINITY_DN11259_c0_g1	47	6.33	7.91
TRINITY_DN1125_c0_g1	580	38.04	47.52
TRINITY_DN11260_c0_g1	17	3.44	4.29
TRINITY_DN11261_c0_g1	29	1.9	2.37
TRINITY_DN11263_c0_g1	7.53	9.96	12.44
TRINITY_DN11264_c0_g1	276	13.19	16.48
TRINITY_DN11264_c1_g1	5	2.14	2.67
TRINITY_DN11265_c0_g1	30	9.38	11.72
TRINITY_DN11266_c0_g1	178	26.74	33.41
TRINITY_DN11267_c0_g1	3	0.83	1.04
TRINITY_DN11268_c0_g1	0	0	0
TRINITY_DN11268_c1_g1	13	11.92	14.89
TRINITY_DN11269_c0_g1	2	0.49	0.61
TRINITY_DN1126_c0_g1	275	28.16	35.17
TRINITY_DN1126_c0_g2	287	37.65	47.03
TRINITY_DN11270_c0_g1	42	9.69	12.11
TRINITY_DN11271_c0_g1	8	7.22	9.01
TRINITY_DN11272_c0_g1	67	6.38	7.96
TRINITY_DN11272_c1_g1	5	2.19	2.74
TRINITY_DN11272_c2_g1	11	7.37	9.2
TRINITY_DN11273_c0_g1	27	2.53	3.16
TRINITY_DN11273_c1_g1	3	0.48	0.61
TRINITY_DN11274_c0_g1	15	8.46	10.57
TRINITY_DN11275_c0_g1	297	11.32	14.14
TRINITY_DN11276_c0_g1	80	6.12	7.65
TRINITY_DN11277_c0_g1	2	1.07	1.34
TRINITY_DN11278_c0_g1	7.18	2.81	3.51
TRINITY_DN11278_c0_g2	14.82	7	8.75
TRINITY_DN11279_c0_g1	6	10.7	13.37
TRINITY_DN1127_c0_g1	1493.17	211.1	263.7
TRINITY_DN1127_c1_g1	27	26.08	32.58
TRINITY_DN11280_c0_g1	42	7.36	9.19
TRINITY_DN11281_c0_g1	126	7.62	9.52
TRINITY_DN11281_c1_g1	2	1.54	1.92
TRINITY_DN11282_c0_g1	5	1.49	1.86
TRINITY_DN11282_c1_g1	7	14.83	18.53
TRINITY_DN11283_c0_g1	233	26.66	33.3
TRINITY_DN11284_c0_g1	5	0.95	1.19
TRINITY_DN11285_c0_g1	61	5.99	7.48
TRINITY_DN11286_c0_g1	292	12.95	16.18
TRINITY_DN11286_c2_g1	3	1.5	1.88
TRINITY_DN11287_c0_g1	38	2.77	3.46
TRINITY_DN11288_c0_g1	440	14.71	18.37
TRINITY_DN11289_c0_g1	10	11.14	13.91
TRINITY_DN1128_c0_g1	1303	304.52	380.4
TRINITY_DN11290_c0_g1	77	5.37	6.7
TRINITY_DN11291_c0_g1	2	0.49	0.61
TRINITY_DN11292_c0_g1	46	7.47	9.33
TRINITY_DN11295_c0_g1	347	31.53	39.39
TRINITY_DN11296_c0_g1	10	1.02	1.27
TRINITY_DN11299_c0_g1	3	0.91	1.14
TRINITY_DN11299_c2_g1	5	8.92	11.14
TRINITY_DN1129_c0_g1	165	12.76	15.94
TRINITY_DN112_c0_g1	696.01	22.99	28.72
TRINITY_DN112_c0_g2	395	70.91	88.57
TRINITY_DN112_c1_g1	47	15.36	19.19
TRINITY_DN11300_c0_g1	4	0.61	0.76
TRINITY_DN11301_c0_g1	43	1.72	2.15
TRINITY_DN11303_c0_g1	10.97	2.28	2.84
TRINITY_DN11304_c0_g1	163	17.09	21.35
TRINITY_DN11305_c0_g1	140	271.62	339.3
TRINITY_DN11305_c1_g1	538	25.33	31.64
TRINITY_DN11306_c0_g1	1157	76.72	95.83
TRINITY_DN11307_c0_g1	97.82	3.74	4.67
TRINITY_DN11308_c0_g1	472	32.06	40.05
TRINITY_DN11309_c0_g1	79	14.2	17.74
TRINITY_DN11309_c1_g1	1	1.35	1.69
TRINITY_DN11309_c2_g1	4	1.26	1.57
TRINITY_DN1130_c0_g1	6	8.93	11.15
TRINITY_DN11310_c0_g1	81	5.28	6.6
TRINITY_DN11311_c0_g1	145	7.31	9.13
TRINITY_DN11312_c0_g1	26	1.37	1.71
TRINITY_DN11313_c0_g1	1135	99.42	124.19
TRINITY_DN11314_c0_g1	4	0.59	0.74
TRINITY_DN11315_c0_g1	994	93.2	116.43
TRINITY_DN11316_c0_g1	12	21.41	26.74
TRINITY_DN11317_c0_g1	12	2.87	3.59
TRINITY_DN11318_c0_g1	26.1	5.71	7.13
TRINITY_DN1131_c0_g1	21	41.33	51.63
TRINITY_DN1131_c1_g1	517.69	65.02	81.22
TRINITY_DN1131_c2_g1	15.07	3.82	4.78
TRINITY_DN1131_c3_g1	20	35.2	43.96
TRINITY_DN1131_c4_g1	7	1.73	2.16
TRINITY_DN11320_c0_g1	101	8.58	10.72
TRINITY_DN11320_c0_g2	3	1.76	2.2
TRINITY_DN11321_c0_g1	17	2.92	3.65
TRINITY_DN11323_c0_g1	19	1.76	2.2
TRINITY_DN11323_c0_g2	1	2.22	2.77
TRINITY_DN11324_c0_g1	60	2.5	3.12
TRINITY_DN11325_c0_g1	6	2.62	3.27
TRINITY_DN11326_c0_g1	313	11.82	14.77
TRINITY_DN11326_c1_g1	8	2.18	2.72
TRINITY_DN11327_c0_g1	33	3.28	4.1
TRINITY_DN11328_c0_g1	4	1.58	1.97
TRINITY_DN11329_c0_g1	134	10.37	12.96
TRINITY_DN1132_c0_g1	448	15.05	18.81
TRINITY_DN11330_c0_g1	14	5.04	6.3
TRINITY_DN11331_c0_g1	60	3.6	4.49
TRINITY_DN11332_c0_g1	129	7.19	8.99
TRINITY_DN11333_c0_g1	7	14.83	18.53
TRINITY_DN11334_c0_g1	1966	98.75	123.35
TRINITY_DN11335_c0_g1	308	47.68	59.56
TRINITY_DN11336_c0_g1	42	12.63	15.77
TRINITY_DN11337_c0_g1	17	10.69	13.35
TRINITY_DN11338_c0_g1	8	14.32	17.89
TRINITY_DN11339_c0_g1	212	8.38	10.47
TRINITY_DN1133_c0_g1	2579	67.24	83.99
TRINITY_DN11341_c0_g1	874	37.94	47.4
TRINITY_DN11343_c0_g1	160	7.89	9.85
TRINITY_DN11344_c0_g1	300	20.24	25.28
TRINITY_DN11345_c0_g1	0	0	0
TRINITY_DN11345_c1_g1	0	0	0
TRINITY_DN11346_c0_g1	3	5.21	6.51
TRINITY_DN11347_c0_g1	3	9.14	11.42
TRINITY_DN11348_c0_g1	0	0	0
TRINITY_DN11349_c0_g1	3	13.6	16.99
TRINITY_DN1134_c0_g1	244	11.1	13.86
TRINITY_DN11350_c0_g1	60	2.28	2.85
TRINITY_DN11351_c0_g1	450	182.58	228.07
TRINITY_DN11352_c0_g1	126	7.3	9.11
TRINITY_DN11353_c0_g1	802	126.49	158.01
TRINITY_DN11354_c0_g1	75	4.72	5.89
TRINITY_DN11355_c0_g1	166	8.67	10.83
TRINITY_DN11356_c0_g1	25.01	7.33	9.15
TRINITY_DN11357_c0_g1	1154	26.03	32.52
TRINITY_DN11358_c0_g1	196	27.5	34.35
TRINITY_DN11359_c0_g1	10	0.8	1
TRINITY_DN1135_c0_g1	215	13.52	16.89
TRINITY_DN1135_c1_g1	2	6.09	7.61
TRINITY_DN11360_c0_g1	38	5.97	7.45
TRINITY_DN11360_c0_g2	2	3.13	3.91
TRINITY_DN11360_c0_g3	3	0.79	0.99
TRINITY_DN11361_c0_g1	403	13.6	16.99
TRINITY_DN11362_c0_g1	535	18.06	22.56
TRINITY_DN11363_c0_g1	284	11.13	13.9
TRINITY_DN11364_c0_g1	2	1.77	2.22
TRINITY_DN11365_c0_g1	416	11.45	14.3
TRINITY_DN11366_c0_g1	761	28.83	36.01
TRINITY_DN11367_c0_g1	32	3.51	4.39
TRINITY_DN11368_c0_g1	53	10.09	12.6
TRINITY_DN11369_c0_g1	15	4.52	5.65
TRINITY_DN11369_c1_g1	1	2.99	3.74
TRINITY_DN1136_c0_g1	111	27.83	34.77
TRINITY_DN1136_c1_g1	48	23.3	29.11
TRINITY_DN1136_c3_g1	34	7.97	9.96
TRINITY_DN1136_c4_g1	4.47	11.26	14.07
TRINITY_DN11370_c0_g1	10	0.5	0.62
TRINITY_DN11371_c0_g1	0	0	0
TRINITY_DN11371_c0_g2	1174	61.48	76.8
TRINITY_DN11372_c0_g1	108	3.51	4.38
TRINITY_DN11373_c0_g1	100	11.11	13.88
TRINITY_DN11374_c0_g1	298	17.35	21.67
TRINITY_DN11375_c0_g1	15	1.32	1.65
TRINITY_DN11376_c0_g1	18	1.91	2.38
TRINITY_DN11377_c0_g1	6	1.83	2.28
TRINITY_DN11378_c0_g1	21	1.9	2.37
TRINITY_DN11379_c0_g1	18	1.54	1.92
TRINITY_DN1137_c0_g1	176	10.64	13.29
TRINITY_DN11380_c0_g1	45	8.13	10.16
TRINITY_DN11381_c0_g1	18	1.43	1.79
TRINITY_DN11382_c0_g1	100	8.56	10.69
TRINITY_DN11383_c0_g1	17	2.01	2.51
TRINITY_DN11384_c0_g1	46	3.26	4.07
TRINITY_DN11385_c0_g1	230	13.12	16.39
TRINITY_DN11385_c1_g1	1	0.3	0.37
TRINITY_DN11386_c0_g1	80	2.95	3.69
TRINITY_DN11387_c0_g1	24	18.17	22.7
TRINITY_DN11388_c0_g1	0	0	0
TRINITY_DN1138_c0_g1	11	7.6	9.49
TRINITY_DN1138_c1_g1	586	47.38	59.19
TRINITY_DN1138_c2_g1	0	0	0
TRINITY_DN1138_c3_g1	4	10.25	12.8
TRINITY_DN11390_c0_g1	295	17.09	21.35
TRINITY_DN11391_c0_g1	29	4.36	5.44
TRINITY_DN11392_c0_g1	33	2.4	2.99
TRINITY_DN11393_c0_g1	15	8.58	10.72
TRINITY_DN11394_c0_g1	13	1.05	1.31
TRINITY_DN11395_c0_g1	1	0.41	0.51
TRINITY_DN11396_c0_g1	0	0	0
TRINITY_DN11397_c0_g1	116	15.52	19.38
TRINITY_DN11398_c0_g1	4	1.53	1.91
TRINITY_DN11399_c0_g1	0	0	0
TRINITY_DN1139_c0_g1	33	3.26	4.07
TRINITY_DN113_c0_g1	210	26.66	33.3
TRINITY_DN113_c0_g2	0	0	0
TRINITY_DN113_c0_g3	6	23.96	29.93
TRINITY_DN113_c1_g1	58	3.99	4.99
TRINITY_DN113_c1_g2	162	27.24	34.03
TRINITY_DN113_c2_g1	121	14.64	18.28
TRINITY_DN11400_c0_g1	0	0	0
TRINITY_DN11401_c0_g1	6	0.47	0.58
TRINITY_DN11402_c0_g1	52	8.95	11.18
TRINITY_DN11403_c0_g1	0	0	0
TRINITY_DN11404_c0_g1	7	1.65	2.07
TRINITY_DN11405_c0_g1	2	7.67	9.58
TRINITY_DN11405_c0_g2	0	0	0
TRINITY_DN11406_c0_g1	2	3.25	4.06
TRINITY_DN11407_c0_g1	3	3.79	4.74
TRINITY_DN11408_c0_g1	0	0	0
TRINITY_DN1140_c0_g1	101	4.46	5.57
TRINITY_DN1140_c1_g1	105	7.55	9.43
TRINITY_DN1140_c2_g1	0	0	0
TRINITY_DN11410_c0_g1	157	11.03	13.77
TRINITY_DN11410_c1_g1	1	0.46	0.57
TRINITY_DN11411_c0_g1	10	1.51	1.89
TRINITY_DN11412_c0_g1	219	13.79	17.23
TRINITY_DN11413_c0_g1	14	8.65	10.81
TRINITY_DN11414_c0_g1	4	7.23	9.04
TRINITY_DN11415_c0_g1	10	11.02	13.77
TRINITY_DN11416_c0_g1	81	5.18	6.47
TRINITY_DN11417_c0_g1	15	2.26	2.82
TRINITY_DN11417_c1_g1	842	19.44	24.29
TRINITY_DN11418_c0_g1	626	43.66	54.54
TRINITY_DN11419_c0_g1	2134	63.24	79
TRINITY_DN1141_c0_g1	214	10.24	12.79
TRINITY_DN11420_c0_g1	16	1.14	1.43
TRINITY_DN11421_c0_g1	27	4.93	6.16
TRINITY_DN11422_c0_g1	1108	63.43	79.23
TRINITY_DN11423_c0_g1	138	25.21	31.49
TRINITY_DN11424_c0_g1	189	7.16	8.94
TRINITY_DN11425_c0_g1	177	22.7	28.36
TRINITY_DN11426_c0_g1	225	20.43	25.52
TRINITY_DN11427_c0_g1	30	1.11	1.38
TRINITY_DN11428_c0_g1	264	17.16	21.43
TRINITY_DN11429_c0_g1	3	0.52	0.65
TRINITY_DN1142_c0_g1	583	10.17	12.71
TRINITY_DN11430_c0_g1	14	0.75	0.94
TRINITY_DN11431_c0_g1	22	21.63	27.02
TRINITY_DN11432_c0_g1	98	11.04	13.79
TRINITY_DN11434_c0_g1	56	2.53	3.16
TRINITY_DN11435_c0_g1	4	1.78	2.23
TRINITY_DN11436_c0_g1	719	128.86	160.96
TRINITY_DN11437_c0_g1	99	9.1	11.37
TRINITY_DN11438_c0_g1	236	23.08	28.83
TRINITY_DN11439_c0_g1	359	29.44	36.77
TRINITY_DN1143_c0_g1	1538	143.53	179.3
TRINITY_DN11440_c0_g1	90	18.26	22.81
TRINITY_DN11440_c1_g1	0	0	0
TRINITY_DN11441_c0_g1	23	4.37	5.45
TRINITY_DN11442_c0_g1	3	0.9	1.12
TRINITY_DN11443_c0_g1	117	5.84	7.29
TRINITY_DN11444_c0_g1	53	8.72	10.9
TRINITY_DN11445_c0_g1	4	2.09	2.61
TRINITY_DN11446_c0_g1	555	149.94	187.3
TRINITY_DN11447_c0_g1	252	16.39	20.48
TRINITY_DN11448_c0_g1	102	5.2	6.5
TRINITY_DN11448_c1_g1	0	0	0
TRINITY_DN11449_c0_g1	147	10.3	12.87
TRINITY_DN1144_c0_g1	832	23.88	29.83
TRINITY_DN11450_c0_g1	185	6.63	8.28
TRINITY_DN11451_c0_g1	82	17.67	22.07
TRINITY_DN11452_c0_g1	1959	167.17	208.82
TRINITY_DN11453_c0_g1	105	6.82	8.52
TRINITY_DN11454_c0_g1	35	1.81	2.26
TRINITY_DN11454_c1_g1	0	0	0
TRINITY_DN11454_c2_g1	0	0	0
TRINITY_DN11454_c3_g1	0	0	0
TRINITY_DN11454_c4_g1	0	0	0
TRINITY_DN11455_c0_g1	48	2.34	2.93
TRINITY_DN11456_c0_g1	19	2.93	3.66
TRINITY_DN11457_c0_g1	0	0	0
TRINITY_DN11459_c0_g1	31	5.42	6.77
TRINITY_DN1145_c0_g1	455	24.61	30.74
TRINITY_DN1145_c1_g1	27	16.93	21.15
TRINITY_DN11460_c0_g1	13	2.06	2.58
TRINITY_DN11461_c0_g1	98	11.97	14.95
TRINITY_DN11462_c0_g1	3	0.34	0.43
TRINITY_DN11463_c0_g1	4	12.88	16.09
TRINITY_DN11464_c0_g1	197	10.96	13.69
TRINITY_DN11465_c0_g1	2	2.32	2.9
TRINITY_DN11466_c0_g1	1186	135.52	169.29
TRINITY_DN11468_c0_g1	725	77.2	96.43
TRINITY_DN11469_c0_g1	4.92	11.81	14.76
TRINITY_DN1146_c0_g1	26	11.59	14.48
TRINITY_DN1146_c0_g2	209	41.78	52.19
TRINITY_DN11470_c0_g1	130	11.1	13.87
TRINITY_DN11471_c0_g1	3	1.56	1.95
TRINITY_DN11472_c0_g1	136	17.04	21.29
TRINITY_DN11474_c0_g1	3	10.03	12.53
TRINITY_DN11475_c0_g1	28	2.35	2.93
TRINITY_DN11476_c0_g1	38	5.1	6.37
TRINITY_DN11477_c0_g1	3	5.43	6.78
TRINITY_DN11479_c0_g1	0	0	0
TRINITY_DN1147_c0_g1	144	7	8.75
TRINITY_DN11480_c0_g1	2131	213.38	266.55
TRINITY_DN11481_c0_g1	460	15.68	19.59
TRINITY_DN11482_c0_g1	4	11.35	14.18
TRINITY_DN11483_c0_g1	25	2.33	2.91
TRINITY_DN11484_c0_g1	78	7.53	9.41
TRINITY_DN11485_c0_g1	100	13.46	16.81
TRINITY_DN11486_c0_g1	2	1.44	1.79
TRINITY_DN11487_c0_g1	3	2.71	3.38
TRINITY_DN11488_c0_g1	6	1.03	1.29
TRINITY_DN11488_c1_g1	0	0	0
TRINITY_DN11489_c0_g1	1	0.58	0.73
TRINITY_DN1148_c0_g1	205	10.35	12.93
TRINITY_DN1148_c0_g2	124	9.63	12.03
TRINITY_DN1148_c1_g1	1	0.94	1.18
TRINITY_DN11490_c0_g1	354	60.09	75.06
TRINITY_DN11491_c0_g1	2397	70.19	87.68
TRINITY_DN11492_c0_g1	1	0.55	0.69
TRINITY_DN11493_c0_g1	0	0	0
TRINITY_DN11494_c0_g1	7.01	19.54	24.41
TRINITY_DN11495_c0_g1	3	3.18	3.97
TRINITY_DN11496_c0_g1	715	34.67	43.31
TRINITY_DN11497_c0_g1	139	14.79	18.47
TRINITY_DN11498_c0_g1	499	21.27	26.56
TRINITY_DN11499_c0_g1	728	41.56	51.91
TRINITY_DN1149_c1_g1	2	3.18	3.98
TRINITY_DN1149_c1_g2	2	2.64	3.3
TRINITY_DN114_c0_g1	439	15.19	18.97
TRINITY_DN11500_c0_g1	21	14.79	18.47
TRINITY_DN11501_c0_g1	84	9.3	11.61
TRINITY_DN11502_c0_g1	184	14.46	18.06
TRINITY_DN11503_c0_g1	453	30.75	38.41
TRINITY_DN11503_c1_g1	3	8.98	11.21
TRINITY_DN11504_c0_g1	3	9.84	12.29
TRINITY_DN11505_c0_g1	38	2.26	2.82
TRINITY_DN11506_c0_g1	16	4.81	6.01
TRINITY_DN11507_c0_g1	4	13.37	16.7
TRINITY_DN11508_c0_g1	16	7.56	9.44
TRINITY_DN11509_c0_g1	344	85.14	106.35
TRINITY_DN1150_c0_g1	837	62.02	77.47
TRINITY_DN1150_c0_g2	0	0	0
TRINITY_DN11510_c0_g1	0	0	0
TRINITY_DN11511_c0_g1	8	1.13	1.41
TRINITY_DN11512_c0_g1	6	2.43	3.03
TRINITY_DN11513_c0_g1	137	7.97	9.96
TRINITY_DN11514_c0_g1	1	0.35	0.44
TRINITY_DN11515_c0_g1	459	33.66	42.05
TRINITY_DN11516_c0_g1	140	6	7.49
TRINITY_DN11517_c0_g1	0	0	0
TRINITY_DN11518_c0_g1	0	0	0
TRINITY_DN11519_c1_g1	4	15.03	18.77
TRINITY_DN1151_c0_g1	711	34.81	43.49
TRINITY_DN1151_c1_g1	87	7.56	9.44
TRINITY_DN1151_c2_g1	56	8.42	10.52
TRINITY_DN11520_c0_g1	27	1.57	1.96
TRINITY_DN11521_c0_g1	233	11.05	13.8
TRINITY_DN11522_c0_g1	5	1.84	2.3
TRINITY_DN11523_c0_g1	0	0	0
TRINITY_DN11523_c0_g2	2	0.74	0.93
TRINITY_DN11525_c0_g1	2	6.44	8.04
TRINITY_DN11526_c0_g1	5	3.03	3.79
TRINITY_DN11527_c0_g1	4	7.87	9.83
TRINITY_DN11529_c0_g1	1	0.78	0.97
TRINITY_DN1152_c0_g1	165	18.36	22.93
TRINITY_DN11530_c0_g1	3	1.33	1.66
TRINITY_DN11531_c0_g1	20	3.21	4.01
TRINITY_DN11532_c0_g1	10	5.15	6.43
TRINITY_DN11533_c0_g1	0	0	0
TRINITY_DN11534_c0_g1	16	5.26	6.57
TRINITY_DN11535_c0_g1	2	1.11	1.39
TRINITY_DN11536_c0_g1	125	8.62	10.77
TRINITY_DN11537_c0_g1	8	21.93	27.39
TRINITY_DN11538_c0_g1	0	0	0
TRINITY_DN11539_c0_g1	0	0	0
TRINITY_DN1153_c0_g1	1055	95.38	119.14
TRINITY_DN1153_c1_g1	21	4.41	5.51
TRINITY_DN1153_c2_g1	3	1.18	1.48
TRINITY_DN11540_c0_g1	4	1.4	1.75
TRINITY_DN11541_c0_g1	391	46.79	58.45
TRINITY_DN11542_c0_g1	5	15.23	19.03
TRINITY_DN11543_c0_g1	93.06	10.62	13.27
TRINITY_DN11544_c0_g1	4	7.99	9.98
TRINITY_DN11545_c0_g1	2	4.65	5.81
TRINITY_DN11546_c0_g1	32	10.4	12.99
TRINITY_DN11546_c1_g1	47	8.41	10.5
TRINITY_DN11546_c2_g1	5	1.72	2.15
TRINITY_DN11547_c0_g1	316	17.91	22.37
TRINITY_DN11547_c1_g1	68	15.46	19.31
TRINITY_DN11548_c0_g1	62	7.36	9.19
TRINITY_DN11549_c0_g1	1	0.97	1.21
TRINITY_DN1154_c0_g1	595	41.4	51.72
TRINITY_DN1154_c1_g1	1713	107.06	133.73
TRINITY_DN1154_c2_g1	15	21.52	26.88
TRINITY_DN1154_c3_g1	6	0.73	0.91
TRINITY_DN11551_c0_g1	254	38.66	48.3
TRINITY_DN11552_c0_g1	144	6	7.49
TRINITY_DN11554_c0_g1	92	3.21	4.01
TRINITY_DN11555_c0_g1	73	7.36	9.19
TRINITY_DN11556_c0_g1	1606	50.33	62.86
TRINITY_DN11557_c0_g1	0	0	0
TRINITY_DN11558_c0_g1	37	1.68	2.1
TRINITY_DN11559_c0_g1	4	4.08	5.1
TRINITY_DN1155_c0_g1	85	15.05	18.8
TRINITY_DN11560_c0_g1	12	0.51	0.64
TRINITY_DN11561_c0_g1	100	6.3	7.87
TRINITY_DN11562_c0_g1	179	14.86	18.56
TRINITY_DN11563_c0_g1	3	3.27	4.09
[truncated: 63,501 more rows]

## Sheet: June OFF 2
gene_id	count	TPM	FPKM
TRINITY_DN0_c0_g1	3920	20.74	24.29
TRINITY_DN10000_c0_g1	22	1.82	2.13
TRINITY_DN10001_c0_g1	2745	11.35	13.3
TRINITY_DN10002_c0_g1	44	2.68	3.13
TRINITY_DN10003_c0_g1	968	88.31	103.44
TRINITY_DN10004_c0_g1	18435	117.78	137.96
TRINITY_DN10006_c0_g1	0	0	0
TRINITY_DN10007_c0_g1	94	1.75	2.05
TRINITY_DN10008_c0_g1	484	2.65	3.11
TRINITY_DN10009_c0_g1	39	1.59	1.86
TRINITY_DN1000_c0_g1	574	3.39	3.98
TRINITY_DN10010_c0_g1	298	2.56	3
TRINITY_DN10011_c0_g1	76	5.52	6.47
TRINITY_DN10012_c0_g1	92	16.91	19.81
TRINITY_DN10013_c0_g1	522.15	16.9	19.8
TRINITY_DN10015_c0_g1	844	7.91	9.27
TRINITY_DN10016_c0_g1	1526	47.44	55.57
TRINITY_DN10017_c0_g1	119	0.7	0.81
TRINITY_DN10018_c0_g1	50	3.49	4.08
TRINITY_DN1001_c0_g1	76	3.43	4.01
TRINITY_DN1001_c1_g1	54	3.2	3.75
TRINITY_DN10020_c0_g1	1679	17.05	19.97
TRINITY_DN10022_c0_g1	433	8.39	9.83
TRINITY_DN10023_c0_g1	504	5.04	5.91
TRINITY_DN10023_c1_g1	645	6.65	7.79
TRINITY_DN10023_c1_g2	62	21.39	25.05
TRINITY_DN10023_c2_g1	70	17.47	20.47
TRINITY_DN10023_c3_g1	29	10.5	12.3
TRINITY_DN10023_c4_g1	2	0.64	0.75
TRINITY_DN10024_c0_g1	1317	6.79	7.95
TRINITY_DN10025_c0_g1	5621	115.47	135.26
TRINITY_DN10026_c0_g1	418	5.16	6.04
TRINITY_DN10028_c0_g1	4121	81.34	95.28
TRINITY_DN10029_c0_g1	4097	8.87	10.39
TRINITY_DN10029_c1_g1	1	0.41	0.48
TRINITY_DN1002_c0_g1	2927	43.29	50.71
TRINITY_DN10030_c0_g1	25.87	1.79	2.09
TRINITY_DN10031_c0_g1	35	4.39	5.15
TRINITY_DN10032_c0_g1	4329	54.04	63.3
TRINITY_DN10033_c0_g1	1357	63.17	74
TRINITY_DN10034_c0_g1	158	2.9	3.4
TRINITY_DN10035_c0_g1	16	2.91	3.41
TRINITY_DN10036_c0_g1	837	4.89	5.73
TRINITY_DN10037_c0_g1	19161	72.08	84.44
TRINITY_DN10038_c0_g1	1274	26.58	31.14
TRINITY_DN10039_c0_g1	169	1.6	1.87
TRINITY_DN1003_c0_g1	3886	31.6	37.02
TRINITY_DN10040_c0_g1	0	0	0
TRINITY_DN10041_c0_g1	19	3.31	3.87
TRINITY_DN10042_c0_g1	7843	70.39	82.45
TRINITY_DN10043_c0_g1	1726	23.82	27.9
TRINITY_DN10044_c0_g1	1007	31.04	36.36
TRINITY_DN10045_c0_g1	1392	26.91	31.53
TRINITY_DN10046_c0_g1	817	2.96	3.47
TRINITY_DN10047_c0_g1	2146	20.78	24.34
TRINITY_DN10048_c0_g1	3457	72.62	85.06
TRINITY_DN10049_c0_g1	641	7.13	8.35
TRINITY_DN1004_c0_g1	4327.62	29.08	34.06
TRINITY_DN1004_c1_g1	35	6.03	7.06
TRINITY_DN1004_c1_g2	38	6.08	7.13
TRINITY_DN1004_c1_g3	15	2.7	3.16
TRINITY_DN1004_c2_g1	401.08	115.15	134.88
TRINITY_DN10050_c0_g1	2331	10.06	11.79
TRINITY_DN10051_c0_g1	1846	12.38	14.5
TRINITY_DN10052_c0_g1	1760	10.24	11.99
TRINITY_DN10053_c0_g1	5387	81.04	94.93
TRINITY_DN10054_c0_g1	3278	23.51	27.54
TRINITY_DN10055_c0_g1	3412	19.84	23.24
TRINITY_DN10056_c0_g1	2404	12.52	14.66
TRINITY_DN10056_c1_g1	45	1.53	1.79
TRINITY_DN10057_c0_g1	2873	47.16	55.25
TRINITY_DN10058_c0_g1	759	8.22	9.62
TRINITY_DN10059_c0_g1	710	16.96	19.87
TRINITY_DN10059_c1_g1	24	3.27	3.84
TRINITY_DN1005_c0_g1	4497	43.42	50.86
TRINITY_DN10060_c0_g1	1074	8.02	9.4
TRINITY_DN10061_c0_g1	4	0.05	0.06
TRINITY_DN10062_c0_g1	1514	69.46	81.37
TRINITY_DN10063_c0_g1	1012	10.67	12.5
TRINITY_DN10064_c0_g1	952	12.53	14.67
TRINITY_DN10065_c0_g1	83	1.12	1.31
TRINITY_DN10066_c0_g1	562	3.54	4.14
TRINITY_DN10067_c0_g1	143	1.31	1.53
TRINITY_DN10068_c0_g1	6	0.06	0.07
TRINITY_DN10069_c0_g1	214	1.47	1.72
TRINITY_DN10069_c0_g2	0	0	0
TRINITY_DN10069_c1_g1	29	17.35	20.33
TRINITY_DN1006_c0_g1	11494	373.56	437.58
TRINITY_DN10070_c0_g1	303	2.81	3.29
TRINITY_DN10072_c0_g1	498	7.19	8.42
TRINITY_DN10074_c0_g1	88	8.17	9.57
TRINITY_DN10075_c0_g1	2122	12.08	14.15
TRINITY_DN10076_c0_g1	1636	8.99	10.54
TRINITY_DN10076_c1_g1	9	2.22	2.6
TRINITY_DN10077_c0_g1	12	3.55	4.16
TRINITY_DN10078_c0_g1	28	8.93	10.46
TRINITY_DN10079_c0_g1	0	0	0
TRINITY_DN1007_c0_g1	11277	45.21	52.96
TRINITY_DN1007_c1_g1	883	69.98	81.97
TRINITY_DN10081_c0_g1	5	2.23	2.61
TRINITY_DN10082_c0_g1	1782	18.48	21.64
TRINITY_DN10083_c0_g1	862	5.03	5.89
TRINITY_DN10084_c0_g1	2252	18.85	22.07
TRINITY_DN10086_c0_g1	24	2.97	3.47
TRINITY_DN10087_c0_g1	17	2.24	2.63
TRINITY_DN10087_c0_g2	7	2.07	2.42
TRINITY_DN10088_c0_g1	0	0	0
TRINITY_DN1008_c0_g1	2940	28.08	32.89
TRINITY_DN10090_c0_g1	4341	69.86	81.83
TRINITY_DN10091_c0_g1	78	26.06	30.53
TRINITY_DN10092_c0_g1	239	8.21	9.61
TRINITY_DN10093_c0_g1	4221	30.75	36.02
TRINITY_DN10095_c0_g1	38	4.73	5.54
TRINITY_DN10096_c0_g1	2536	71.89	84.21
TRINITY_DN10097_c0_g1	2293	10.18	11.92
TRINITY_DN10098_c0_g1	520	14.64	17.15
TRINITY_DN10099_c0_g1	119	55.08	64.52
TRINITY_DN1009_c0_g1	117	3.69	4.32
TRINITY_DN100_c0_g1	211	37.12	43.48
TRINITY_DN10100_c0_g1	59	5.79	6.78
TRINITY_DN10101_c0_g1	416	2.73	3.2
TRINITY_DN10102_c0_g1	214	2.3	2.69
TRINITY_DN10103_c0_g1	3083	28.09	32.91
TRINITY_DN10104_c0_g1	312	3.22	3.77
TRINITY_DN10105_c0_g1	222.58	117.85	138.04
TRINITY_DN10106_c0_g1	6294	511.71	599.4
TRINITY_DN10107_c0_g1	68	4.41	5.16
TRINITY_DN10108_c0_g1	42	2.99	3.5
TRINITY_DN10109_c0_g1	116	1.11	1.3
TRINITY_DN1010_c0_g1	1095	45.7	53.53
TRINITY_DN10110_c0_g1	3841	56.97	66.73
TRINITY_DN10111_c0_g1	1103	9.04	10.59
TRINITY_DN10112_c0_g1	531	5.61	6.57
TRINITY_DN10113_c0_g1	40	6.02	7.05
TRINITY_DN10114_c0_g1	22	0.45	0.53
TRINITY_DN10115_c0_g1	1728	21.37	25.03
TRINITY_DN10116_c0_g1	3700	19.57	22.93
TRINITY_DN10116_c1_g1	750	5.01	5.87
TRINITY_DN10117_c0_g1	1477	15.34	17.96
TRINITY_DN10118_c0_g1	38	0.85	0.99
TRINITY_DN10118_c1_g1	1785	16.49	19.31
TRINITY_DN10119_c0_g1	5676.23	15.66	18.35
TRINITY_DN1011_c0_g1	1147	13.29	15.57
TRINITY_DN10120_c0_g1	4690	138.16	161.84
TRINITY_DN10121_c0_g1	1746	11.76	13.78
TRINITY_DN10123_c0_g1	2734	21.79	25.52
TRINITY_DN10124_c0_g1	760	5.62	6.58
TRINITY_DN10125_c0_g1	372	3.87	4.53
TRINITY_DN10125_c1_g1	136	11.41	13.37
TRINITY_DN10125_c2_g1	265	5.83	6.83
TRINITY_DN10125_c3_g1	0	0	0
TRINITY_DN10126_c0_g1	1225	5.06	5.93
TRINITY_DN10127_c0_g1	1502	17.61	20.63
TRINITY_DN10128_c0_g1	114	2.21	2.59
TRINITY_DN10128_c1_g1	143	2.13	2.5
TRINITY_DN10128_c2_g1	170	4.15	4.87
TRINITY_DN10129_c0_g1	1005	13.97	16.36
TRINITY_DN1012_c0_g1	19790	188.64	220.97
TRINITY_DN10130_c0_g1	3413	51.8	60.68
TRINITY_DN10131_c0_g1	3322	127.76	149.65
TRINITY_DN10132_c0_g1	115	2.63	3.08
TRINITY_DN10133_c0_g1	2197	14.6	17.1
TRINITY_DN10134_c0_g1	15	0.74	0.86
TRINITY_DN10134_c1_g1	2	1.15	1.34
TRINITY_DN10135_c0_g1	1044	11.56	13.54
TRINITY_DN10136_c0_g1	2892	46.09	53.99
TRINITY_DN10137_c0_g1	2796	44.18	51.75
TRINITY_DN10138_c0_g1	15	0.77	0.9
TRINITY_DN10139_c0_g1	149	3.34	3.92
TRINITY_DN1013_c0_g1	1601	23.5	27.53
TRINITY_DN10140_c0_g1	646	5.96	6.98
TRINITY_DN10141_c0_g1	69.25	21.74	25.47
TRINITY_DN10142_c0_g1	58	3.57	4.18
TRINITY_DN10143_c0_g1	125	5.23	6.13
TRINITY_DN10144_c0_g1	42	0.53	0.62
TRINITY_DN10145_c0_g1	319	7.77	9.11
TRINITY_DN10146_c0_g1	5	0.11	0.13
TRINITY_DN10148_c0_g1	10	2.14	2.51
TRINITY_DN10149_c0_g1	720	12.66	14.83
TRINITY_DN1014_c0_g1	2067	19.73	23.11
TRINITY_DN10150_c0_g1	313	9.54	11.17
TRINITY_DN10150_c1_g1	82	12.94	15.15
TRINITY_DN10151_c0_g1	773	18.16	21.27
TRINITY_DN10151_c1_g1	1405	11.33	13.27
TRINITY_DN10151_c2_g1	8	5.1	5.98
TRINITY_DN10152_c0_g1	140	12.99	15.22
TRINITY_DN10152_c0_g2	20	9.61	11.26
TRINITY_DN10153_c0_g1	63	7.85	9.19
TRINITY_DN10154_c0_g1	4355	25.95	30.4
TRINITY_DN10155_c0_g1	1683	21.37	25.03
TRINITY_DN10156_c0_g1	58	0.8	0.93
TRINITY_DN10157_c0_g1	133	18.31	21.44
TRINITY_DN10158_c0_g1	23528	98.87	115.81
TRINITY_DN10159_c0_g1	1045	3.86	4.52
TRINITY_DN1015_c1_g1	13415	181.31	212.38
TRINITY_DN10160_c0_g1	12042	127.33	149.15
TRINITY_DN10161_c0_g1	2311	18.17	21.28
TRINITY_DN10162_c0_g1	163	2.16	2.53
TRINITY_DN10163_c0_g1	10	2.04	2.39
TRINITY_DN10164_c0_g1	257	2.98	3.49
TRINITY_DN10165_c0_g1	4589	31.12	36.45
TRINITY_DN10166_c0_g1	1461	24.88	29.14
TRINITY_DN10167_c0_g1	1709	26.32	30.83
TRINITY_DN10168_c0_g1	2852	94.41	110.59
TRINITY_DN10169_c0_g1	5779	73.78	86.43
TRINITY_DN1016_c0_g1	5534	81.87	95.9
TRINITY_DN10170_c0_g1	171	2.32	2.71
TRINITY_DN10170_c1_g1	0	0	0
TRINITY_DN10171_c0_g1	6	1	1.17
TRINITY_DN10172_c0_g1	83	3.14	3.68
TRINITY_DN10172_c1_g1	39	3.31	3.87
TRINITY_DN10173_c0_g1	12	0.58	0.68
TRINITY_DN10173_c0_g2	71	4.35	5.1
TRINITY_DN10174_c0_g1	8354	101.85	119.3
TRINITY_DN10175_c0_g1	1480	9.3	10.89
TRINITY_DN10176_c0_g1	598	9.22	10.8
TRINITY_DN10177_c0_g1	300	16.29	19.08
TRINITY_DN10178_c0_g1	900	7.72	9.04
TRINITY_DN10179_c1_g1	714	54.82	64.21
TRINITY_DN1017_c0_g1	387	3.59	4.2
TRINITY_DN1017_c0_g2	47	2.72	3.19
TRINITY_DN1017_c2_g1	615	2.31	2.71
TRINITY_DN10180_c0_g1	110	32.68	38.28
TRINITY_DN10180_c0_g2	211	4.25	4.98
TRINITY_DN10181_c0_g1	28	1.24	1.46
TRINITY_DN10182_c0_g1	111	1.31	1.53
TRINITY_DN10184_c0_g1	22	0.7	0.82
TRINITY_DN10185_c0_g1	90	8.94	10.47
TRINITY_DN10186_c1_g1	24	3.06	3.58
TRINITY_DN10187_c0_g1	19	3.57	4.18
TRINITY_DN10187_c0_g2	3	0.18	0.22
TRINITY_DN10187_c1_g1	9	2.78	3.26
TRINITY_DN10189_c0_g1	66	5.99	7.01
TRINITY_DN1018_c0_g1	12078.6	51.5	60.32
TRINITY_DN1018_c1_g1	851	3.44	4.03
TRINITY_DN10190_c0_g1	96	1.06	1.24
TRINITY_DN10191_c0_g1	37	0.94	1.1
TRINITY_DN10192_c0_g1	9	1.49	1.74
TRINITY_DN10192_c0_g2	176	2.81	3.29
TRINITY_DN10192_c1_g1	325	3.54	4.15
TRINITY_DN10193_c0_g1	1087	10.42	12.2
TRINITY_DN10194_c0_g1	389	4.27	5
TRINITY_DN10195_c1_g1	24	4.72	5.53
TRINITY_DN10195_c2_g1	30	5.9	6.92
TRINITY_DN10196_c0_g1	290	3.94	4.61
TRINITY_DN10198_c0_g1	2826	23.08	27.04
TRINITY_DN10199_c0_g1	1083	10.9	12.76
TRINITY_DN1019_c0_g1	4337	48.66	57
TRINITY_DN1019_c1_g1	39	7.17	8.4
TRINITY_DN101_c0_g1	438	6.36	7.45
TRINITY_DN10200_c0_g1	1762	11.3	13.24
TRINITY_DN10201_c0_g1	3210	15.85	18.57
TRINITY_DN10201_c1_g1	42	1.27	1.49
TRINITY_DN10202_c0_g1	1690	15.49	18.14
TRINITY_DN10202_c2_g1	49	1.58	1.85
TRINITY_DN10202_c3_g1	123	12.45	14.59
TRINITY_DN10203_c0_g1	2417	18.93	22.18
TRINITY_DN10204_c0_g1	292	7.19	8.43
TRINITY_DN10205_c0_g1	3091	10.18	11.92
TRINITY_DN10206_c0_g1	12276	137.62	161.21
TRINITY_DN10207_c0_g1	555	5.71	6.69
TRINITY_DN10208_c0_g1	10201	179.04	209.73
TRINITY_DN10209_c0_g1	1033	20.97	24.56
TRINITY_DN1020_c0_g1	976	8.17	9.57
TRINITY_DN10210_c0_g1	22	4.14	4.84
TRINITY_DN10211_c0_g1	69	4.33	5.07
TRINITY_DN10212_c0_g1	842	14.91	17.47
TRINITY_DN10214_c0_g1	274	5.21	6.1
TRINITY_DN10215_c0_g1	62	12.95	15.16
TRINITY_DN10216_c0_g1	170	3.59	4.21
TRINITY_DN10218_c0_g1	51	1.86	2.18
TRINITY_DN10219_c0_g1	812.03	10.64	12.47
TRINITY_DN10219_c1_g1	3	1.76	2.06
TRINITY_DN1021_c0_g1	859	11.26	13.18
TRINITY_DN10220_c0_g1	42	2.58	3.03
TRINITY_DN10221_c0_g1	4	0.14	0.16
TRINITY_DN10222_c0_g1	509	8.31	9.74
TRINITY_DN10223_c0_g1	4005	23.34	27.34
TRINITY_DN10224_c0_g1	0	0	0
TRINITY_DN10224_c1_g1	0	0	0
TRINITY_DN10225_c0_g1	139	4.44	5.2
TRINITY_DN10226_c0_g1	280	2.55	2.99
TRINITY_DN10227_c0_g1	3	0.05	0.05
TRINITY_DN10228_c0_g1	633	9.68	11.34
TRINITY_DN10229_c0_g1	27	2.33	2.73
TRINITY_DN1022_c0_g1	6984	37.77	44.24
TRINITY_DN10230_c0_g1	2827	73.08	85.6
TRINITY_DN10231_c0_g1	8416	65.93	77.23
TRINITY_DN10232_c0_g1	10018	134.47	157.51
TRINITY_DN10233_c0_g1	6127	120.32	140.94
TRINITY_DN10234_c0_g1	440	8.02	9.39
TRINITY_DN10234_c1_g1	1357	17.24	20.2
TRINITY_DN10235_c0_g1	817	9.56	11.2
TRINITY_DN10236_c0_g1	631	8.84	10.36
TRINITY_DN10237_c0_g1	1241	67.38	78.93
TRINITY_DN10238_c0_g1	0	0	0
TRINITY_DN10239_c0_g1	755	8.91	10.44
TRINITY_DN1023_c0_g1	221	8.89	10.42
TRINITY_DN10240_c0_g1	30	0.27	0.32
TRINITY_DN10241_c0_g1	5500	90.98	106.57
TRINITY_DN10242_c0_g1	84	1.17	1.38
TRINITY_DN10243_c0_g1	3050	30.75	36.02
TRINITY_DN10244_c0_g1	1438.19	576.54	675.33
TRINITY_DN10245_c0_g1	1627	16.53	19.36
TRINITY_DN10246_c0_g1	23	9.55	11.18
TRINITY_DN10247_c0_g1	1715	16.11	18.88
TRINITY_DN10248_c0_g1	1527	20.72	24.27
TRINITY_DN10249_c0_g1	7441	52.24	61.19
TRINITY_DN10249_c1_g1	53	1.27	1.49
TRINITY_DN10250_c0_g1	102	6.72	7.88
TRINITY_DN10251_c0_g1	2039	17.47	20.47
TRINITY_DN10251_c1_g1	1844	11.57	13.55
TRINITY_DN10252_c0_g1	43	1.46	1.71
TRINITY_DN10252_c0_g2	498	11.07	12.96
TRINITY_DN10253_c0_g1	1776	14.17	16.6
TRINITY_DN10253_c1_g1	0	0	0
TRINITY_DN10254_c0_g1	950	22.73	26.63
TRINITY_DN10255_c0_g1	281	4.78	5.6
TRINITY_DN10256_c0_g1	303	9.14	10.71
TRINITY_DN10257_c0_g1	41	1.28	1.5
TRINITY_DN10257_c0_g2	1073	14.87	17.42
TRINITY_DN10258_c0_g1	4	0.05	0.06
TRINITY_DN10259_c0_g1	0	0	0
TRINITY_DN1025_c0_g1	7902	128.49	150.51
TRINITY_DN10260_c0_g1	114	2.92	3.42
TRINITY_DN10261_c0_g1	346	23.92	28.02
TRINITY_DN10261_c1_g1	69	0.78	0.91
TRINITY_DN10261_c2_g1	0	0	0
TRINITY_DN10261_c3_g1	0	0	0
TRINITY_DN10262_c0_g1	0	0	0
TRINITY_DN10262_c0_g2	40	2.59	3.04
TRINITY_DN10262_c1_g1	44	3.42	4
TRINITY_DN10263_c0_g1	432	9.79	11.46
TRINITY_DN10264_c0_g1	2887	29.96	35.1
TRINITY_DN10265_c0_g1	113	5.18	6.07
TRINITY_DN10266_c0_g1	94	4.56	5.34
TRINITY_DN10266_c0_g2	105	5.88	6.89
TRINITY_DN10267_c0_g1	190	4.43	5.19
TRINITY_DN10267_c1_g1	4	1.26	1.47
TRINITY_DN10268_c0_g1	1387	18.33	21.48
TRINITY_DN10269_c0_g1	78	1.72	2.02
TRINITY_DN1026_c0_g1	3089	25.51	29.88
TRINITY_DN1026_c1_g1	92	6.14	7.2
TRINITY_DN10270_c0_g1	351	5.3	6.2
TRINITY_DN10270_c1_g1	16	1.42	1.66
TRINITY_DN10271_c0_g1	1267	146.18	171.23
TRINITY_DN10272_c0_g1	1806	27.2	31.86
TRINITY_DN10273_c0_g1	1749	68.16	79.84
TRINITY_DN10274_c0_g1	2354	46.63	54.62
TRINITY_DN10275_c0_g1	382	5.74	6.72
TRINITY_DN10276_c0_g1	377	2.9	3.4
TRINITY_DN10277_c0_g1	9	5.39	6.31
TRINITY_DN10278_c0_g1	150	2.48	2.9
TRINITY_DN10279_c0_g1	182	1.64	1.92
TRINITY_DN1027_c0_g1	32187	331.18	387.93
TRINITY_DN10280_c0_g1	14.93	5.07	5.94
TRINITY_DN10282_c0_g1	79	4.64	5.44
TRINITY_DN10283_c0_g1	335.02	6.74	7.89
TRINITY_DN10283_c0_g2	242.98	10.56	12.37
TRINITY_DN10283_c1_g1	17	2.99	3.5
TRINITY_DN10283_c2_g1	0	0	0
TRINITY_DN10284_c0_g1	197	6.63	7.77
TRINITY_DN10285_c0_g1	141	1.84	2.15
TRINITY_DN10286_c0_g1	74	1.33	1.56
TRINITY_DN10287_c0_g1	128	3.26	3.81
TRINITY_DN10287_c1_g1	3	0.25	0.29
TRINITY_DN10288_c0_g1	91	1.33	1.56
TRINITY_DN10289_c0_g1	26	1.14	1.33
TRINITY_DN1028_c0_g1	2497.05	24.28	28.44
TRINITY_DN1028_c1_g1	127	6.69	7.83
TRINITY_DN1028_c2_g1	27	1.12	1.32
TRINITY_DN1028_c3_g1	26	8.69	10.18
TRINITY_DN10290_c0_g1	3950	15.28	17.9
TRINITY_DN10290_c1_g1	0	0	0
TRINITY_DN10291_c0_g1	78	16.74	19.61
TRINITY_DN10292_c0_g1	4	0.41	0.48
TRINITY_DN10293_c0_g1	25	16.3	19.09
TRINITY_DN10294_c0_g1	978	5.57	6.53
TRINITY_DN10296_c0_g1	0	0	0
TRINITY_DN10298_c0_g1	7605	81.4	95.35
TRINITY_DN10299_c0_g1	8	1.36	1.6
TRINITY_DN1029_c0_g1	2795	18.67	21.86
TRINITY_DN102_c0_g1	6843	51.33	60.13
TRINITY_DN10300_c0_g1	930	4.81	5.64
TRINITY_DN10300_c0_g2	24	0.45	0.53
TRINITY_DN10301_c0_g1	130	3.36	3.93
TRINITY_DN10302_c0_g1	930	9.29	10.89
TRINITY_DN10303_c0_g1	37	1.7	1.99
TRINITY_DN10304_c0_g1	30	2.57	3.01
TRINITY_DN10305_c0_g1	214	4.74	5.56
TRINITY_DN10306_c0_g1	127	2.06	2.42
TRINITY_DN10307_c0_g1	155.35	2.95	3.46
TRINITY_DN10308_c0_g1	1750.98	27.67	32.41
TRINITY_DN10309_c0_g1	83	0.84	0.99
TRINITY_DN1030_c0_g1	1552	17.46	20.45
TRINITY_DN10310_c0_g1	56	5.11	5.98
TRINITY_DN10311_c0_g1	28	1.79	2.09
TRINITY_DN10312_c0_g1	13.74	3.78	4.43
TRINITY_DN10313_c0_g1	2335	15.8	18.51
TRINITY_DN10314_c0_g1	3949	39.47	46.23
TRINITY_DN10315_c0_g1	59	2.71	3.18
TRINITY_DN10316_c0_g1	145	26.65	31.22
TRINITY_DN10317_c0_g1	34316.9	153.45	179.75
TRINITY_DN10318_c0_g1	1779	49.41	57.87
TRINITY_DN10319_c0_g1	68	13.7	16.05
TRINITY_DN1031_c0_g1	374	18.17	21.28
TRINITY_DN1031_c1_g1	2854	24	28.11
TRINITY_DN10321_c0_g1	82	3.43	4.02
TRINITY_DN10322_c0_g1	0	0	0
TRINITY_DN10323_c0_g1	793	8.9	10.43
TRINITY_DN10324_c0_g1	8	4.99	5.85
TRINITY_DN10325_c0_g1	53	2.09	2.45
TRINITY_DN10325_c1_g1	36	1.17	1.37
TRINITY_DN10325_c2_g1	12	4.98	5.84
TRINITY_DN10326_c0_g1	1297	14.22	16.65
TRINITY_DN10327_c0_g1	1058	126.98	148.74
TRINITY_DN10328_c0_g1	2697	62.97	73.77
TRINITY_DN10329_c0_g1	0	0	0
TRINITY_DN1032_c0_g1	245.44	38.9	45.57
TRINITY_DN10330_c0_g1	77	16.89	19.78
TRINITY_DN10331_c0_g1	824	11.99	14.05
TRINITY_DN10332_c0_g1	1860	11.8	13.82
TRINITY_DN10333_c0_g1	58	1.2	1.41
TRINITY_DN10334_c0_g1	242	5.79	6.78
TRINITY_DN10335_c0_g1	238	23.94	28.04
TRINITY_DN10336_c0_g1	774	12.93	15.14
TRINITY_DN10337_c0_g1	7198	41.06	48.09
TRINITY_DN10338_c0_g1	6350	76.88	90.06
TRINITY_DN10339_c0_g1	4765	26.26	30.76
TRINITY_DN1033_c0_g1	6443	67.09	78.58
TRINITY_DN1033_c0_g2	2886	99.31	116.33
TRINITY_DN10340_c0_g1	218	95.49	111.86
TRINITY_DN10340_c1_g1	290	7.61	8.91
TRINITY_DN10341_c0_g1	0	0	0
TRINITY_DN10341_c0_g2	792	17.19	20.14
TRINITY_DN10342_c0_g1	2118	11.28	13.21
TRINITY_DN10343_c0_g1	358	4.19	4.9
TRINITY_DN10344_c0_g1	376	5.36	6.28
TRINITY_DN10344_c1_g1	4	2.39	2.8
TRINITY_DN10345_c0_g1	65	14.99	17.56
TRINITY_DN10346_c0_g1	587	20.2	23.66
TRINITY_DN10347_c0_g1	16417	139.09	162.93
TRINITY_DN10348_c0_g1	83	1.33	1.56
TRINITY_DN10349_c0_g1	5462	43.29	50.7
TRINITY_DN1034_c0_g1	5136	27.55	32.27
TRINITY_DN10350_c0_g1	155	2.85	3.34
TRINITY_DN10351_c0_g1	923	11.81	13.84
TRINITY_DN10352_c0_g1	89	1.17	1.38
TRINITY_DN10353_c0_g1	50	1.08	1.26
TRINITY_DN10354_c0_g1	957	4.52	5.3
TRINITY_DN10355_c0_g1	348	17.45	20.44
TRINITY_DN10356_c0_g1	692	6.73	7.89
TRINITY_DN10357_c0_g1	8348	69.71	81.65
TRINITY_DN10358_c0_g1	14912.2	719.97	843.34
TRINITY_DN10359_c0_g1	2102.64	33.94	39.76
TRINITY_DN10359_c0_g2	41.36	0.5	0.59
TRINITY_DN1035_c0_g1	1729	18.33	21.47
TRINITY_DN1035_c0_g2	10	0.34	0.39
TRINITY_DN1035_c1_g1	0	0	0
TRINITY_DN10360_c0_g1	373	14.6	17.1
TRINITY_DN10361_c0_g1	766	8.23	9.64
TRINITY_DN10362_c0_g1	24871	172.98	202.63
TRINITY_DN10363_c0_g1	676	9.82	11.5
TRINITY_DN10363_c1_g1	13	0.52	0.61
TRINITY_DN10364_c0_g1	89	4.02	4.71
TRINITY_DN10365_c0_g1	1318	11.93	13.98
TRINITY_DN10365_c1_g1	1666	26.69	31.27
TRINITY_DN10365_c2_g1	17.77	1.66	1.94
TRINITY_DN10365_c2_g2	44.23	1.68	1.97
TRINITY_DN10365_c3_g1	18	0.69	0.81
TRINITY_DN10366_c0_g1	2095.84	78.89	92.41
TRINITY_DN10366_c1_g1	116	44.17	51.74
TRINITY_DN10366_c2_g1	126.11	85.91	100.64
TRINITY_DN10366_c3_g1	273.05	94.19	110.33
TRINITY_DN10367_c0_g1	61	5.17	6.06
TRINITY_DN10368_c0_g1	577.84	13.33	15.62
TRINITY_DN10369_c0_g1	19	1.66	1.94
TRINITY_DN1036_c0_g1	1172	36.27	42.49
TRINITY_DN10370_c0_g1	85.13	37.97	44.48
TRINITY_DN10371_c0_g1	25	5.28	6.19
TRINITY_DN10372_c0_g1	73.02	3.18	3.73
TRINITY_DN10373_c0_g1	74	1.32	1.55
TRINITY_DN10374_c0_g1	28	1.53	1.79
TRINITY_DN10375_c2_g1	43.8	5.45	6.39
TRINITY_DN10377_c0_g1	98	5.16	6.04
TRINITY_DN10377_c1_g1	439	26.49	31.03
TRINITY_DN10378_c0_g1	46	8.12	9.52
TRINITY_DN10379_c0_g1	2194	13.66	16
TRINITY_DN1037_c0_g1	281	4.24	4.97
TRINITY_DN10381_c0_g1	376	4.88	5.71
TRINITY_DN10381_c1_g1	3	0.6	0.71
TRINITY_DN10382_c0_g1	3960	29.39	34.43
TRINITY_DN10383_c0_g1	341	3.14	3.68
TRINITY_DN10385_c0_g1	269	6.36	7.45
TRINITY_DN10386_c0_g1	0	0	0
TRINITY_DN10387_c0_g1	20	9.99	11.7
TRINITY_DN10389_c0_g1	0	0	0
TRINITY_DN1038_c0_g1	1029	17.59	20.6
TRINITY_DN10390_c0_g1	11	2.14	2.51
TRINITY_DN10391_c0_g1	4	1.78	2.09
TRINITY_DN10392_c0_g1	193	8.91	10.43
TRINITY_DN10393_c0_g1	18	7.22	8.45
TRINITY_DN10394_c0_g1	31	6.61	7.74
TRINITY_DN10395_c0_g1	4687	61.08	71.55
TRINITY_DN10396_c0_g1	36	20.67	24.21
TRINITY_DN10397_c0_g1	190	3.07	3.6
TRINITY_DN10398_c0_g1	13	8.66	10.15
TRINITY_DN1039_c0_g1	1561	7.57	8.87
TRINITY_DN103_c0_g1	564.83	15.32	17.95
TRINITY_DN10400_c0_g1	6	3.44	4.03
TRINITY_DN10401_c0_g1	447	7.92	9.27
TRINITY_DN10402_c0_g1	230	3.56	4.16
TRINITY_DN10403_c0_g1	10	0.86	1
TRINITY_DN10403_c0_g2	12	1.43	1.67
TRINITY_DN10403_c0_g3	7	0.39	0.45
TRINITY_DN10405_c0_g1	787	5.56	6.51
TRINITY_DN10406_c0_g1	69	35.82	41.95
TRINITY_DN10407_c0_g1	79	50.39	59.03
TRINITY_DN10408_c0_g1	52	2.13	2.5
TRINITY_DN10409_c0_g1	49	1.08	1.27
TRINITY_DN1040_c0_g1	5845	175.03	205.02
TRINITY_DN10410_c0_g1	11	0.62	0.73
TRINITY_DN10411_c0_g1	59	24.82	29.07
TRINITY_DN10412_c0_g1	56	2.16	2.54
TRINITY_DN10413_c0_g1	51	3.65	4.28
TRINITY_DN10414_c0_g1	398	6.92	8.11
TRINITY_DN10415_c0_g1	6672	53.16	62.27
TRINITY_DN10416_c0_g1	4332	50.84	59.55
TRINITY_DN10417_c0_g1	500	14.51	16.99
TRINITY_DN10418_c0_g1	13868	35.88	42.03
TRINITY_DN10419_c0_g1	1154	18.89	22.13
TRINITY_DN1041_c0_g1	2719	15.83	18.55
TRINITY_DN10420_c0_g1	2096.33	50.11	58.69
TRINITY_DN10421_c0_g1	4119	165.3	193.62
TRINITY_DN10422_c0_g1	3278	27.82	32.58
TRINITY_DN10423_c0_g1	10218	85.1	99.69
TRINITY_DN10423_c1_g1	128	3.26	3.82
TRINITY_DN10424_c0_g1	323	2.73	3.2
TRINITY_DN10425_c0_g1	52	0.75	0.88
TRINITY_DN10425_c1_g1	0	0	0
TRINITY_DN10425_c2_g1	0	0	0
TRINITY_DN10427_c0_g1	1	0.03	0.04
TRINITY_DN10428_c0_g1	1281	29.13	34.12
TRINITY_DN10429_c0_g1	87	2.16	2.53
TRINITY_DN10430_c0_g1	207	2.7	3.17
TRINITY_DN10431_c0_g1	31	7.84	9.18
TRINITY_DN10432_c0_g1	1895	21.07	24.68
TRINITY_DN10434_c0_g1	506	6.04	7.07
TRINITY_DN10435_c0_g1	2137	23.12	27.08
TRINITY_DN10436_c0_g1	18	0.93	1.09
TRINITY_DN10437_c0_g1	9	1.24	1.45
TRINITY_DN10437_c0_g2	9	0.43	0.5
TRINITY_DN10438_c0_g1	181	4.56	5.34
TRINITY_DN10439_c0_g1	5279.35	70.8	82.94
TRINITY_DN10439_c1_g1	4473	85.18	99.77
TRINITY_DN1043_c0_g1	838	37.36	43.76
TRINITY_DN10440_c0_g1	692	2.17	2.54
TRINITY_DN10441_c0_g1	390	5.15	6.04
TRINITY_DN10443_c0_g1	781	10.71	12.55
TRINITY_DN10444_c0_g1	64	2.15	2.51
TRINITY_DN10445_c0_g1	285	3.6	4.21
TRINITY_DN10446_c0_g1	685	7.31	8.56
TRINITY_DN10447_c0_g1	42	1.38	1.61
TRINITY_DN10448_c0_g1	2881	43.97	51.51
TRINITY_DN10449_c0_g1	1541	15.05	17.63
TRINITY_DN1044_c0_g1	5232	12.24	14.33
TRINITY_DN10450_c0_g1	8	0.52	0.61
TRINITY_DN10451_c0_g1	27	2.74	3.21
TRINITY_DN10452_c0_g1	314	3.29	3.86
TRINITY_DN10453_c0_g1	301	6.57	7.69
TRINITY_DN10454_c0_g1	41	4.52	5.29
TRINITY_DN10455_c0_g1	341	2.4	2.81
TRINITY_DN10456_c0_g1	5	0.1	0.12
TRINITY_DN10456_c1_g1	53	6.03	7.06
TRINITY_DN10457_c0_g1	22	1.38	1.62
TRINITY_DN1045_c0_g1	30281	272.13	318.77
TRINITY_DN10460_c0_g1	1065	8.01	9.38
TRINITY_DN10461_c0_g1	81	1.65	1.93
TRINITY_DN10462_c0_g1	333	2.61	3.06
TRINITY_DN10463_c0_g1	1059	7.39	8.66
TRINITY_DN10464_c0_g1	2471.61	7.45	8.73
TRINITY_DN10465_c0_g1	7379	33.59	39.35
TRINITY_DN10465_c1_g1	21	2.07	2.43
TRINITY_DN10466_c0_g1	1855	18.71	21.92
TRINITY_DN10467_c0_g1	529	5.74	6.72
TRINITY_DN10468_c0_g1	61	1.06	1.25
TRINITY_DN10469_c0_g1	0	0	0
TRINITY_DN1046_c0_g1	1761	17.7	20.73
TRINITY_DN1046_c1_g1	307	7.62	8.93
TRINITY_DN10470_c0_g1	1802	31.92	37.39
TRINITY_DN10470_c1_g1	27	5.44	6.37
TRINITY_DN10470_c2_g1	28	3.99	4.68
TRINITY_DN10470_c3_g1	0	0	0
TRINITY_DN10471_c0_g1	165	3.93	4.61
TRINITY_DN10472_c0_g1	9408	50.68	59.36
TRINITY_DN10473_c0_g1	100.77	4.7	5.5
TRINITY_DN10474_c0_g1	1693	24.67	28.89
TRINITY_DN10475_c0_g1	91	2.55	2.99
TRINITY_DN10476_c0_g1	11	0.33	0.39
TRINITY_DN10477_c0_g1	222	3.01	3.52
TRINITY_DN10478_c0_g1	64	2.78	3.26
TRINITY_DN10478_c0_g2	97	1.73	2.02
TRINITY_DN10479_c0_g1	11	0.85	1
TRINITY_DN1047_c0_g1	794	6.91	8.1
TRINITY_DN1047_c1_g1	80	1.33	1.56
TRINITY_DN1047_c2_g1	899	30.21	35.38
TRINITY_DN1047_c3_g1	1860	29.69	34.78
TRINITY_DN10481_c0_g1	31	2.44	2.86
TRINITY_DN10483_c0_g1	2934	51.84	60.73
TRINITY_DN10484_c0_g1	190	4.31	5.05
TRINITY_DN10485_c0_g1	2	0.34	0.4
TRINITY_DN10487_c0_g1	607	13.44	15.74
TRINITY_DN10488_c0_g1	5938	27.45	32.16
TRINITY_DN10489_c0_g1	1220	14.99	17.56
TRINITY_DN10489_c1_g1	3	0.81	0.95
TRINITY_DN1048_c0_g1	1976	23.72	27.79
TRINITY_DN1048_c1_g1	28	17.86	20.92
TRINITY_DN1048_c2_g1	0	0	0
TRINITY_DN10490_c0_g1	1143	15.22	17.83
TRINITY_DN10491_c0_g1	119	13.17	15.42
TRINITY_DN10491_c1_g1	0	0	0
TRINITY_DN10492_c0_g1	199	4.21	4.94
TRINITY_DN10493_c0_g1	425	4.79	5.61
TRINITY_DN10494_c0_g1	2852	140.29	164.33
TRINITY_DN10495_c0_g1	2189	15.92	18.64
TRINITY_DN10496_c0_g1	1120	26.36	30.87
TRINITY_DN10497_c0_g1	174	3.35	3.92
TRINITY_DN10497_c1_g1	571	7.72	9.04
TRINITY_DN10498_c0_g1	3611	57.06	66.84
TRINITY_DN10499_c0_g1	3834	45	52.71
TRINITY_DN1049_c0_g1	2098	16.8	19.68
TRINITY_DN104_c0_g1	2974	18.12	21.23
TRINITY_DN10500_c0_g1	67	1.74	2.04
TRINITY_DN10501_c0_g1	97.98	12.3	14.41
TRINITY_DN10501_c1_g1	5	2	2.35
TRINITY_DN10502_c0_g1	1374	10.48	12.27
TRINITY_DN10502_c1_g1	19	0.81	0.95
TRINITY_DN10503_c0_g1	1050	13.1	15.34
TRINITY_DN10505_c0_g1	149	8.34	9.77
TRINITY_DN10505_c1_g1	85	0.91	1.07
TRINITY_DN10505_c2_g1	90	2.54	2.97
TRINITY_DN10506_c0_g1	480	4.41	5.16
TRINITY_DN10507_c0_g1	424	5.17	6.06
TRINITY_DN10508_c0_g1	21538	184.47	216.09
TRINITY_DN10509_c0_g1	1000	53.19	62.31
TRINITY_DN1050_c0_g1	4409	28.52	33.4
TRINITY_DN10510_c0_g1	1096	20.4	23.9
TRINITY_DN10511_c0_g1	687	14.79	17.33
TRINITY_DN10514_c0_g1	3	1.62	1.9
TRINITY_DN10515_c0_g1	35	0.73	0.85
TRINITY_DN10516_c0_g1	68	2.7	3.16
TRINITY_DN10516_c1_g1	0	0	0
TRINITY_DN10517_c0_g1	1257	10.08	11.81
TRINITY_DN10518_c0_g1	3301	10.83	12.69
TRINITY_DN10519_c0_g1	437	12.09	14.17
TRINITY_DN1051_c0_g1	894	12.02	14.08
TRINITY_DN10520_c0_g1	40	2.23	2.62
TRINITY_DN10520_c1_g1	78	1.19	1.4
TRINITY_DN10521_c0_g1	26	3.19	3.73
TRINITY_DN10522_c0_g1	1606	3.42	4
TRINITY_DN10523_c0_g1	382	3.61	4.23
TRINITY_DN10523_c0_g2	16	1.03	1.21
TRINITY_DN10524_c0_g1	668	4.29	5.03
TRINITY_DN10525_c0_g1	2809	13.49	15.81
TRINITY_DN10526_c0_g1	5551	43.18	50.58
TRINITY_DN10526_c1_g1	7536	133.01	155.81
TRINITY_DN10526_c2_g1	13	2.15	2.51
TRINITY_DN10527_c0_g1	10302	64.48	75.52
TRINITY_DN10528_c0_g1	1806	16.11	18.87
TRINITY_DN10529_c0_g1	1257	9.87	11.56
TRINITY_DN1052_c0_g1	1450	22.26	26.08
TRINITY_DN10530_c0_g1	246	2.38	2.79
TRINITY_DN10531_c0_g1	4191	17.62	20.64
TRINITY_DN10532_c0_g1	5966	14.29	16.74
TRINITY_DN10532_c1_g1	14800	114.76	134.42
TRINITY_DN10532_c2_g1	363	18.02	21.11
TRINITY_DN10533_c0_g1	1257	30.3	35.49
TRINITY_DN10533_c1_g1	217	22.11	25.9
TRINITY_DN10534_c0_g1	19	0.13	0.15
TRINITY_DN10535_c0_g1	3156	64.73	75.83
TRINITY_DN10536_c0_g1	515	6.76	7.91
TRINITY_DN10537_c0_g1	3573	14.21	16.65
TRINITY_DN10538_c0_g1	1252	8.91	10.43
TRINITY_DN10539_c0_g1	3245	11.96	14
TRINITY_DN1053_c0_g1	397	7.01	8.21
TRINITY_DN10540_c0_g1	808	6.72	7.87
TRINITY_DN10540_c1_g1	0	0	0
TRINITY_DN10540_c2_g1	9	1.09	1.28
TRINITY_DN10541_c0_g1	954	31.85	37.31
TRINITY_DN10541_c1_g1	60	5.81	6.81
TRINITY_DN10542_c0_g1	16	8.54	10.01
TRINITY_DN10543_c0_g1	1974	50.03	58.6
TRINITY_DN10543_c0_g2	3125	693.93	812.84
TRINITY_DN10544_c0_g1	767	11.92	13.96
TRINITY_DN10545_c0_g1	3546	96.54	113.09
TRINITY_DN10546_c0_g1	475	28.15	32.98
TRINITY_DN10547_c0_g1	73.57	1.6	1.88
TRINITY_DN10547_c0_g2	2780.43	31.29	36.65
TRINITY_DN10548_c0_g1	499	4.37	5.12
TRINITY_DN10549_c0_g1	89	1.32	1.54
TRINITY_DN1054_c0_g1	1233	24.21	28.36
TRINITY_DN10550_c0_g1	467	7.67	8.99
TRINITY_DN10551_c0_g1	695	4.69	5.5
TRINITY_DN10552_c0_g1	2466	19.03	22.29
TRINITY_DN10553_c0_g1	123	8.27	9.68
TRINITY_DN10555_c0_g1	229.3	13.68	16.02
TRINITY_DN10556_c0_g1	765	18.3	21.43
TRINITY_DN10557_c1_g1	115	2.94	3.45
TRINITY_DN10558_c0_g1	282	5.14	6.02
TRINITY_DN10560_c0_g1	11394	80.93	94.8
TRINITY_DN10561_c0_g1	99.06	2.63	3.08
TRINITY_DN10562_c0_g1	431	9.53	11.16
TRINITY_DN10563_c0_g1	4890	55.93	65.51
TRINITY_DN10563_c1_g1	29	1.08	1.27
TRINITY_DN10564_c0_g1	1131	12.83	15.03
TRINITY_DN10564_c1_g1	1316	17.07	20
TRINITY_DN10564_c2_g1	36	4.83	5.66
TRINITY_DN10565_c0_g1	0	0	0
TRINITY_DN10566_c0_g1	1836	42.82	50.15
TRINITY_DN10567_c0_g1	837	8.95	10.48
TRINITY_DN10568_c0_g1	499	7.71	9.04
TRINITY_DN10569_c0_g1	2676	29.45	34.49
TRINITY_DN1056_c0_g1	1922	22.39	26.23
TRINITY_DN10570_c0_g1	264	3.77	4.42
TRINITY_DN10571_c0_g1	5297	80.77	94.62
TRINITY_DN10571_c1_g1	33	4.39	5.14
TRINITY_DN10572_c0_g1	33	3.57	4.18
TRINITY_DN10572_c1_g1	199	20.96	24.55
TRINITY_DN10572_c2_g1	85	2.87	3.36
TRINITY_DN10572_c3_g1	69	1.09	1.27
TRINITY_DN10573_c0_g1	8462	76.74	89.88
TRINITY_DN10574_c0_g1	682	9.56	11.2
TRINITY_DN10575_c0_g1	6	3.24	3.8
TRINITY_DN10576_c0_g1	321	1.79	2.1
TRINITY_DN10577_c0_g1	370	4.7	5.51
TRINITY_DN10578_c0_g1	663	13.24	15.5
TRINITY_DN10579_c0_g1	231	3.47	4.07
TRINITY_DN1057_c0_g1	1418	29.08	34.07
TRINITY_DN1057_c10_g1	85	43.27	50.68
TRINITY_DN1057_c11_g1	34	4.34	5.08
TRINITY_DN1057_c12_g1	214	42.61	49.91
TRINITY_DN1057_c1_g1	169	86.03	100.77
TRINITY_DN1057_c2_g1	2515.99	84.29	98.74
TRINITY_DN1057_c2_g2	619	28.48	33.36
TRINITY_DN1057_c2_g3	342.02	29.17	34.17
TRINITY_DN1057_c2_g4	512.51	98.86	115.8
TRINITY_DN1057_c3_g1	7366.46	157.59	184.59
TRINITY_DN1057_c4_g1	1648.48	98.35	115.21
TRINITY_DN1057_c5_g1	771.52	16.94	19.84
TRINITY_DN1057_c5_g2	1271.04	33.18	38.87
TRINITY_DN1057_c7_g1	250	17.28	20.24
TRINITY_DN1057_c8_g1	1642	17.11	20.04
TRINITY_DN1057_c9_g1	2757.67	125.42	146.92
TRINITY_DN10580_c0_g1	3708	45.9	53.77
TRINITY_DN10581_c0_g1	26011	422.07	494.4
TRINITY_DN10581_c1_g1	11	4.05	4.74
TRINITY_DN10582_c0_g1	387	5.43	6.36
TRINITY_DN10584_c0_g1	2315	13.08	15.32
TRINITY_DN10585_c0_g1	177	15.2	17.81
TRINITY_DN10585_c0_g2	8	0.22	0.26
TRINITY_DN10585_c1_g1	1556	14.33	16.78
TRINITY_DN10586_c0_g1	501	3.3	3.87
TRINITY_DN10587_c0_g1	17	0.63	0.74
TRINITY_DN10588_c0_g1	123	3.07	3.6
TRINITY_DN10589_c0_g1	29779	407.07	476.82
TRINITY_DN1058_c0_g1	6586	21.7	25.41
TRINITY_DN10590_c0_g1	106	1.61	1.88
TRINITY_DN10591_c0_g1	592	42.22	49.46
TRINITY_DN10592_c0_g1	53	1.92	2.24
TRINITY_DN10593_c0_g1	1516	17.98	21.06
TRINITY_DN10595_c0_g1	32	1.48	1.73
TRINITY_DN10598_c0_g1	171	2.09	2.45
TRINITY_DN10599_c0_g1	17.46	4.48	5.24
TRINITY_DN1059_c0_g1	27	0.23	0.26
TRINITY_DN105_c0_g1	1253	18.15	21.26
TRINITY_DN10600_c0_g1	18	2.82	3.31
TRINITY_DN10601_c0_g1	237	5.54	6.49
TRINITY_DN10603_c0_g1	663	18.77	21.99
TRINITY_DN10604_c0_g1	76	4.79	5.61
TRINITY_DN10605_c0_g1	3690	133.51	156.38
TRINITY_DN10606_c0_g1	745	12.76	14.94
TRINITY_DN10606_c1_g1	8	3.44	4.03
TRINITY_DN10607_c0_g1	2506	55.39	64.88
TRINITY_DN1060_c0_g1	4431	20.95	24.54
TRINITY_DN10610_c0_g1	6313	210.31	246.35
TRINITY_DN10611_c0_g1	5882	21.62	25.32
TRINITY_DN10612_c0_g1	21622	139.16	163.01
TRINITY_DN10613_c0_g1	2279	16.67	19.53
TRINITY_DN10614_c0_g1	35	8.62	10.1
TRINITY_DN10614_c1_g1	1784	13.35	15.64
TRINITY_DN10615_c0_g1	46	2.81	3.29
TRINITY_DN10616_c0_g1	1374.4	38.79	45.43
TRINITY_DN10617_c0_g1	1163	7.64	8.95
TRINITY_DN10618_c0_g1	15557	82.55	96.7
TRINITY_DN1061_c0_g1	2341.02	19.84	23.24
TRINITY_DN10620_c0_g1	222	7.46	8.74
TRINITY_DN10621_c0_g1	1948	50.36	58.99
TRINITY_DN10622_c0_g1	97	0.99	1.17
TRINITY_DN10622_c1_g1	0	0	0
TRINITY_DN10623_c0_g1	11	3.4	3.98
TRINITY_DN10624_c0_g1	33	5.68	6.66
TRINITY_DN10625_c0_g1	1441	9.89	11.59
TRINITY_DN10626_c0_g1	400	6.56	7.68
TRINITY_DN10627_c0_g1	8060	52.7	61.73
TRINITY_DN10628_c0_g1	216	16.97	19.88
TRINITY_DN10629_c0_g1	2115	14.63	17.13
TRINITY_DN1062_c0_g1	832	13.4	15.7
TRINITY_DN1062_c0_g2	10	0.68	0.8
TRINITY_DN1062_c1_g1	0	0	0
TRINITY_DN10630_c0_g1	133	0.63	0.74
TRINITY_DN10631_c0_g1	0	0	0
TRINITY_DN10632_c0_g1	19	3.24	3.79
TRINITY_DN10633_c0_g1	2701	45.57	53.38
TRINITY_DN10634_c0_g1	197	3.19	3.74
TRINITY_DN10635_c0_g1	1581.26	46.22	54.14
TRINITY_DN10636_c0_g1	178	2.81	3.29
TRINITY_DN10637_c0_g1	228.59	34.49	40.4
TRINITY_DN10638_c0_g1	1841	25.54	29.92
TRINITY_DN10638_c1_g1	641	12.12	14.19
TRINITY_DN10639_c0_g1	0	0	0
TRINITY_DN10639_c0_g2	15	0.67	0.79
TRINITY_DN10639_c0_g3	138	1.61	1.89
TRINITY_DN1063_c0_g1	3023	39.54	46.31
TRINITY_DN10640_c0_g1	206	5.73	6.71
TRINITY_DN10641_c0_g1	255	2.13	2.5
TRINITY_DN10642_c0_g1	13	0.87	1.02
TRINITY_DN10643_c0_g1	654	4.03	4.72
TRINITY_DN10644_c0_g1	2462	66.95	78.43
TRINITY_DN10645_c0_g1	69	5.33	6.25
TRINITY_DN10646_c0_g1	1	0.67	0.78
TRINITY_DN10647_c0_g1	3450	31.09	36.42
TRINITY_DN10648_c0_g1	15	0.52	0.61
TRINITY_DN10649_c0_g1	0	0	0
TRINITY_DN1064_c0_g1	293	7.11	8.32
TRINITY_DN10650_c0_g1	21	2	2.34
TRINITY_DN10651_c0_g1	975	10.43	12.22
TRINITY_DN10652_c0_g1	5399	148.36	173.79
TRINITY_DN10653_c0_g1	12739	84.13	98.54
TRINITY_DN10654_c0_g1	967	7.04	8.25
TRINITY_DN10654_c1_g1	223	6.9	8.08
TRINITY_DN10654_c2_g1	150	2.86	3.35
TRINITY_DN10655_c0_g1	1940	16.63	19.48
TRINITY_DN10656_c0_g1	576.02	6.65	7.79
TRINITY_DN10657_c0_g1	1475	12.89	15.1
TRINITY_DN10658_c0_g1	198	1.77	2.07
TRINITY_DN10659_c0_g1	3820	17.88	20.94
TRINITY_DN1065_c0_g1	3054	59.23	69.39
TRINITY_DN10660_c0_g1	89	9.89	11.59
TRINITY_DN10661_c0_g1	359	4.4	5.16
TRINITY_DN10662_c0_g1	163	1.66	1.94
TRINITY_DN10663_c0_g1	317	5.28	6.18
TRINITY_DN10663_c1_g1	6	1.83	2.14
TRINITY_DN10664_c0_g1	20	0.73	0.85
TRINITY_DN10665_c0_g1	6999	127.55	149.41
TRINITY_DN10666_c0_g1	201	6.9	8.08
TRINITY_DN10667_c0_g1	71	9.37	10.98
TRINITY_DN10667_c1_g1	18	6.85	8.03
TRINITY_DN10668_c0_g1	8	0.09	0.11
TRINITY_DN10669_c0_g1	86.73	7.01	8.22
TRINITY_DN1066_c0_g1	851	19.69	23.07
TRINITY_DN1066_c1_g1	828	18.88	22.12
TRINITY_DN10670_c0_g1	7	1.23	1.44
TRINITY_DN10671_c0_g1	140.99	2.86	3.35
TRINITY_DN10672_c0_g1	2180	29.06	34.04
TRINITY_DN10673_c0_g1	21	13.69	16.04
TRINITY_DN10674_c0_g1	70	1.39	1.63
TRINITY_DN10675_c0_g1	267	4.95	5.8
TRINITY_DN10676_c0_g1	62	0.96	1.13
TRINITY_DN10677_c0_g1	9	4.32	5.07
TRINITY_DN10678_c0_g1	55	2.4	2.82
TRINITY_DN10679_c0_g1	468	5.27	6.17
TRINITY_DN1067_c0_g1	1923	11.4	13.35
TRINITY_DN10680_c0_g1	224	3.56	4.18
TRINITY_DN10681_c0_g1	13	3.84	4.5
TRINITY_DN10682_c0_g1	107	5.35	6.26
TRINITY_DN10683_c0_g1	107	2.21	2.59
TRINITY_DN10684_c0_g1	218	1.8	2.11
TRINITY_DN10684_c1_g1	57	12.66	14.83
TRINITY_DN10686_c0_g1	168	3.27	3.83
TRINITY_DN10687_c0_g1	330	4.17	4.88
TRINITY_DN10688_c0_g1	0	0	0
TRINITY_DN10689_c0_g1	1717	23.09	27.04
TRINITY_DN10689_c1_g1	6	0.44	0.52
TRINITY_DN1068_c0_g1	904.4	94.61	110.82
TRINITY_DN1068_c0_g2	3030.6	74.77	87.58
TRINITY_DN10690_c0_g1	276	120.9	141.61
TRINITY_DN10692_c0_g1	26	1.92	2.25
TRINITY_DN10693_c0_g1	8	0.62	0.73
TRINITY_DN10694_c0_g1	90	4.33	5.07
TRINITY_DN10695_c0_g1	42	1.04	1.22
TRINITY_DN10696_c0_g1	1307	8.98	10.52
TRINITY_DN10697_c0_g1	4	0.17	0.19
TRINITY_DN10698_c0_g1	728	3.08	3.6
TRINITY_DN10699_c0_g1	455	2.7	3.16
TRINITY_DN10699_c1_g1	0	0	0
TRINITY_DN1069_c0_g1	2748	279.99	327.98
TRINITY_DN1069_c1_g1	620.01	10.46	12.25
TRINITY_DN1069_c2_g1	289.24	32.77	38.38
TRINITY_DN106_c0_g1	7808.39	25.89	30.32
TRINITY_DN106_c1_g1	3920.37	622.22	728.85
TRINITY_DN10700_c0_g1	1224	18.97	22.22
TRINITY_DN10701_c0_g1	9548.01	236.68	277.24
TRINITY_DN10702_c0_g1	638	6.06	7.09
TRINITY_DN10703_c0_g1	6225	61.28	71.78
TRINITY_DN10703_c1_g1	32	5.88	6.89
TRINITY_DN10704_c0_g1	3359	43.67	51.15
TRINITY_DN10705_c0_g1	121	11.79	13.81
TRINITY_DN10706_c0_g1	183	2	2.34
TRINITY_DN10707_c0_g1	63	0.34	0.39
TRINITY_DN10708_c0_g1	0	0	0
TRINITY_DN10709_c0_g1	452.71	6.6	7.73
TRINITY_DN1070_c0_g1	1334	29.56	34.63
TRINITY_DN10710_c0_g1	799.2	77.89	91.24
TRINITY_DN10711_c0_g1	650	5.27	6.17
TRINITY_DN10713_c0_g1	2	0.37	0.44
TRINITY_DN10714_c0_g1	50	5.9	6.91
TRINITY_DN10715_c0_g1	48	1.02	1.2
TRINITY_DN10716_c0_g1	75	2.05	2.41
TRINITY_DN10716_c1_g1	17	3.55	4.16
TRINITY_DN10719_c0_g1	1854.01	72.81	85.29
TRINITY_DN10719_c1_g1	366	10.42	12.21
TRINITY_DN1071_c0_g1	1315	68.1	79.77
TRINITY_DN1071_c0_g2	774	35.62	41.72
TRINITY_DN10721_c0_g1	1127	12.03	14.09
TRINITY_DN10721_c1_g1	131	3.41	4
TRINITY_DN10722_c0_g1	3589	25.42	29.78
TRINITY_DN10722_c1_g1	1201.19	68.15	79.82
TRINITY_DN10723_c0_g1	109	1.26	1.47
TRINITY_DN10724_c0_g1	1158	13.55	15.87
TRINITY_DN10726_c0_g1	47	9.14	10.71
TRINITY_DN10727_c0_g1	103	1.27	1.49
TRINITY_DN10728_c0_g1	10132	64.8	75.91
TRINITY_DN10728_c1_g1	138	21.23	24.87
TRINITY_DN10729_c0_g1	7278	152.72	178.89
TRINITY_DN1072_c0_g1	2317	43.69	51.18
TRINITY_DN10730_c0_g1	6652	27.16	31.81
TRINITY_DN10731_c0_g1	2055.76	17.16	20.1
TRINITY_DN10732_c0_g1	423	2.13	2.49
TRINITY_DN10733_c0_g1	63	1.48	1.74
TRINITY_DN10734_c0_g1	58	0.87	1.02
TRINITY_DN10735_c0_g1	75	2.38	2.79
TRINITY_DN10735_c1_g1	69	5.79	6.78
TRINITY_DN10736_c0_g1	7282	149.36	174.96
TRINITY_DN10737_c0_g1	239	3.96	4.63
TRINITY_DN10738_c0_g1	951	5.46	6.4
TRINITY_DN10739_c0_g1	13	0.55	0.65
TRINITY_DN1073_c0_g1	59547.4	740.97	867.95
TRINITY_DN10740_c0_g1	0	0	0
TRINITY_DN10740_c1_g1	0	0	0
TRINITY_DN10741_c0_g1	102	4.1	4.8
TRINITY_DN10741_c0_g2	4	0.68	0.8
TRINITY_DN10742_c0_g1	37	0.57	0.67
TRINITY_DN10743_c0_g1	33	1.45	1.7
TRINITY_DN10744_c0_g1	8	0.4	0.46
TRINITY_DN10745_c0_g1	40	1.67	1.96
TRINITY_DN10747_c0_g1	169	19.5	22.84
TRINITY_DN10747_c1_g1	15	1.95	2.28
TRINITY_DN10748_c0_g1	9	1.24	1.45
TRINITY_DN10749_c0_g1	38.29	6.66	7.8
TRINITY_DN1074_c0_g1	1370	9.75	11.42
TRINITY_DN10750_c1_g1	27	3.39	3.97
TRINITY_DN10751_c0_g1	452	2.05	2.4
TRINITY_DN10752_c0_g1	19	10.06	11.78
TRINITY_DN10752_c0_g2	47.08	11.59	13.58
TRINITY_DN10753_c0_g1	120	13.26	15.53
TRINITY_DN10754_c0_g1	35197	289.15	338.7
TRINITY_DN10755_c0_g1	1622	20.06	23.49
TRINITY_DN10756_c0_g1	242.03	10.69	12.52
TRINITY_DN10757_c1_g1	0	0	0
TRINITY_DN10758_c0_g1	501	9.67	11.32
TRINITY_DN10759_c0_g1	28	0.53	0.62
TRINITY_DN1075_c0_g1	9635	60.07	70.36
TRINITY_DN10760_c0_g1	4239	36.45	42.69
TRINITY_DN10761_c0_g1	763	9.15	10.72
TRINITY_DN10762_c0_g1	4295	61.83	72.42
TRINITY_DN10763_c0_g1	43	5	5.85
TRINITY_DN10764_c0_g1	244	2.72	3.19
TRINITY_DN10765_c0_g1	20	10.18	11.93
TRINITY_DN10766_c0_g1	157	23.46	27.48
TRINITY_DN10766_c1_g1	5668	63.48	74.36
TRINITY_DN10767_c0_g1	1067	11.14	13.05
TRINITY_DN10767_c1_g1	3	2.04	2.39
TRINITY_DN10768_c0_g1	289	5.45	6.38
TRINITY_DN10768_c1_g1	36	1.45	1.7
TRINITY_DN10769_c0_g1	3388	33.69	39.46
TRINITY_DN1076_c0_g1	960.17	30.31	35.5
TRINITY_DN1076_c0_g2	0	0	0
TRINITY_DN1076_c0_g3	40	6.6	7.74
TRINITY_DN1076_c1_g1	291	4.17	4.89
TRINITY_DN1076_c2_g1	4	0.59	0.69
TRINITY_DN10770_c0_g1	1636	13.94	16.33
TRINITY_DN10770_c1_g1	0	0	0
TRINITY_DN10771_c0_g1	2921	20.66	24.2
TRINITY_DN10772_c0_g1	2587	59.35	69.52
TRINITY_DN10773_c0_g1	2018	12.03	14.09
TRINITY_DN10774_c0_g1	2880	67.63	79.21
TRINITY_DN10775_c0_g1	337	2.88	3.38
TRINITY_DN10776_c0_g1	778	5.42	6.35
TRINITY_DN10777_c0_g1	3253	98.5	115.37
TRINITY_DN10778_c0_g1	47	0.55	0.65
TRINITY_DN10778_c1_g1	153	1.18	1.38
TRINITY_DN10779_c0_g1	1935	41.03	48.06
TRINITY_DN1077_c0_g1	1059	8.62	10.1
TRINITY_DN10780_c0_g1	6613	83.66	98
TRINITY_DN10781_c0_g1	1269	20.68	24.22
TRINITY_DN10781_c1_g1	72	1.58	1.85
TRINITY_DN10782_c0_g1	299	4.1	4.81
TRINITY_DN10783_c0_g1	711	9.24	10.82
TRINITY_DN10784_c0_g1	22233	232.26	272.07
TRINITY_DN10785_c0_g1	413	8.27	9.69
TRINITY_DN10786_c0_g1	4571	37.34	43.74
TRINITY_DN10787_c0_g1	1660	36.84	43.16
TRINITY_DN10788_c0_g1	30	0.69	0.81
TRINITY_DN10789_c0_g1	3407	48.71	57.06
TRINITY_DN1078_c0_g1	1917	18.83	22.06
TRINITY_DN10790_c0_g1	3310	38.42	45
TRINITY_DN10791_c0_g1	1079	5.68	6.65
TRINITY_DN10792_c0_g1	128	12.53	14.68
TRINITY_DN10793_c0_g1	22	9.13	10.7
TRINITY_DN10795_c0_g1	77	21.79	25.52
TRINITY_DN10796_c0_g1	15	2.58	3.03
TRINITY_DN10797_c0_g1	16	3.11	3.65
TRINITY_DN10799_c0_g1	855	7.12	8.35
TRINITY_DN1079_c0_g1	9081	58.54	68.57
TRINITY_DN107_c0_g1	305	17.53	20.53
TRINITY_DN107_c1_g1	28	2.22	2.61
TRINITY_DN10800_c0_g1	1221	13.21	15.47
TRINITY_DN10801_c0_g1	4147	99.8	116.9
TRINITY_DN10801_c1_g1	70	10.66	12.49
TRINITY_DN10802_c0_g1	2294	12.56	14.71
TRINITY_DN10803_c0_g1	8	1.61	1.89
TRINITY_DN10804_c0_g1	963	6.79	7.96
TRINITY_DN10805_c0_g1	146	23.86	27.94
TRINITY_DN10806_c0_g1	254	6.56	7.69
TRINITY_DN10806_c1_g1	185	8.93	10.46
TRINITY_DN10807_c0_g1	137.91	3.31	3.88
TRINITY_DN10807_c1_g1	19	2.71	3.17
TRINITY_DN10807_c2_g1	50	2.24	2.63
TRINITY_DN10808_c0_g1	27	9.17	10.74
TRINITY_DN10809_c0_g1	32	4.05	4.74
TRINITY_DN10809_c1_g1	132	2.53	2.96
TRINITY_DN10809_c3_g1	22	2.36	2.77
TRINITY_DN10809_c4_g1	13	1.94	2.28
TRINITY_DN1080_c0_g1	570	9.29	10.89
TRINITY_DN10810_c0_g1	505	8.36	9.79
TRINITY_DN10811_c0_g1	15	3.46	4.05
TRINITY_DN10814_c0_g1	209	1.17	1.37
TRINITY_DN10815_c0_g1	829	11.66	13.65
TRINITY_DN10816_c0_g1	0	0	0
TRINITY_DN10817_c0_g1	3	0.1	0.11
TRINITY_DN10818_c0_g1	457	3.8	4.45
TRINITY_DN10819_c0_g1	4832	39.74	46.55
TRINITY_DN10820_c0_g1	2716	34.01	39.84
TRINITY_DN10821_c0_g1	906	6.8	7.97
TRINITY_DN10822_c0_g1	94	3.52	4.12
TRINITY_DN10823_c0_g1	684	10.09	11.82
TRINITY_DN10824_c0_g1	245	6.52	7.64
TRINITY_DN10824_c0_g2	998	4.88	5.72
TRINITY_DN10825_c0_g1	2604	21.86	25.61
TRINITY_DN10825_c1_g1	0	0	0
TRINITY_DN10826_c0_g1	92	13.62	15.95
TRINITY_DN10827_c0_g1	6339	60.17	70.48
TRINITY_DN10829_c0_g1	275	7.85	9.19
TRINITY_DN1082_c0_g1	1052.61	23.2	27.17
TRINITY_DN1082_c0_g2	28.07	4.73	5.54
TRINITY_DN10830_c0_g1	1333	13.68	16.02
TRINITY_DN10831_c0_g1	17	3.59	4.21
TRINITY_DN10832_c0_g1	2284	14.95	17.52
TRINITY_DN10833_c0_g1	2983	10.41	12.19
TRINITY_DN10833_c1_g1	25	2.58	3.02
TRINITY_DN10834_c0_g1	506	6.55	7.67
TRINITY_DN10835_c0_g1	234	4.25	4.98
TRINITY_DN10836_c0_g1	30	11.05	12.94
TRINITY_DN10837_c0_g1	121	19.53	22.87
TRINITY_DN10837_c3_g1	30	19.56	22.91
TRINITY_DN10838_c0_g1	981	54.97	64.4
TRINITY_DN10839_c0_g1	146	1.02	1.19
TRINITY_DN1083_c0_g1	183	5.62	6.58
TRINITY_DN10840_c0_g1	317	3.29	3.85
TRINITY_DN10841_c0_g1	1428	13.53	15.85
TRINITY_DN10842_c0_g1	58	3.91	4.58
TRINITY_DN10843_c0_g1	2168	16.53	19.37
TRINITY_DN10844_c0_g1	718	10.49	12.29
TRINITY_DN10845_c0_g1	2	0.17	0.2
TRINITY_DN10846_c0_g1	8164	115.21	134.95
TRINITY_DN10848_c0_g1	45	0.75	0.88
TRINITY_DN10849_c0_g1	3285	49.23	57.67
TRINITY_DN10849_c1_g1	1	0.11	0.13
TRINITY_DN1084_c0_g1	3899	24.82	29.07
TRINITY_DN10850_c0_g1	52.94	3.64	4.27
TRINITY_DN10851_c0_g1	47	1.12	1.31
TRINITY_DN10851_c1_g1	3	0.52	0.61
TRINITY_DN10851_c1_g2	46	1.08	1.26
TRINITY_DN10852_c0_g1	364	4.44	5.2
TRINITY_DN10852_c0_g2	50.87	14.19	16.62
TRINITY_DN10853_c0_g1	7384	22.89	26.82
TRINITY_DN10854_c0_g1	4651	46.04	53.93
TRINITY_DN10855_c0_g1	2361	30.76	36.03
TRINITY_DN10856_c0_g1	2271	10.84	12.7
TRINITY_DN10857_c0_g1	727	6.39	7.48
TRINITY_DN10858_c0_g1	1414	8.52	9.99
TRINITY_DN10859_c0_g1	0	0	0
TRINITY_DN10859_c1_g1	0	0	0
TRINITY_DN1085_c0_g1	174	3.14	3.68
TRINITY_DN10860_c0_g1	7839	73.74	86.38
TRINITY_DN10861_c0_g1	1142	13.61	15.94
TRINITY_DN10862_c0_g1	2	0.03	0.04
TRINITY_DN10863_c0_g1	159	1.95	2.29
TRINITY_DN10864_c0_g1	34	4.2	4.92
TRINITY_DN10865_c0_g1	465	3.31	3.88
TRINITY_DN10866_c0_g1	2088	13.27	15.54
TRINITY_DN10867_c0_g1	902	9.77	11.45
TRINITY_DN10868_c0_g1	0	0	0
TRINITY_DN10869_c0_g1	16	2.73	3.19
TRINITY_DN1086_c0_g1	13627	177.26	207.64
TRINITY_DN1086_c1_g1	1688.89	33.21	38.9
TRINITY_DN1086_c2_g1	499	339.95	398.21
TRINITY_DN1086_c3_g1	569	21.06	24.67
TRINITY_DN10870_c0_g1	7812	34.45	40.36
TRINITY_DN10871_c0_g1	1218	11.99	14.05
TRINITY_DN10872_c0_g1	2887	18.29	21.42
TRINITY_DN10873_c0_g1	3676	35.69	41.81
TRINITY_DN10874_c0_g1	6440.95	33.95	39.77
TRINITY_DN10874_c0_g2	1166.06	22.51	26.36
TRINITY_DN10874_c1_g1	91	2.7	3.16
TRINITY_DN10875_c0_g1	4598	13.96	16.35
TRINITY_DN10875_c1_g1	26	3.85	4.51
TRINITY_DN10876_c0_g1	1510	8.63	10.11
TRINITY_DN10877_c0_g1	2065	34.84	40.81
TRINITY_DN10877_c1_g1	35	1.91	2.24
TRINITY_DN10878_c0_g1	35	0.83	0.97
TRINITY_DN10879_c0_g1	657	9.28	10.87
TRINITY_DN1087_c0_g1	7746.24	47.16	55.24
TRINITY_DN10880_c0_g1	0	0	0
TRINITY_DN10881_c0_g1	23	5.17	6.06
TRINITY_DN10882_c0_g1	455	4.51	5.28
TRINITY_DN10883_c0_g1	2110.04	18.22	21.34
TRINITY_DN10883_c1_g1	1907	24.15	28.29
TRINITY_DN10883_c2_g1	7	0.3	0.35
TRINITY_DN10884_c0_g1	5102	33.08	38.75
TRINITY_DN10885_c0_g1	1392	27.51	32.22
TRINITY_DN10886_c0_g1	7333	87.63	102.65
TRINITY_DN10887_c0_g1	3300	71.42	83.66
TRINITY_DN10888_c0_g1	4578	50.59	59.26
TRINITY_DN10889_c0_g1	669	7.37	8.63
TRINITY_DN10889_c0_g2	304.92	2.36	2.76
TRINITY_DN10889_c1_g1	1044	10.3	12.07
TRINITY_DN10889_c1_g2	100	2.99	3.5
TRINITY_DN10889_c2_g1	10	1.01	1.18
TRINITY_DN1088_c0_g1	1619	7.42	8.69
TRINITY_DN10890_c0_g1	2160	37.7	44.16
TRINITY_DN10891_c0_g1	19	0.9	1.05
TRINITY_DN10892_c0_g1	128	3.43	4.02
TRINITY_DN10893_c0_g1	332	8.53	9.99
TRINITY_DN10894_c0_g1	20	0.25	0.29
TRINITY_DN10894_c2_g1	0	0	0
TRINITY_DN10895_c0_g1	634	7.67	8.99
TRINITY_DN10896_c0_g1	63	16.16	18.93
TRINITY_DN10897_c0_g1	64	1.29	1.51
TRINITY_DN10898_c0_g1	182.22	6.74	7.9
TRINITY_DN10899_c0_g1	2908	18.75	21.97
TRINITY_DN1089_c0_g1	707	34.89	40.87
TRINITY_DN108_c0_g1	31	11.61	13.6
TRINITY_DN10900_c0_g1	739	4.52	5.3
TRINITY_DN10901_c0_g1	1459	17.55	20.55
TRINITY_DN10902_c0_g1	70	4.37	5.11
TRINITY_DN10903_c0_g1	52	0.96	1.12
TRINITY_DN10904_c0_g1	2	0.08	0.1
TRINITY_DN10905_c0_g1	20	1.27	1.49
TRINITY_DN10906_c0_g1	53	2.76	3.23
TRINITY_DN10907_c0_g1	866	4.42	5.18
TRINITY_DN10908_c0_g1	52	12	14.05
TRINITY_DN10908_c0_g2	0	0	0
TRINITY_DN10908_c1_g1	150	3.52	4.13
TRINITY_DN10908_c3_g1	0	0	0
TRINITY_DN10909_c0_g1	1028	16.07	18.82
TRINITY_DN1090_c0_g1	12133	148.39	173.81
TRINITY_DN10911_c0_g1	0	0	0
TRINITY_DN10912_c0_g1	249	5.37	6.3
TRINITY_DN10912_c1_g1	14	0.81	0.95
TRINITY_DN10913_c0_g1	2	0.46	0.53
TRINITY_DN10914_c0_g1	188	3.23	3.78
TRINITY_DN10915_c0_g1	74	8.06	9.45
TRINITY_DN10916_c0_g1	27	0.99	1.15
TRINITY_DN10917_c0_g1	8	0.99	1.16
TRINITY_DN10918_c0_g1	0	0	0
TRINITY_DN10918_c0_g2	6	0.56	0.66
TRINITY_DN10918_c0_g3	14	0.41	0.48
TRINITY_DN10918_c1_g1	4	0.65	0.76
TRINITY_DN10919_c0_g1	26	2.16	2.53
TRINITY_DN10919_c1_g1	54	3.73	4.37
TRINITY_DN10919_c2_g1	7	1.5	1.75
TRINITY_DN1091_c0_g1	4383	87.83	102.88
TRINITY_DN10920_c0_g1	14155	118.21	138.46
TRINITY_DN10920_c1_g1	30	6.26	7.34
TRINITY_DN10920_c2_g1	60	4.04	4.73
TRINITY_DN10921_c0_g1	101	6.31	7.4
TRINITY_DN10922_c0_g1	48.35	13.47	15.77
TRINITY_DN10923_c0_g1	579	7.21	8.45
TRINITY_DN10924_c0_g1	27	1.28	1.49
TRINITY_DN10925_c0_g1	611	4.79	5.61
TRINITY_DN10926_c0_g1	0	0	0
TRINITY_DN10927_c0_g1	1284	19.83	23.23
TRINITY_DN10928_c0_g1	98.08	3.05	3.57
TRINITY_DN10929_c0_g1	1496.54	17.95	21.03
TRINITY_DN10929_c0_g2	167.46	2.67	3.13
TRINITY_DN1092_c0_g1	25964	171.77	201.21
TRINITY_DN1092_c1_g1	4	1.69	1.98
TRINITY_DN10930_c0_g1	1069	14.11	16.53
TRINITY_DN10931_c0_g1	145	3.96	4.64
TRINITY_DN10931_c1_g1	15	1.54	1.8
TRINITY_DN10933_c0_g1	12	0.22	0.26
TRINITY_DN10934_c0_g1	34	1.65	1.93
TRINITY_DN10935_c0_g1	112	4.95	5.8
TRINITY_DN10936_c0_g1	17542	149.11	174.66
TRINITY_DN10938_c0_g1	20077	232.84	272.74
TRINITY_DN10939_c0_g1	10991	126.62	148.32
TRINITY_DN1093_c0_g1	282	2.6	3.05
TRINITY_DN10940_c0_g1	37	11.27	13.2
TRINITY_DN10941_c0_g1	28	0.66	0.77
TRINITY_DN10942_c0_g1	881	4.86	5.69
TRINITY_DN10945_c0_g1	4813	57.08	66.87
TRINITY_DN10946_c0_g1	413	4.97	5.82
TRINITY_DN10947_c0_g1	2	0.85	0.99
TRINITY_DN10948_c0_g1	747	52.3	61.26
TRINITY_DN10949_c0_g1	1596	5.38	6.31
TRINITY_DN1094_c0_g1	1114	10.04	11.76
TRINITY_DN10950_c0_g1	218	8.43	9.87
TRINITY_DN10951_c0_g1	12.83	2.08	2.43
TRINITY_DN10952_c0_g1	113	4.53	5.3
TRINITY_DN10953_c0_g1	647	27.16	31.81
TRINITY_DN10954_c0_g1	87	4.2	4.92
TRINITY_DN10954_c1_g1	19	0.87	1.02
TRINITY_DN10955_c0_g1	1164	12.28	14.39
TRINITY_DN10956_c0_g1	192	1.51	1.77
TRINITY_DN10957_c0_g1	2595	30.64	35.89
TRINITY_DN10958_c0_g1	5737	137.65	161.23
TRINITY_DN10959_c0_g1	29	0.15	0.18
TRINITY_DN1095_c0_g1	6039.41	123.43	144.59
TRINITY_DN1095_c1_g1	67.7	41.38	48.47
TRINITY_DN1095_c1_g2	31	18.95	22.19
TRINITY_DN1095_c2_g1	82	4.63	5.42
TRINITY_DN10960_c0_g1	3546	60.3	70.64
TRINITY_DN10962_c0_g1	117	3.38	3.96
TRINITY_DN10963_c0_g1	108	7.34	8.59
TRINITY_DN10964_c0_g1	6089.55	86.06	100.81
TRINITY_DN10964_c0_g2	22.45	9	10.54
TRINITY_DN10965_c0_g1	45	0.99	1.16
TRINITY_DN10966_c0_g1	629	4.93	5.78
TRINITY_DN10967_c0_g1	8840	29.44	34.48
TRINITY_DN10968_c0_g1	3222	25.93	30.37
TRINITY_DN10969_c0_g1	647	10.98	12.86
TRINITY_DN1096_c0_g1	1762	20.87	24.44
TRINITY_DN10970_c0_g1	1231	9.26	10.85
TRINITY_DN10971_c0_g1	361	13.62	15.95
TRINITY_DN10971_c1_g1	6	2.41	2.82
TRINITY_DN10972_c0_g1	4839	84.84	99.38
TRINITY_DN10973_c0_g1	269	11.47	13.44
TRINITY_DN10974_c0_g1	2780	19.18	22.47
TRINITY_DN10976_c0_g1	4497	10.64	12.46
TRINITY_DN10977_c0_g1	138	7.68	8.99
TRINITY_DN10978_c0_g1	61	1.95	2.28
TRINITY_DN10979_c0_g1	61	1.67	1.95
TRINITY_DN10979_c1_g1	133	0.91	1.06
TRINITY_DN1097_c0_g1	787	17.43	20.42
TRINITY_DN1097_c1_g1	2	0.62	0.72
TRINITY_DN10980_c0_g1	55	4.79	5.62
TRINITY_DN10981_c0_g1	488	4.15	4.86
TRINITY_DN10982_c0_g1	4002	68.33	80.04
TRINITY_DN10983_c0_g1	19	0.14	0.16
TRINITY_DN10984_c0_g1	983	26.82	31.42
TRINITY_DN10985_c0_g1	20.94	4.48	5.25
TRINITY_DN10986_c0_g1	3229	105.56	123.64
TRINITY_DN10986_c1_g1	43	1.87	2.19
TRINITY_DN10987_c0_g1	2542	20.71	24.26
TRINITY_DN10988_c0_g1	353	2.53	2.97
TRINITY_DN10989_c0_g1	230	6.71	7.86
TRINITY_DN1098_c0_g1	5643.02	74.8	87.62
TRINITY_DN1098_c1_g1	894.98	42.95	50.31
TRINITY_DN10990_c0_g1	2568	40.65	47.62
TRINITY_DN10991_c0_g1	3762	23.77	27.85
TRINITY_DN10992_c0_g1	47	1.06	1.24
TRINITY_DN10993_c0_g1	379	3.6	4.21
TRINITY_DN10994_c0_g1	1000	26.37	30.89
TRINITY_DN10995_c0_g1	741	4.17	4.88
TRINITY_DN10996_c0_g1	1746	22.87	26.79
TRINITY_DN10997_c0_g1	132	1.47	1.72
TRINITY_DN10998_c0_g1	13594	77.39	90.65
TRINITY_DN10999_c0_g1	6060	78.2	91.6
TRINITY_DN10999_c1_g1	16	1.87	2.19
TRINITY_DN1099_c0_g1	2362	13.52	15.83
TRINITY_DN1099_c1_g1	1082.37	30.05	35.2
TRINITY_DN1099_c1_g2	573	12.22	14.31
TRINITY_DN1099_c1_g3	0	0	0
TRINITY_DN109_c0_g1	3301	28.73	33.66
TRINITY_DN10_c0_g1	858	43.97	51.51
TRINITY_DN11000_c0_g1	868	7.63	8.94
TRINITY_DN11001_c0_g1	0	0	0
TRINITY_DN11002_c0_g1	1542	32.65	38.25
TRINITY_DN11003_c0_g1	3927	33	38.65
TRINITY_DN11004_c0_g1	875	3.44	4.03
TRINITY_DN11005_c0_g1	2359	34.41	40.3
TRINITY_DN11006_c0_g1	114	4.82	5.65
TRINITY_DN11007_c0_g1	2054	36.62	42.9
TRINITY_DN11008_c0_g1	3006	69.57	81.49
TRINITY_DN11009_c0_g1	823	7.29	8.53
TRINITY_DN1100_c0_g1	24	2.23	2.61
TRINITY_DN1100_c1_g1	215	46.37	54.32
TRINITY_DN11010_c0_g1	338	9.57	11.21
TRINITY_DN11011_c0_g1	5145	47.66	55.82
TRINITY_DN11012_c0_g1	923	17.18	20.12
TRINITY_DN11013_c0_g1	111	62.43	73.12
TRINITY_DN11014_c0_g1	1131	7.79	9.13
TRINITY_DN11015_c0_g1	240	6.82	7.98
TRINITY_DN11016_c0_g1	184	2.29	2.68
TRINITY_DN11017_c0_g1	210	11.28	13.22
TRINITY_DN11018_c0_g1	2184	9.79	11.46
TRINITY_DN11019_c0_g1	92	1.44	1.68
TRINITY_DN1101_c0_g1	943	9.54	11.17
TRINITY_DN1101_c1_g1	2119	14	16.4
TRINITY_DN11020_c0_g1	6830	114.01	133.55
TRINITY_DN11021_c0_g1	2750	37.39	43.8
TRINITY_DN11022_c0_g1	967	8.67	10.16
TRINITY_DN11022_c1_g1	6	1.32	1.54
TRINITY_DN11023_c0_g1	3144	25.02	29.3
TRINITY_DN11023_c0_g2	227	8.19	9.59
TRINITY_DN11024_c1_g1	39	16.48	19.3
TRINITY_DN11024_c1_g2	13	1.29	1.51
TRINITY_DN11025_c0_g1	288	5.12	6
TRINITY_DN11026_c0_g1	217	8.8	10.31
TRINITY_DN11027_c0_g1	340	10.1	11.84
TRINITY_DN11028_c0_g1	81	7.1	8.32
TRINITY_DN11029_c0_g1	38	0.76	0.89
TRINITY_DN1102_c0_g1	259.96	69.49	81.4
TRINITY_DN11030_c0_g1	740	12.08	14.15
TRINITY_DN11031_c0_g1	329	4.29	5.02
TRINITY_DN11032_c0_g1	9606	93.97	110.07
TRINITY_DN11034_c0_g1	5934	23.6	27.64
TRINITY_DN11035_c0_g1	122	2.6	3.04
TRINITY_DN11036_c0_g1	212	22.33	26.15
TRINITY_DN11037_c0_g1	1398	7.28	8.53
TRINITY_DN11038_c1_g1	6	4.09	4.79
TRINITY_DN11039_c0_g1	2342	25.8	30.23
TRINITY_DN11040_c0_g1	29	1.75	2.05
TRINITY_DN11041_c0_g1	134.2	30.96	36.26
TRINITY_DN11042_c0_g1	335	6.77	7.93
TRINITY_DN11043_c0_g1	132	1.72	2.02
TRINITY_DN11044_c0_g1	10592	220.12	257.84
TRINITY_DN11046_c0_g1	1261.13	34.58	40.51
TRINITY_DN11046_c1_g1	3189	16.52	19.35
TRINITY_DN11047_c0_g1	223	12.86	15.07
TRINITY_DN11049_c0_g1	196	0.89	1.05
TRINITY_DN1104_c1_g1	135	40.58	47.53
TRINITY_DN11050_c0_g1	132	1.71	2.01
TRINITY_DN11051_c0_g1	31	1.14	1.33
TRINITY_DN11052_c0_g1	22	1.01	1.18
TRINITY_DN11053_c0_g1	25	2.32	2.72
TRINITY_DN11055_c0_g1	135	1.49	1.74
TRINITY_DN11058_c0_g1	7261	88.46	103.62
TRINITY_DN11059_c0_g1	11	0.75	0.88
TRINITY_DN1105_c0_g1	955	43.56	51.03
TRINITY_DN11060_c0_g1	1049	11.71	13.72
TRINITY_DN11061_c0_g1	12308	235.23	275.54
TRINITY_DN11062_c0_g1	3620	27.63	32.36
TRINITY_DN11063_c0_g1	230	1.26	1.48
TRINITY_DN11064_c0_g1	5199	23.12	27.08
TRINITY_DN11065_c0_g1	344	3.68	4.32
TRINITY_DN11066_c0_g1	7943	48.93	57.32
TRINITY_DN11067_c0_g1	565	6.23	7.3
TRINITY_DN11067_c0_g2	32	4.26	4.98
TRINITY_DN11068_c0_g1	282	1.97	2.31
TRINITY_DN11069_c0_g1	103	3.16	3.7
TRINITY_DN1106_c0_g1	247	10.01	11.73
TRINITY_DN11070_c0_g1	77	5.73	6.71
TRINITY_DN11071_c0_g1	17.04	7.89	9.24
TRINITY_DN11072_c0_g1	868	4.6	5.38
TRINITY_DN11073_c0_g1	4835	73.54	86.14
TRINITY_DN11074_c0_g1	1824	18.05	21.14
TRINITY_DN11075_c0_g1	863	12.75	14.94
TRINITY_DN11076_c0_g1	293	3.09	3.62
TRINITY_DN11077_c0_g1	10607	98.77	115.7
TRINITY_DN11078_c0_g1	2862	23.98	28.09
TRINITY_DN11079_c0_g1	3800	117.37	137.49
TRINITY_DN11079_c1_g1	2005	38.27	44.83
TRINITY_DN1107_c0_g1	1152	12.13	14.2
TRINITY_DN11080_c0_g1	11	0.2	0.24
TRINITY_DN11081_c0_g1	2009	8.52	9.98
TRINITY_DN11082_c0_g1	1847	16	18.74
TRINITY_DN11083_c0_g1	954	6.68	7.83
TRINITY_DN11084_c0_g1	177	8.63	10.11
TRINITY_DN11085_c0_g1	1098	11.52	13.5
TRINITY_DN11086_c0_g1	1801	28.66	33.57
TRINITY_DN11087_c0_g1	181	1.33	1.56
TRINITY_DN11088_c0_g1	61	9.86	11.54
TRINITY_DN11088_c0_g2	0	0	0
TRINITY_DN11089_c0_g1	31	8.59	10.06
TRINITY_DN1108_c0_g1	16785	111.98	131.17
TRINITY_DN1108_c0_g2	5071	37.06	43.41
TRINITY_DN1108_c1_g1	258	4.96	5.8
TRINITY_DN11090_c0_g1	59	5.61	6.57
TRINITY_DN11091_c2_g1	22	2.35	2.75
TRINITY_DN11092_c0_g1	109	5.84	6.84
TRINITY_DN11092_c0_g2	25	9.68	11.34
TRINITY_DN11094_c0_g1	92	3.91	4.58
TRINITY_DN11094_c2_g1	0	0	0
TRINITY_DN11095_c0_g1	1137	11.58	13.56
TRINITY_DN11096_c0_g1	10	2.25	2.63
TRINITY_DN11098_c0_g1	144.89	35.68	41.8
TRINITY_DN11098_c0_g2	228	36.34	42.57
TRINITY_DN11098_c1_g1	919	11.78	13.79
TRINITY_DN11099_c0_g1	47	6.36	7.45
TRINITY_DN1109_c0_g1	1302	20.29	23.76
TRINITY_DN1109_c1_g1	300	12.9	15.11
TRINITY_DN1109_c2_g1	1468	18.99	22.24
TRINITY_DN1109_c3_g1	1071	27.37	32.06
TRINITY_DN110_c0_g1	9877	125.39	146.88
TRINITY_DN110_c0_g2	1587	93.27	109.25
TRINITY_DN11101_c0_g1	76	6.24	7.31
TRINITY_DN11101_c1_g1	34	1.34	1.57
TRINITY_DN11102_c0_g1	13	4.48	5.25
TRINITY_DN11103_c0_g1	1013	14.78	17.31
TRINITY_DN11103_c1_g1	51	1.81	2.13
TRINITY_DN11104_c0_g1	100	2.08	2.44
TRINITY_DN11105_c0_g1	16874	86.7	101.55
TRINITY_DN11105_c1_g1	7	2.58	3.02
TRINITY_DN11106_c0_g1	2062	40.49	47.43
TRINITY_DN11107_c0_g1	6	0.22	0.26
TRINITY_DN11109_c0_g1	467	12.86	15.06
TRINITY_DN1110_c0_g1	1958	17.6	20.62
TRINITY_DN1110_c1_g1	617	8.16	9.55
TRINITY_DN11110_c0_g1	166.64	9.79	11.47
TRINITY_DN11111_c0_g1	2784	50.33	58.95
TRINITY_DN11112_c0_g1	1098	13.96	16.35
TRINITY_DN11113_c0_g1	33	2.16	2.53
TRINITY_DN11115_c0_g1	84	5.31	6.23
TRINITY_DN11116_c0_g1	14	6.13	7.18
TRINITY_DN11117_c0_g1	958	6.2	7.26
TRINITY_DN11118_c0_g1	4113	54.05	63.31
TRINITY_DN11119_c0_g1	6246	54.69	64.06
TRINITY_DN1111_c0_g1	3802	22.44	26.29
TRINITY_DN11120_c0_g1	1494	19.39	22.71
TRINITY_DN11121_c0_g1	6438	63.3	74.14
TRINITY_DN11122_c0_g1	1011	3.89	4.56
TRINITY_DN11123_c0_g1	15474	178.14	208.67
TRINITY_DN11124_c0_g1	580	4.23	4.95
TRINITY_DN11125_c0_g1	10	1.12	1.31
TRINITY_DN11125_c0_g2	276	4.8	5.62
TRINITY_DN11126_c0_g1	2049	9.06	10.62
TRINITY_DN11127_c0_g1	175	2.77	3.24
TRINITY_DN11127_c1_g1	5	1.34	1.57
TRINITY_DN11128_c0_g1	20623	57.49	67.34
TRINITY_DN11129_c0_g1	584	7.38	8.64
TRINITY_DN1112_c0_g1	389	17.8	20.84
TRINITY_DN11130_c0_g1	4816	45.44	53.23
TRINITY_DN11131_c0_g1	3055	53.38	62.53
TRINITY_DN11132_c0_g1	392	4.58	5.37
TRINITY_DN11132_c1_g1	0	0	0
TRINITY_DN11133_c0_g1	85	1.4	1.63
TRINITY_DN11134_c0_g1	1981	7.31	8.57
TRINITY_DN11135_c1_g1	20	11.48	13.45
TRINITY_DN11137_c0_g1	909	15.85	18.56
TRINITY_DN11138_c0_g1	72	2.87	3.37
TRINITY_DN11139_c0_g1	0	0	0
TRINITY_DN1113_c0_g1	850.77	10.95	12.82
TRINITY_DN1113_c0_g2	2253.26	33.97	39.79
TRINITY_DN1113_c0_g3	1414.07	52.46	61.45
TRINITY_DN1113_c1_g1	14656	143.43	168.01
TRINITY_DN1113_c2_g1	56.98	9.22	10.8
TRINITY_DN11140_c0_g1	31	11.05	12.94
TRINITY_DN11141_c0_g1	1	0.02	0.03
TRINITY_DN11142_c0_g1	0	0	0
TRINITY_DN11143_c0_g1	545	7.85	9.19
TRINITY_DN11144_c0_g1	0	0	0
TRINITY_DN11146_c0_g1	26.98	5.31	6.22
TRINITY_DN11147_c0_g1	1006	7.58	8.88
TRINITY_DN11148_c0_g1	42	3.56	4.17
TRINITY_DN11149_c0_g1	528	3.98	4.66
TRINITY_DN1114_c0_g1	10869	57.81	67.72
TRINITY_DN11151_c0_g1	5220	77.86	91.2
TRINITY_DN11151_c1_g1	5	1.87	2.19
TRINITY_DN11153_c0_g1	18	9.72	11.39
TRINITY_DN11154_c0_g1	59	2.82	3.31
TRINITY_DN11155_c0_g1	342	14.07	16.48
TRINITY_DN11156_c0_g1	7319	66.23	77.58
TRINITY_DN11157_c0_g1	1899	11.57	13.55
TRINITY_DN11158_c0_g1	56	1.01	1.19
TRINITY_DN11159_c0_g1	34	1.12	1.31
TRINITY_DN1115_c0_g1	3639.26	56.9	66.65
TRINITY_DN11160_c0_g1	17	0.31	0.36
TRINITY_DN11160_c0_g2	0	0	0
TRINITY_DN11161_c0_g1	20989	175.6	205.69
TRINITY_DN11162_c0_g1	25	1.79	2.1
TRINITY_DN11162_c0_g2	16	5.8	6.79
TRINITY_DN11163_c0_g1	1493	12.72	14.9
TRINITY_DN11164_c0_g1	7	0.54	0.63
TRINITY_DN11165_c0_g1	4550	21.27	24.92
TRINITY_DN11166_c0_g1	6588	50.85	59.56
TRINITY_DN11167_c0_g1	652	58.31	68.3
TRINITY_DN11168_c0_g1	1289	61.66	72.23
TRINITY_DN11169_c0_g1	7806	54.77	64.15
TRINITY_DN1116_c0_g1	5337	38.85	45.51
TRINITY_DN1116_c0_g2	294	9.03	10.57
TRINITY_DN1116_c1_g1	421	20.71	24.26
TRINITY_DN1116_c2_g1	630	15.07	17.65
TRINITY_DN11170_c0_g1	32	4.74	5.55
TRINITY_DN11172_c0_g1	5871	36.17	42.37
TRINITY_DN11173_c0_g1	11	3.02	3.54
TRINITY_DN11174_c0_g1	4	0.07	0.08
TRINITY_DN11175_c0_g1	70	2.2	2.58
TRINITY_DN11176_c0_g1	69	1.13	1.32
TRINITY_DN11177_c0_g1	833	6.19	7.26
TRINITY_DN11178_c0_g1	337	3.24	3.8
TRINITY_DN11179_c0_g1	269	2.13	2.49
TRINITY_DN1117_c0_g1	31001	710.13	831.82
TRINITY_DN1117_c1_g1	6874	306.42	358.93
TRINITY_DN11181_c0_g1	16	1.01	1.18
TRINITY_DN11182_c0_g1	41	4.02	4.71
TRINITY_DN11183_c0_g1	1087	28.29	33.13
TRINITY_DN11183_c1_g1	16	3.34	3.91
TRINITY_DN11184_c0_g1	8250	21.33	24.98
TRINITY_DN11185_c0_g1	1735	171.22	200.56
TRINITY_DN11185_c0_g2	1495	95.75	112.16
TRINITY_DN11187_c0_g1	206	1.49	1.74
TRINITY_DN11188_c0_g1	130	2.79	3.27
TRINITY_DN11189_c0_g1	73	9.47	11.09
TRINITY_DN1118_c0_g1	1296	16.6	19.45
TRINITY_DN11190_c0_g1	440	4.96	5.81
TRINITY_DN11192_c0_g1	482	9.55	11.18
TRINITY_DN11193_c0_g1	3	0.66	0.77
TRINITY_DN11194_c0_g1	43	0.92	1.08
TRINITY_DN11195_c0_g1	1906	223.32	261.59
TRINITY_DN11196_c0_g1	102	1.96	2.29
TRINITY_DN11197_c0_g1	3	1.34	1.57
TRINITY_DN11198_c0_g1	3682	36.96	43.3
TRINITY_DN11199_c0_g1	38	1.53	1.79
TRINITY_DN1119_c0_g1	935	28.9	33.85
TRINITY_DN111_c0_g1	1304	19.83	23.22
TRINITY_DN11200_c0_g1	31	5.23	6.12
TRINITY_DN11201_c0_g1	309	2.83	3.32
TRINITY_DN11201_c1_g1	176	1.1	1.29
TRINITY_DN11202_c0_g1	533	8.23	9.64
TRINITY_DN11203_c0_g1	2982	15.08	17.66
TRINITY_DN11204_c0_g1	10904	197.34	231.16
TRINITY_DN11205_c0_g1	1	0.2	0.24
TRINITY_DN11206_c0_g1	21	4.44	5.2
TRINITY_DN11207_c0_g1	275	5.22	6.11
TRINITY_DN11207_c1_g1	5	0.12	0.14
TRINITY_DN11207_c2_g1	41	1.02	1.19
TRINITY_DN11208_c0_g1	819	4.3	5.03
TRINITY_DN11209_c0_g1	3045.22	21.49	25.17
TRINITY_DN11209_c0_g2	7	2.62	3.07
TRINITY_DN1120_c0_g1	1244	12.68	14.85
TRINITY_DN11210_c0_g1	386.02	5.51	6.46
TRINITY_DN11211_c0_g1	4399	29.62	34.7
TRINITY_DN11212_c0_g1	328	8.08	9.46
TRINITY_DN11213_c0_g1	4479	33.98	39.8
TRINITY_DN11213_c1_g1	61	2.24	2.62
TRINITY_DN11214_c0_g1	1333	25.57	29.95
TRINITY_DN11215_c0_g1	264	2.46	2.89
TRINITY_DN11216_c0_g1	7103	67.67	79.27
TRINITY_DN11217_c0_g1	1953	26.33	30.84
TRINITY_DN11218_c0_g1	6088	150.73	176.56
TRINITY_DN11219_c0_g1	3387	40.2	47.09
TRINITY_DN1121_c0_g1	2964	44.55	52.18
TRINITY_DN11220_c0_g1	4453.99	43.49	50.94
TRINITY_DN11221_c0_g1	1327	57.06	66.83
TRINITY_DN11222_c0_g1	3205	42.29	49.53
TRINITY_DN11223_c1_g1	967	17.4	20.38
TRINITY_DN11224_c0_g1	12552	97.5	114.21
TRINITY_DN11225_c0_g1	275	3.05	3.57
TRINITY_DN11226_c0_g1	2753	90.53	106.04
TRINITY_DN11227_c0_g1	964	8.25	9.66
TRINITY_DN11228_c0_g1	845.12	22.37	26.2
TRINITY_DN11229_c0_g1	401	5.1	5.98
TRINITY_DN1122_c0_g1	519	78.3	91.72
TRINITY_DN1122_c0_g2	2760	77.75	91.08
TRINITY_DN11230_c0_g1	680	2.3	2.69
TRINITY_DN11230_c0_g2	29	1.49	1.74
TRINITY_DN11230_c1_g1	1877	23.71	27.77
TRINITY_DN11231_c0_g1	140	5.7	6.68
TRINITY_DN11232_c0_g1	884	10.79	12.64
TRINITY_DN11233_c0_g1	2229	14.17	16.59
TRINITY_DN11234_c0_g1	1997	22.38	26.22
TRINITY_DN11235_c0_g1	195	1.25	1.46
TRINITY_DN11236_c0_g1	188	2.04	2.39
TRINITY_DN11237_c0_g1	50	1.1	1.29
TRINITY_DN11238_c0_g1	1448	8.33	9.76
TRINITY_DN11239_c0_g1	112	0.46	0.53
TRINITY_DN1123_c0_g1	12236	150.44	176.22
TRINITY_DN11240_c0_g1	30	1.3	1.52
TRINITY_DN11241_c0_g1	641	10.79	12.64
TRINITY_DN11242_c0_g1	3107	23.01	26.95
TRINITY_DN11243_c0_g1	296	1.87	2.19
TRINITY_DN11244_c0_g1	20	0.99	1.16
TRINITY_DN11245_c0_g1	1608	18.61	21.8
TRINITY_DN11246_c0_g1	60	5.54	6.49
TRINITY_DN11247_c0_g1	163	1.32	1.55
TRINITY_DN11248_c0_g1	628	7.33	8.59
TRINITY_DN11249_c0_g1	5970	211.27	247.47
TRINITY_DN1124_c0_g1	205	16.33	19.13
TRINITY_DN11250_c0_g1	75	6.25	7.32
TRINITY_DN11251_c0_g1	4102	22.12	25.91
TRINITY_DN11252_c0_g1	413	7.13	8.35
TRINITY_DN11253_c0_g1	78	1.88	2.2
TRINITY_DN11254_c0_g1	2272	49.79	58.32
TRINITY_DN11255_c0_g1	872	12.47	14.61
TRINITY_DN11256_c0_g1	994	19.34	22.65
TRINITY_DN11257_c0_g1	1035	13.13	15.38
TRINITY_DN11258_c0_g1	1119	11.74	13.76
TRINITY_DN11259_c0_g1	226	4.38	5.13
TRINITY_DN1125_c0_g1	5194	48.98	57.37
TRINITY_DN11260_c0_g1	273	7.93	9.29
TRINITY_DN11261_c0_g1	396	3.72	4.36
TRINITY_DN11263_c0_g1	58.01	11.03	12.92
TRINITY_DN11264_c0_g1	1844	12.67	14.84
TRINITY_DN11264_c1_g1	20	1.23	1.44
TRINITY_DN11265_c0_g1	162	7.28	8.53
TRINITY_DN11266_c0_g1	1642	33.41	39.14
TRINITY_DN11267_c0_g1	39	1.56	1.82
TRINITY_DN11268_c0_g1	0	0	0
TRINITY_DN11268_c1_g1	42	5.54	6.49
TRINITY_DN11269_c0_g1	27	0.95	1.12
TRINITY_DN1126_c0_g1	2022	29.76	34.86
TRINITY_DN1126_c0_g2	2914	54.96	64.37
TRINITY_DN11270_c0_g1	437	14.5	16.98
TRINITY_DN11271_c0_g1	118	15.3	17.92
TRINITY_DN11272_c0_g1	478	5.61	6.58
TRINITY_DN11272_c1_g1	40	2.52	2.95
TRINITY_DN11272_c2_g1	67	6.45	7.55
TRINITY_DN11273_c0_g1	156	2.1	2.46
TRINITY_DN11273_c1_g1	53	1.23	1.44
TRINITY_DN11274_c0_g1	74	6.3	7.38
TRINITY_DN11275_c0_g1	2415	13.17	15.43
TRINITY_DN11276_c0_g1	709	5.41	6.34
TRINITY_DN11277_c0_g1	49	3.13	3.67
TRINITY_DN11278_c0_g1	32	1.8	2.11
TRINITY_DN11278_c0_g2	61	4.14	4.85
TRINITY_DN11279_c0_g1	32	8.21	9.61
TRINITY_DN1127_c0_g1	12386	251.75	294.89
TRINITY_DN1127_c1_g1	153	21.25	24.89
TRINITY_DN11280_c0_g1	449	11.31	13.25
TRINITY_DN11281_c0_g1	1080	9.39	11
TRINITY_DN11281_c1_g1	13	1.44	1.68
TRINITY_DN11282_c0_g1	25	1.07	1.25
TRINITY_DN11282_c1_g1	32.01	9.75	11.42
TRINITY_DN11283_c0_g1	1898	30.97	36.27
TRINITY_DN11284_c0_g1	66	1.8	2.11
TRINITY_DN11285_c0_g1	447	6.31	7.39
TRINITY_DN11286_c0_g1	2588.05	16.5	19.33
TRINITY_DN11286_c2_g1	13	0.94	1.1
TRINITY_DN11287_c0_g1	429	4.44	5.2
TRINITY_DN11288_c0_g1	3623	17.42	20.4
TRINITY_DN11289_c0_g1	88	22.55	26.41
TRINITY_DN1128_c0_g1	12298	413.21	484.02
TRINITY_DN11290_c0_g1	750	7.98	9.34
TRINITY_DN11291_c0_g1	39	1.38	1.61
TRINITY_DN11292_c0_g1	387	8.59	10.06
TRINITY_DN11295_c0_g1	2202	28.77	33.7
TRINITY_DN11296_c0_g1	58	0.85	1
TRINITY_DN11299_c0_g1	43	1.87	2.2
TRINITY_DN11299_c2_g1	4	1.03	1.2
TRINITY_DN1129_c0_g1	1743	19.38	22.7
TRINITY_DN112_c0_g1	5772.1	27.43	32.13
TRINITY_DN112_c0_g2	2195	56.65	66.36
TRINITY_DN112_c1_g1	468	21.99	25.75
TRINITY_DN11300_c0_g1	17	0.37	0.44
TRINITY_DN11301_c0_g1	299	1.85	2.16
TRINITY_DN11303_c0_g1	98	2.92	3.42
TRINITY_DN11304_c0_g1	959	14.76	17.29
TRINITY_DN11305_c0_g1	824	229.83	269.22
TRINITY_DN11305_c1_g1	5040	34.12	39.96
TRINITY_DN11306_c0_g1	10274	97.94	114.72
TRINITY_DN11307_c0_g1	726.71	3.99	4.68
TRINITY_DN11308_c0_g1	4553	44.46	52.08
TRINITY_DN11309_c0_g1	745	19.26	22.56
TRINITY_DN11309_c1_g1	30	5.84	6.84
TRINITY_DN11309_c2_g1	40	1.81	2.12
TRINITY_DN1130_c0_g1	117.7	25.18	29.5
TRINITY_DN11310_c0_g1	842	7.92	9.27
TRINITY_DN11311_c0_g1	1124	7.88	9.23
TRINITY_DN11312_c0_g1	274	2.08	2.43
TRINITY_DN11313_c0_g1	12352	155.55	182.21
TRINITY_DN11314_c0_g1	36	0.77	0.9
TRINITY_DN11315_c0_g1	10711	144.39	169.13
TRINITY_DN11316_c0_g1	138	35.39	41.46
TRINITY_DN11317_c0_g1	80	2.75	3.22
TRINITY_DN11318_c0_g1	244	7.7	9.02
TRINITY_DN1131_c0_g1	160	45.27	53.03
TRINITY_DN1131_c1_g1	6772.01	122.28	143.23
TRINITY_DN1131_c2_g1	161.65	5.9	6.91
TRINITY_DN1131_c3_g1	229	57.94	67.86
TRINITY_DN1131_c4_g1	7	0.25	0.29
TRINITY_DN11320_c0_g1	512	6.25	7.32
TRINITY_DN11320_c0_g2	75	6.33	7.41
TRINITY_DN11321_c0_g1	238	6.36	7.45
TRINITY_DN11323_c0_g1	167	2.94	3.44
TRINITY_DN11323_c0_g2	23	7.33	8.59
TRINITY_DN11324_c0_g1	455	2.75	3.22
TRINITY_DN11325_c0_g1	30	2.47	2.89
TRINITY_DN11326_c0_g1	2348	12.75	14.94
TRINITY_DN11326_c1_g1	46	1.8	2.11
TRINITY_DN11327_c0_g1	280.72	3.99	4.68
TRINITY_DN11328_c0_g1	52	2.95	3.45
TRINITY_DN11329_c0_g1	1121	12.47	14.61
TRINITY_DN1132_c0_g1	4331	20.92	24.51
TRINITY_DN11330_c0_g1	57	2.95	3.46
TRINITY_DN11331_c0_g1	491	4.23	4.96
TRINITY_DN11332_c0_g1	1260	10.1	11.83
TRINITY_DN11333_c0_g1	22	6.7	7.85
TRINITY_DN11334_c0_g1	16016	115.65	135.47
TRINITY_DN11335_c0_g1	1810	40.28	47.19
TRINITY_DN11336_c0_g1	238	10.29	12.05
TRINITY_DN11337_c0_g1	164	13.94	16.33
TRINITY_DN11338_c0_g1	57	11.25	13.18
TRINITY_DN11339_c0_g1	1659	9.43	11.05
TRINITY_DN1133_c0_g1	20841	79.71	93.37
TRINITY_DN11341_c0_g1	5879	36.69	42.98
TRINITY_DN11343_c0_g1	1479	10.07	11.8
TRINITY_DN11344_c0_g1	2302	22.6	26.47
TRINITY_DN11345_c0_g1	0	0	0
TRINITY_DN11345_c1_g1	0	0	0
TRINITY_DN11346_c0_g1	5	1.25	1.46
TRINITY_DN11347_c0_g1	7	3.07	3.59
TRINITY_DN11348_c0_g1	11	1.23	1.44
TRINITY_DN11349_c0_g1	45	29.34	34.36
TRINITY_DN1134_c0_g1	2090.8	13.67	16.01
TRINITY_DN11350_c0_g1	496	2.71	3.17
TRINITY_DN11351_c0_g1	4573	266.75	312.46
TRINITY_DN11352_c0_g1	1293	10.76	12.61
TRINITY_DN11353_c0_g1	5901	133.81	156.73
TRINITY_DN11354_c0_g1	823	7.44	8.71
TRINITY_DN11355_c0_g1	1818	13.77	16.13
TRINITY_DN11356_c0_g1	333.03	13.99	16.39
TRINITY_DN11357_c0_g1	11482	37.31	43.71
TRINITY_DN11358_c0_g1	1734	34.97	40.97
TRINITY_DN11359_c0_g1	179	2.05	2.4
TRINITY_DN1135_c0_g1	1925	17.34	20.31
TRINITY_DN1135_c1_g1	34	14.89	17.45
TRINITY_DN11360_c0_g1	115	1.94	2.27
TRINITY_DN11360_c0_g2	10	2.25	2.63
TRINITY_DN11360_c0_g3	5	0.19	0.22
TRINITY_DN11361_c0_g1	3484	16.9	19.8
TRINITY_DN11362_c0_g1	4548	22.07	25.86
TRINITY_DN11363_c0_g1	2258	12.72	14.9
TRINITY_DN11364_c0_g1	0	0	0
TRINITY_DN11365_c0_g1	3431	15.07	17.65
TRINITY_DN11366_c0_g1	6498	35.42	41.48
TRINITY_DN11367_c0_g1	253	4.22	4.94
TRINITY_DN11368_c0_g1	295	7.59	8.9
TRINITY_DN11369_c0_g1	133	5.76	6.75
TRINITY_DN11369_c1_g1	34	14.63	17.13
TRINITY_DN1136_c0_g1	808.64	25.66	30.05
TRINITY_DN1136_c1_g1	358	25.23	29.55
TRINITY_DN1136_c3_g1	271.25	9.14	10.7
TRINITY_DN1136_c4_g1	2	0.72	0.85
TRINITY_DN11370_c0_g1	144	2.49	2.92
TRINITY_DN11371_c0_g1	30	3.22	3.78
TRINITY_DN11371_c0_g2	8718	65.64	76.89
TRINITY_DN11372_c0_g1	906	4.31	5.04
TRINITY_DN11373_c0_g1	750	12.04	14.11
TRINITY_DN11374_c0_g1	3049	25.61	30
TRINITY_DN11375_c0_g1	399	5.16	6.05
TRINITY_DN11376_c0_g1	107	1.63	1.91
TRINITY_DN11377_c0_g1	127	5.57	6.52
TRINITY_DN11378_c0_g1	212	2.75	3.23
TRINITY_DN11379_c0_g1	245	2.97	3.48
TRINITY_DN1137_c0_g1	1577	13.7	16.05
TRINITY_DN11380_c0_g1	279	7.25	8.49
TRINITY_DN11381_c0_g1	74	0.76	0.89
TRINITY_DN11382_c0_g1	850	10.46	12.25
TRINITY_DN11383_c0_g1	94	1.6	1.87
TRINITY_DN11384_c0_g1	476	4.89	5.73
TRINITY_DN11385_c0_g1	1747	14.34	16.79
TRINITY_DN11385_c1_g1	25	1.07	1.25
TRINITY_DN11386_c0_g1	809	4.29	5.03
TRINITY_DN11387_c0_g1	101	11.22	13.15
TRINITY_DN11388_c0_g1	0	0	0
TRINITY_DN1138_c0_g1	18.89	1.88	2.2
TRINITY_DN1138_c1_g1	4841.41	56.28	65.92
TRINITY_DN1138_c2_g1	3	2	2.34
TRINITY_DN1138_c3_g1	14	5.16	6.04
TRINITY_DN11390_c0_g1	2529	21.03	24.63
TRINITY_DN11391_c0_g1	221	5.6	6.56
TRINITY_DN11392_c0_g1	597	6.33	7.41
TRINITY_DN11393_c0_g1	80	5.2	6.09
TRINITY_DN11394_c0_g1	164	1.9	2.22
TRINITY_DN11395_c0_g1	14	0.82	0.96
TRINITY_DN11396_c0_g1	0	0	0
TRINITY_DN11397_c0_g1	909	17.48	20.47
TRINITY_DN11398_c0_g1	51	2.81	3.29
TRINITY_DN11399_c0_g1	37	3.17	3.72
TRINITY_DN1139_c0_g1	389	5.52	6.46
TRINITY_DN113_c0_g1	1824	32.74	38.35
TRINITY_DN113_c0_g2	0	0	0
TRINITY_DN113_c0_g3	53	30.42	35.64
TRINITY_DN113_c1_g1	711	7.05	8.26
TRINITY_DN113_c1_g2	1790	43.28	50.69
TRINITY_DN113_c2_g1	1145	19.76	23.15
TRINITY_DN11400_c0_g1	15	4.64	5.43
TRINITY_DN11401_c0_g1	14	0.16	0.18
TRINITY_DN11402_c0_g1	360	8.91	10.44
TRINITY_DN11403_c0_g1	0	0	0
TRINITY_DN11404_c0_g1	86	2.92	3.42
TRINITY_DN11405_c0_g1	6	3.31	3.87
TRINITY_DN11405_c0_g2	0	0	0
TRINITY_DN11406_c0_g1	12	2.8	3.28
TRINITY_DN11407_c0_g1	37	6.73	7.88
TRINITY_DN11408_c0_g1	4	2.04	2.39
TRINITY_DN1140_c0_g1	580	3.7	4.33
TRINITY_DN1140_c1_g1	699	6.95	8.14
TRINITY_DN1140_c2_g1	0	0	0
TRINITY_DN11410_c0_g1	1322	13.35	15.64
TRINITY_DN11410_c1_g1	11	0.72	0.85
TRINITY_DN11411_c0_g1	12	0.26	0.31
TRINITY_DN11412_c0_g1	1927	17.45	20.44
TRINITY_DN11413_c0_g1	79	9.75	11.42
TRINITY_DN11414_c0_g1	10	2.6	3.05
TRINITY_DN11415_c0_g1	113	17.91	20.98
TRINITY_DN11416_c0_g1	773	7.57	8.87
TRINITY_DN11417_c0_g1	323	7	8.2
TRINITY_DN11417_c1_g1	7811	25.81	30.23
TRINITY_DN11418_c0_g1	6222	62.38	73.07
TRINITY_DN11419_c0_g1	18903	80.53	94.34
TRINITY_DN1141_c0_g1	1805	12.42	14.54
TRINITY_DN11420_c0_g1	149	1.53	1.79
TRINITY_DN11421_c0_g1	115	3.02	3.53
TRINITY_DN11422_c0_g1	10577	87.37	102.34
TRINITY_DN11423_c0_g1	1239	30.73	36
TRINITY_DN11424_c0_g1	1440	8.02	9.4
TRINITY_DN11425_c0_g1	1476	27.62	32.36
TRINITY_DN11426_c0_g1	1750	19.72	23.09
TRINITY_DN11427_c0_g1	301	1.6	1.87
TRINITY_DN11428_c0_g1	1900	17.74	20.79
TRINITY_DN11429_c0_g1	37	0.92	1.07
TRINITY_DN1142_c0_g1	5567	14.32	16.78
TRINITY_DN11430_c0_g1	99	1.48	1.74
TRINITY_DN11431_c0_g1	272	38.45	45.04
TRINITY_DN11432_c0_g1	871	14.1	16.52
TRINITY_DN11434_c0_g1	624	3.92	4.59
TRINITY_DN11435_c0_g1	42	2.69	3.15
TRINITY_DN11436_c0_g1	7174	184.84	216.52
TRINITY_DN11437_c0_g1	953	12.51	14.66
TRINITY_DN11438_c0_g1	1820	25.59	29.97
TRINITY_DN11439_c0_g1	3471	40.92	47.93
TRINITY_DN1143_c0_g1	11275	151.35	177.28
TRINITY_DN11440_c0_g1	591	17.24	20.19
TRINITY_DN11440_c1_g1	9	5.5	6.44
TRINITY_DN11441_c0_g1	118	3.22	3.77
TRINITY_DN11442_c0_g1	58	2.49	2.92
TRINITY_DN11443_c0_g1	728	5.22	6.12
TRINITY_DN11444_c0_g1	427	10.11	11.84
TRINITY_DN11445_c0_g1	72	5.41	6.33
TRINITY_DN11446_c0_g1	4565	177.3	207.68
TRINITY_DN11447_c0_g1	2531	23.83	27.91
TRINITY_DN11448_c0_g1	742	5.55	6.5
TRINITY_DN11448_c1_g1	0	0	0
TRINITY_DN11449_c0_g1	1245	12.55	14.7
TRINITY_DN1144_c0_g1	6867	28.34	33.19
TRINITY_DN11450_c0_g1	2108	10.86	12.72
TRINITY_DN11451_c0_g1	595	18.42	21.58
TRINITY_DN11452_c0_g1	14219	174.44	204.34
TRINITY_DN11453_c0_g1	1037	9.68	11.34
TRINITY_DN11454_c0_g1	209	2.29	2.68
TRINITY_DN11454_c1_g1	0	0	0
TRINITY_DN11454_c2_g1	9	0.86	1.01
TRINITY_DN11454_c3_g1	0	0	0
TRINITY_DN11454_c4_g1	0	0	0
TRINITY_DN11455_c0_g1	631	4.43	5.19
TRINITY_DN11456_c0_g1	171	3.8	4.45
TRINITY_DN11457_c0_g1	0	0	0
TRINITY_DN11459_c0_g1	309	7.77	9.1
TRINITY_DN1145_c0_g1	3816	29.09	34.07
TRINITY_DN1145_c1_g1	145	13.73	16.08
TRINITY_DN11460_c0_g1	122	2.78	3.26
TRINITY_DN11461_c0_g1	625	11.06	12.95
TRINITY_DN11462_c0_g1	23	0.38	0.44
TRINITY_DN11463_c0_g1	34	15.74	18.43
TRINITY_DN11464_c0_g1	1606	12.8	15
TRINITY_DN11465_c0_g1	14.01	2.34	2.74
TRINITY_DN11466_c0_g1	9749	159.32	186.62
TRINITY_DN11468_c0_g1	6895	105.55	123.64
TRINITY_DN11469_c0_g1	62.84	21.68	25.39
TRINITY_DN1146_c0_g1	309.18	11.21	13.13
TRINITY_DN1146_c0_g2	1980	56.9	66.65
TRINITY_DN11470_c0_g1	1506	19.2	22.49
TRINITY_DN11471_c0_g1	41	3.06	3.59
TRINITY_DN11472_c0_g1	1010	18.2	21.31
TRINITY_DN11474_c0_g1	15	7.21	8.44
TRINITY_DN11475_c0_g1	272	3.28	3.84
TRINITY_DN11476_c0_g1	304	5.87	6.87
TRINITY_DN11477_c0_g1	56.01	14.56	17.06
TRINITY_DN11479_c0_g1	0	0	0
TRINITY_DN1147_c0_g1	1205	8.43	9.87
TRINITY_DN11480_c0_g1	19055	274.31	321.31
TRINITY_DN11481_c0_g1	3895	19.09	22.36
TRINITY_DN11482_c0_g1	41	16.72	19.59
TRINITY_DN11483_c0_g1	240	3.21	3.76
TRINITY_DN11484_c0_g1	736	10.41	12.2
TRINITY_DN11485_c0_g1	871	16.85	19.74
TRINITY_DN11486_c0_g1	20	2.06	2.42
TRINITY_DN11487_c0_g1	10	1.3	1.52
TRINITY_DN11488_c0_g1	67	1.66	1.94
TRINITY_DN11488_c1_g1	0	0	0
TRINITY_DN11489_c0_g1	22	1.84	2.15
TRINITY_DN1148_c0_g1	1604	12.08	14.15
TRINITY_DN1148_c0_g2	1049	9.86	11.55
TRINITY_DN1148_c1_g1	2	0.27	0.32
TRINITY_DN11490_c0_g1	3519	85.87	100.59
TRINITY_DN11491_c0_g1	20224	85.15	99.74
TRINITY_DN11492_c0_g1	29	2.31	2.71
TRINITY_DN11493_c0_g1	65	5.23	6.13
TRINITY_DN11494_c0_g1	53.26	21.35	25.01
TRINITY_DN11495_c0_g1	13	1.98	2.32
TRINITY_DN11496_c0_g1	5389	37.57	44
TRINITY_DN11497_c0_g1	1042	15.94	18.67
TRINITY_DN11498_c0_g1	4344	26.62	31.18
TRINITY_DN11499_c0_g1	5545	44.97	52.67
TRINITY_DN1149_c1_g1	31	12.87	15.08
TRINITY_DN1149_c1_g2	29	4.15	4.86
TRINITY_DN114_c0_g1	4054	20.16	23.62
TRINITY_DN11500_c0_g1	172	17.41	20.4
TRINITY_DN11501_c0_g1	485	7.72	9.04
TRINITY_DN11502_c0_g1	1199	13.54	15.87
TRINITY_DN11503_c0_g1	4472	43.64	51.12
TRINITY_DN11503_c1_g1	45	19.36	22.68
TRINITY_DN11504_c0_g1	26.99	12.73	14.91
TRINITY_DN11505_c0_g1	170	1.45	1.7
TRINITY_DN11506_c0_g1	92	3.98	4.66
TRINITY_DN11507_c0_g1	20	9.61	11.26
TRINITY_DN11508_c0_g1	211	14.33	16.79
TRINITY_DN11509_c0_g1	2825	100.52	117.74
TRINITY_DN1150_c0_g1	7765	82.68	96.85
TRINITY_DN1150_c0_g2	7	3.94	4.61
TRINITY_DN11510_c0_g1	6	0.07	0.09
TRINITY_DN11511_c0_g1	40	0.81	0.95
TRINITY_DN11512_c0_g1	37	2.15	2.52
TRINITY_DN11513_c0_g1	1185	9.93	11.63
TRINITY_DN11514_c0_g1	20	1.02	1.19
TRINITY_DN11515_c0_g1	3658	38.71	45.34
TRINITY_DN11516_c0_g1	855	5.46	6.39
TRINITY_DN11517_c0_g1	4	0.09	0.11
TRINITY_DN11518_c0_g1	0	0	0
TRINITY_DN11519_c1_g1	16	8.64	10.12
TRINITY_DN1151_c0_g1	6079	42.79	50.13
TRINITY_DN1151_c1_g1	608	7.6	8.9
TRINITY_DN1151_c2_g1	378	8.17	9.57
TRINITY_DN11520_c0_g1	143	1.19	1.4
TRINITY_DN11521_c0_g1	1948	13.07	15.31
TRINITY_DN11522_c0_g1	81	4.28	5.01
TRINITY_DN11523_c0_g1	0	0	0
TRINITY_DN11523_c0_g2	11	0.59	0.69
TRINITY_DN11525_c0_g1	5	2.31	2.71
TRINITY_DN11526_c0_g1	0	0	0
TRINITY_DN11527_c0_g1	10	2.83	3.31
TRINITY_DN11529_c0_g1	10	1.12	1.31
TRINITY_DN1152_c0_g1	1165	18.63	21.83
TRINITY_DN11530_c0_g1	42	2.34	2.74
TRINITY_DN11531_c0_g1	130	2.92	3.42
TRINITY_DN11532_c0_g1	97	7.18	8.41
TRINITY_DN11533_c0_g1	4	1.66	1.95
TRINITY_DN11534_c0_g1	117	5.53	6.48
TRINITY_DN11535_c0_g1	52	4.16	4.88
TRINITY_DN11536_c0_g1	853	8.46	9.91
TRINITY_DN11537_c0_g1	42	16.55	19.38
TRINITY_DN11538_c0_g1	4	2.34	2.75
TRINITY_DN11539_c0_g1	18	1.86	2.18
TRINITY_DN1153_c0_g1	7312	97.57	114.29
TRINITY_DN1153_c1_g1	261	7.88	9.23
TRINITY_DN1153_c2_g1	21	1.19	1.39
TRINITY_DN11540_c0_g1	71	3.57	4.18
TRINITY_DN11541_c0_g1	3130	53.85	63.08
TRINITY_DN11542_c0_g1	53	23.22	27.19
TRINITY_DN11543_c0_g1	1132.5	18.4	21.55
TRINITY_DN11544_c0_g1	35	10.05	11.77
TRINITY_DN11545_c0_g1	62	20.72	24.27
TRINITY_DN11546_c0_g1	189	8.72	10.21
TRINITY_DN11546_c1_g1	297	7.64	8.95
TRINITY_DN11546_c2_g1	27	1.34	1.57
TRINITY_DN11547_c0_g1	2967	24.17	28.31
TRINITY_DN11547_c1_g1	580	18.96	22.21
TRINITY_DN11548_c0_g1	514	8.62	10.1
TRINITY_DN11549_c0_g1	17	2.36	2.77
TRINITY_DN1154_c0_g1	4981	53.24	62.36
TRINITY_DN1154_c1_g1	11614	104.46	122.36
TRINITY_DN1154_c2_g1	125	25.79	30.21
TRINITY_DN1154_c3_g1	32	0.56	0.65
TRINITY_DN11551_c0_g1	2387	52.24	61.19
TRINITY_DN11552_c0_g1	950	5.47	6.41
TRINITY_DN11554_c0_g1	770	3.05	3.57
TRINITY_DN11555_c0_g1	428	6.58	7.71
TRINITY_DN11556_c0_g1	13548	61.03	71.49
TRINITY_DN11557_c0_g1	8	2.05	2.4
TRINITY_DN11558_c0_g1	254	1.66	1.94
TRINITY_DN11559_c0_g1	29	4.25	4.98
TRINITY_DN1155_c0_g1	715	18.48	21.65
TRINITY_DN11560_c0_g1	114	0.7	0.82
TRINITY_DN11561_c0_g1	993	8.99	10.53
TRINITY_DN11562_c0_g1	1602	19.12	22.39
TRINITY_DN11563_c0_g1	52	8.16	9.56
[truncated: 63,501 more rows]

## Sheet: June OFF 3
gene_id	count	TPM	FPKM
TRINITY_DN0_c0_g1	1677	17.94	24.15
TRINITY_DN10000_c0_g1	36	6.11	8.23
TRINITY_DN10001_c0_g1	1224	10.41	14.02
TRINITY_DN10002_c0_g1	35	4.38	5.89
TRINITY_DN10003_c0_g1	404	75.8	102.06
TRINITY_DN10004_c0_g1	7868	103.39	139.2
TRINITY_DN10006_c0_g1	4	2.88	3.88
TRINITY_DN10007_c0_g1	34	1.41	1.9
TRINITY_DN10008_c0_g1	214	2.41	3.25
TRINITY_DN10009_c0_g1	15	1.25	1.69
TRINITY_DN1000_c0_g1	237	2.88	3.88
TRINITY_DN10010_c0_g1	161	3.05	4.1
TRINITY_DN10011_c0_g1	20	2.99	4.02
TRINITY_DN10012_c0_g1	53	20.03	26.97
TRINITY_DN10013_c0_g1	273	23.52	31.67
TRINITY_DN10015_c0_g1	389	7.48	10.07
TRINITY_DN10016_c0_g1	723	46.02	61.96
TRINITY_DN10017_c0_g1	18	0.22	0.29
TRINITY_DN10018_c0_g1	6	0.86	1.16
TRINITY_DN1001_c0_g1	99	9.18	12.36
TRINITY_DN1001_c1_g1	13	1.58	2.13
TRINITY_DN10020_c0_g1	608	12.7	17.1
TRINITY_DN10022_c0_g1	68	2.71	3.65
TRINITY_DN10023_c0_g1	194	3.99	5.37
TRINITY_DN10023_c1_g1	207	4.39	5.91
TRINITY_DN10023_c1_g2	21	14.9	20.06
TRINITY_DN10023_c2_g1	10	5.13	6.91
TRINITY_DN10023_c3_g1	4	2.98	4.01
TRINITY_DN10023_c4_g1	3	1.97	2.65
TRINITY_DN10024_c0_g1	460	4.88	6.57
TRINITY_DN10025_c0_g1	3052	119.81	161.31
TRINITY_DN10026_c0_g1	145	3.68	4.96
TRINITY_DN10028_c0_g1	1356	55.04	74.11
TRINITY_DN10029_c0_g1	1505	6.69	9.01
TRINITY_DN10029_c1_g1	0	0	0
TRINITY_DN1002_c0_g1	1312	39.91	53.73
TRINITY_DN10030_c0_g1	23	3.27	4.4
TRINITY_DN10031_c0_g1	28	7.37	9.93
TRINITY_DN10032_c0_g1	1553	39.87	53.68
TRINITY_DN10033_c0_g1	595	46.13	62.11
TRINITY_DN10034_c0_g1	73	2.76	3.71
TRINITY_DN10035_c0_g1	22	8.22	11.07
TRINITY_DN10036_c0_g1	170	2.04	2.75
TRINITY_DN10037_c0_g1	6316	48.87	65.8
TRINITY_DN10038_c0_g1	352	15.11	20.34
TRINITY_DN10039_c0_g1	23	0.45	0.6
TRINITY_DN1003_c0_g1	1387	23.18	31.21
TRINITY_DN10040_c0_g1	4	0.07	0.09
TRINITY_DN10041_c0_g1	3	1.07	1.45
TRINITY_DN10042_c0_g1	4201	68.66	92.44
TRINITY_DN10043_c0_g1	600	17.03	22.93
TRINITY_DN10044_c0_g1	293	18.58	25.01
TRINITY_DN10045_c0_g1	502	18.4	24.77
TRINITY_DN10046_c0_g1	382	2.85	3.84
TRINITY_DN10047_c0_g1	848	16.74	22.54
TRINITY_DN10048_c0_g1	1127	48.69	65.55
TRINITY_DN10049_c0_g1	244	5.28	7.11
TRINITY_DN1004_c0_g1	1594.52	22.04	29.67
TRINITY_DN1004_c1_g1	38	13.46	18.12
TRINITY_DN1004_c1_g2	25	8.23	11.08
TRINITY_DN1004_c1_g3	31.99	11.83	15.93
TRINITY_DN1004_c2_g1	106.43	62.84	84.61
TRINITY_DN10050_c0_g1	825	7.19	9.68
TRINITY_DN10051_c0_g1	681	9.52	12.81
TRINITY_DN10052_c0_g1	613	7.33	9.87
TRINITY_DN10053_c0_g1	1694	52.41	70.57
TRINITY_DN10054_c0_g1	1076	15.87	21.37
TRINITY_DN10055_c0_g1	1342	16.64	22.41
TRINITY_DN10056_c0_g1	1030	11.03	14.85
TRINITY_DN10056_c1_g1	52	3.62	4.88
TRINITY_DN10057_c0_g1	1242	41.85	56.34
TRINITY_DN10058_c0_g1	429	8.84	11.9
TRINITY_DN10059_c0_g1	290	16.69	22.47
TRINITY_DN10059_c1_g1	0	0	0
TRINITY_DN1005_c0_g1	1633	31.56	42.49
TRINITY_DN10060_c0_g1	441	6.79	9.14
TRINITY_DN10061_c0_g1	0	0	0
TRINITY_DN10062_c0_g1	337	31.8	42.82
TRINITY_DN10063_c0_g1	457	9.77	13.16
TRINITY_DN10064_c0_g1	256	7.32	9.86
TRINITY_DN10065_c0_g1	43	1.19	1.6
TRINITY_DN10066_c0_g1	224	2.91	3.92
TRINITY_DN10067_c0_g1	54	1.02	1.37
TRINITY_DN10068_c0_g1	4	0.08	0.11
TRINITY_DN10069_c0_g1	93	1.32	1.77
TRINITY_DN10069_c0_g2	0	0	0
TRINITY_DN10069_c1_g1	9.81	12.07	16.25
TRINITY_DN1006_c0_g1	4994	332.23	447.32
TRINITY_DN10070_c0_g1	88	1.67	2.25
TRINITY_DN10072_c0_g1	245	7.27	9.79
TRINITY_DN10074_c0_g1	16	2.18	2.93
TRINITY_DN10075_c0_g1	992	11.96	16.1
TRINITY_DN10076_c0_g1	629	7.11	9.58
TRINITY_DN10076_c1_g1	0	0	0
TRINITY_DN10077_c0_g1	12	7.3	9.82
TRINITY_DN10078_c0_g1	12	7.87	10.6
TRINITY_DN10079_c0_g1	0	0	0
TRINITY_DN1007_c0_g1	3884	32.02	43.12
TRINITY_DN1007_c1_g1	298	48.57	65.4
TRINITY_DN10081_c0_g1	4	3.67	4.94
TRINITY_DN10082_c0_g1	751	15.43	20.77
TRINITY_DN10083_c0_g1	309	6.02	8.11
TRINITY_DN10084_c0_g1	1136	19.39	26.11
TRINITY_DN10086_c0_g1	20	5.08	6.84
TRINITY_DN10087_c0_g1	14	3.8	5.11
TRINITY_DN10087_c0_g2	15	9.12	12.28
TRINITY_DN10088_c0_g1	0	0	0
TRINITY_DN1008_c0_g1	908	17.84	24.01
TRINITY_DN10090_c0_g1	1545	51.14	68.85
TRINITY_DN10091_c0_g1	11	7.56	10.18
TRINITY_DN10092_c0_g1	56	3.95	5.32
TRINITY_DN10093_c0_g1	1732	25.95	34.94
TRINITY_DN10095_c0_g1	35	8.96	12.07
TRINITY_DN10096_c0_g1	1127	63.55	85.56
TRINITY_DN10097_c0_g1	920	8.46	11.39
TRINITY_DN10098_c0_g1	99	4.09	5.5
TRINITY_DN10099_c0_g1	31	29.51	39.73
TRINITY_DN1009_c0_g1	33	2.14	2.88
TRINITY_DN100_c0_g1	136	49.2	66.25
TRINITY_DN10100_c0_g1	54	10.89	14.66
TRINITY_DN10101_c0_g1	132	1.72	2.32
TRINITY_DN10102_c0_g1	64	1.41	1.9
TRINITY_DN10103_c0_g1	1001	18.76	25.26
TRINITY_DN10104_c0_g1	154	3.35	4.51
TRINITY_DN10105_c0_g1	81.97	89.26	120.18
TRINITY_DN10106_c0_g1	1249	208.85	281.19
TRINITY_DN10107_c0_g1	5	0.67	0.9
TRINITY_DN10108_c0_g1	63	9.18	12.36
TRINITY_DN10109_c0_g1	62	1.22	1.65
TRINITY_DN1010_c0_g1	224	19.23	25.89
TRINITY_DN10110_c0_g1	1167	35.6	47.93
TRINITY_DN10111_c0_g1	532	8.97	12.08
TRINITY_DN10112_c0_g1	212	4.62	6.21
TRINITY_DN10113_c0_g1	22	12.14	16.34
TRINITY_DN10114_c0_g1	35	1.47	1.98
TRINITY_DN10115_c0_g1	742	18.87	25.41
TRINITY_DN10116_c0_g1	1418	15.4	20.73
TRINITY_DN10116_c1_g1	231	3.17	4.27
TRINITY_DN10117_c0_g1	730	15.54	20.93
TRINITY_DN10118_c0_g1	8	0.37	0.49
TRINITY_DN10118_c1_g1	766	14.78	19.9
TRINITY_DN10119_c0_g1	2569.98	14.59	19.64
TRINITY_DN1011_c0_g1	498	11.87	15.98
TRINITY_DN10120_c0_g1	2195	133.13	179.24
TRINITY_DN10121_c0_g1	712	9.4	12.66
TRINITY_DN10123_c0_g1	783	12.83	17.28
TRINITY_DN10124_c0_g1	282	4.29	5.77
TRINITY_DN10125_c0_g1	157	3.36	4.52
TRINITY_DN10125_c1_g1	33	5.7	7.67
TRINITY_DN10125_c2_g1	92	4.16	5.61
TRINITY_DN10125_c3_g1	0	0	0
TRINITY_DN10126_c0_g1	495	4.22	5.68
TRINITY_DN10127_c0_g1	689	16.62	22.37
TRINITY_DN10128_c0_g1	13	0.52	0.7
TRINITY_DN10128_c1_g1	23	0.71	0.95
TRINITY_DN10128_c2_g1	17	0.85	1.15
TRINITY_DN10129_c0_g1	306	8.75	11.78
TRINITY_DN1012_c0_g1	6310	124.89	168.15
TRINITY_DN10130_c0_g1	1130	35.13	47.29
TRINITY_DN10131_c0_g1	1168	92.39	124.39
TRINITY_DN10132_c0_g1	75	3.53	4.75
TRINITY_DN10133_c0_g1	778	10.61	14.29
TRINITY_DN10134_c0_g1	8	0.81	1.09
TRINITY_DN10134_c1_g1	6	7.08	9.54
TRINITY_DN10135_c0_g1	221	5.03	6.78
TRINITY_DN10136_c0_g1	808	26.68	35.93
TRINITY_DN10137_c0_g1	978	31.88	42.92
TRINITY_DN10138_c0_g1	10	1.06	1.42
TRINITY_DN10139_c0_g1	38	1.75	2.36
TRINITY_DN1013_c0_g1	496	14.97	20.16
TRINITY_DN10140_c0_g1	154	2.89	3.89
TRINITY_DN10141_c0_g1	19	12.27	16.52
TRINITY_DN10142_c0_g1	52	6.58	8.86
TRINITY_DN10143_c0_g1	41	3.53	4.75
TRINITY_DN10144_c0_g1	17	0.44	0.6
TRINITY_DN10145_c0_g1	121	6.85	9.22
TRINITY_DN10146_c0_g1	9	0.42	0.57
TRINITY_DN10148_c0_g1	7	3.08	4.15
TRINITY_DN10149_c0_g1	275	9.17	12.35
TRINITY_DN1014_c0_g1	823	15.48	20.84
TRINITY_DN10150_c0_g1	160	10.03	13.5
TRINITY_DN10150_c1_g1	48	16.21	21.82
TRINITY_DN10151_c0_g1	568.35	27.46	36.97
TRINITY_DN10151_c1_g1	763.65	12.76	17.18
TRINITY_DN10151_c2_g1	10	13.12	17.66
TRINITY_DN10152_c0_g1	63	12.02	16.19
TRINITY_DN10152_c0_g2	8	7.91	10.65
TRINITY_DN10153_c0_g1	3	0.77	1.03
TRINITY_DN10154_c0_g1	1444	17.7	23.83
TRINITY_DN10155_c0_g1	672	17.55	23.62
TRINITY_DN10156_c0_g1	73	2.06	2.78
TRINITY_DN10157_c0_g1	58	16.42	22.11
TRINITY_DN10158_c0_g1	8172	70.63	95.09
TRINITY_DN10159_c0_g1	397	3.03	4.07
TRINITY_DN1015_c1_g1	4550	126.47	170.29
TRINITY_DN10160_c0_g1	3761	81.79	110.12
TRINITY_DN10161_c0_g1	1254	19.55	26.32
TRINITY_DN10162_c0_g1	74	2.02	2.72
TRINITY_DN10163_c0_g1	26	10.9	14.68
TRINITY_DN10164_c0_g1	168	4	5.39
TRINITY_DN10165_c0_g1	1549	21.4	28.82
TRINITY_DN10166_c0_g1	500	17.54	23.61
TRINITY_DN10167_c0_g1	545	17.26	23.24
TRINITY_DN10168_c0_g1	1156	78.71	105.97
TRINITY_DN10169_c0_g1	2042	53.62	72.19
TRINITY_DN1016_c0_g1	2273	68.79	92.61
TRINITY_DN10170_c0_g1	188	7.06	9.51
TRINITY_DN10170_c1_g1	14	3.86	5.2
TRINITY_DN10171_c0_g1	4	1.37	1.85
TRINITY_DN10172_c0_g1	92	7.11	9.58
TRINITY_DN10172_c1_g1	23	4.01	5.4
TRINITY_DN10173_c0_g1	10	1	1.34
TRINITY_DN10173_c0_g2	33	4.16	5.6
TRINITY_DN10174_c0_g1	2656	66.71	89.82
TRINITY_DN10175_c0_g1	732	9.46	12.74
TRINITY_DN10176_c0_g1	263	8.34	11.23
TRINITY_DN10177_c0_g1	113	12.62	16.99
TRINITY_DN10178_c0_g1	337	5.95	8.01
TRINITY_DN10179_c1_g1	167	27.53	37.07
TRINITY_DN1017_c0_g1	130	2.48	3.34
TRINITY_DN1017_c0_g2	22	2.62	3.53
TRINITY_DN1017_c2_g1	155.26	1.2	1.62
TRINITY_DN10180_c0_g1	29	11.83	15.93
TRINITY_DN10180_c0_g2	193	8	10.77
TRINITY_DN10181_c0_g1	9	0.82	1.11
TRINITY_DN10182_c0_g1	82	2.12	2.86
TRINITY_DN10184_c0_g1	61	4	5.39
TRINITY_DN10185_c0_g1	30	6.13	8.25
TRINITY_DN10186_c1_g1	22	5.77	7.77
TRINITY_DN10187_c0_g1	16.99	6.57	8.84
TRINITY_DN10187_c0_g2	14.01	1.77	2.39
TRINITY_DN10187_c1_g1	12	7.63	10.28
TRINITY_DN10189_c0_g1	37	6.9	9.29
TRINITY_DN1018_c0_g1	5235.02	46.03	61.98
TRINITY_DN1018_c1_g1	358	2.98	4.01
TRINITY_DN10190_c0_g1	39	0.9	1.22
TRINITY_DN10191_c0_g1	50	2.62	3.53
TRINITY_DN10192_c0_g1	4	1.36	1.83
TRINITY_DN10192_c0_g2	86	3.25	4.38
TRINITY_DN10192_c1_g1	104	2.46	3.32
TRINITY_DN10193_c0_g1	369	7.27	9.79
TRINITY_DN10194_c0_g1	115	2.6	3.49
TRINITY_DN10195_c1_g1	5	2.02	2.72
TRINITY_DN10195_c2_g1	31.89	12.91	17.38
TRINITY_DN10196_c0_g1	128	3.58	4.82
TRINITY_DN10198_c0_g1	1129	18.88	25.42
TRINITY_DN10199_c0_g1	529	11.34	15.27
TRINITY_DN1019_c0_g1	1792	41.24	55.52
TRINITY_DN1019_c1_g1	15	5.67	7.63
TRINITY_DN101_c0_g1	273	8.48	11.42
TRINITY_DN10200_c0_g1	686	9.05	12.19
TRINITY_DN10201_c0_g1	1372	13.94	18.76
TRINITY_DN10201_c1_g1	21	1.31	1.76
TRINITY_DN10202_c0_g1	486	9.16	12.33
TRINITY_DN10202_c2_g1	27	1.79	2.41
TRINITY_DN10202_c3_g1	54	11.24	15.14
TRINITY_DN10203_c0_g1	1152	18.58	25.02
TRINITY_DN10204_c0_g1	193	9.78	13.16
TRINITY_DN10205_c0_g1	1456	9.86	13.27
TRINITY_DN10206_c0_g1	3523	80.76	108.74
TRINITY_DN10207_c0_g1	277	5.26	7.08
TRINITY_DN10208_c0_g1	3813	137.64	185.32
TRINITY_DN10209_c0_g1	366	15.28	20.57
TRINITY_DN1020_c0_g1	368	6.33	8.53
TRINITY_DN10210_c0_g1	33	12.76	17.18
TRINITY_DN10211_c0_g1	39	5.03	6.78
TRINITY_DN10212_c0_g1	356	12.64	17.02
TRINITY_DN10214_c0_g1	64	2.5	3.37
TRINITY_DN10215_c0_g1	15	6.44	8.67
TRINITY_DN10216_c0_g1	133	5.78	7.78
TRINITY_DN10218_c0_g1	32	2.4	3.23
TRINITY_DN10219_c0_g1	577.93	12.09	16.28
TRINITY_DN10219_c1_g1	2	2.41	3.25
TRINITY_DN1021_c0_g1	226	6.22	8.37
TRINITY_DN10220_c0_g1	43	5.44	7.33
TRINITY_DN10221_c0_g1	8	0.58	0.78
TRINITY_DN10222_c0_g1	194	6.51	8.77
TRINITY_DN10223_c0_g1	1196	14.34	19.3
TRINITY_DN10224_c0_g1	0	0	0
TRINITY_DN10224_c1_g1	0	0	0
TRINITY_DN10225_c0_g1	58	3.81	5.13
TRINITY_DN10226_c0_g1	150.98	8.3	11.18
TRINITY_DN10227_c0_g1	0	0	0
TRINITY_DN10228_c0_g1	301	9.58	12.9
TRINITY_DN10229_c0_g1	19	3.37	4.54
TRINITY_DN1022_c0_g1	2279	25.49	34.32
TRINITY_DN10230_c0_g1	1391	73.95	99.57
TRINITY_DN10231_c0_g1	2639	42.52	57.25
TRINITY_DN10232_c0_g1	2623	72.41	97.49
TRINITY_DN10233_c0_g1	1924	77.71	104.63
TRINITY_DN10234_c0_g1	226.02	8.47	11.41
TRINITY_DN10234_c1_g1	601	15.7	21.14
TRINITY_DN10235_c0_g1	422	10.16	13.67
TRINITY_DN10236_c0_g1	154	4.44	5.97
TRINITY_DN10237_c0_g1	574	64.1	86.3
TRINITY_DN10238_c0_g1	8	0.21	0.28
TRINITY_DN10239_c0_g1	260	6.29	8.47
TRINITY_DN1023_c0_g1	128	10.59	14.26
TRINITY_DN10240_c0_g1	6	0.11	0.15
TRINITY_DN10241_c0_g1	1640	58.1	78.23
TRINITY_DN10242_c0_g1	12	0.35	0.46
TRINITY_DN10243_c0_g1	956	19.96	26.88
TRINITY_DN10244_c0_g1	380.94	314.08	422.88
TRINITY_DN10245_c0_g1	739	15.59	21
TRINITY_DN10246_c0_g1	6	5.12	6.9
TRINITY_DN10247_c0_g1	650	12.53	16.87
TRINITY_DN10248_c0_g1	717	19.41	26.14
TRINITY_DN10249_c0_g1	2550	36.82	49.57
TRINITY_DN10249_c1_g1	35	1.73	2.33
TRINITY_DN10250_c0_g1	36	4.88	6.57
TRINITY_DN10251_c0_g1	818	14.42	19.41
TRINITY_DN10251_c1_g1	765	9.83	13.24
TRINITY_DN10252_c0_g1	30	2.01	2.7
TRINITY_DN10252_c0_g2	162	7.41	9.97
TRINITY_DN10253_c0_g1	695.97	11.31	15.23
TRINITY_DN10253_c1_g1	2	1.15	1.54
TRINITY_DN10254_c0_g1	399	18.49	24.9
TRINITY_DN10255_c0_g1	180	7.06	9.5
TRINITY_DN10256_c0_g1	200	12.41	16.71
TRINITY_DN10257_c0_g1	50.99	3.28	4.41
TRINITY_DN10257_c0_g2	313.01	8.92	12.01
TRINITY_DN10258_c0_g1	0	0	0
TRINITY_DN10259_c0_g1	3	0.46	0.62
TRINITY_DN1025_c0_g1	2371	79.29	106.76
TRINITY_DN10260_c0_g1	55	4.85	6.53
TRINITY_DN10261_c0_g1	166	23.6	31.77
TRINITY_DN10261_c1_g1	12	0.28	0.37
TRINITY_DN10261_c2_g1	0	0	0
TRINITY_DN10261_c3_g1	0	0	0
TRINITY_DN10262_c0_g1	0	0	0
TRINITY_DN10262_c0_g2	21	2.8	3.77
TRINITY_DN10262_c1_g1	29	4.63	6.24
TRINITY_DN10263_c0_g1	166	7.14	9.62
TRINITY_DN10264_c0_g1	841	18.01	24.25
TRINITY_DN10265_c0_g1	108	10.07	13.56
TRINITY_DN10266_c0_g1	36	2.66	3.59
TRINITY_DN10266_c0_g2	44	5.07	6.83
TRINITY_DN10267_c0_g1	75	4.43	5.96
TRINITY_DN10267_c1_g1	2	1.29	1.74
TRINITY_DN10268_c0_g1	397	10.79	14.53
TRINITY_DN10269_c0_g1	54	2.45	3.3
TRINITY_DN1026_c0_g1	1086	18.45	24.84
TRINITY_DN1026_c1_g1	68	9.34	12.57
TRINITY_DN10270_c0_g1	121	3.75	5.06
TRINITY_DN10270_c1_g1	11	2.01	2.7
TRINITY_DN10271_c0_g1	588	139.53	187.86
TRINITY_DN10272_c0_g1	628	18.92	25.48
TRINITY_DN10273_c0_g1	511	34.61	46.6
TRINITY_DN10274_c0_g1	700	27.07	36.44
TRINITY_DN10275_c0_g1	115	3.55	4.78
TRINITY_DN10276_c0_g1	129	1.86	2.5
TRINITY_DN10277_c0_g1	0	0	0
TRINITY_DN10278_c0_g1	94	2.92	3.93
TRINITY_DN10279_c0_g1	86	1.64	2.21
TRINITY_DN1027_c0_g1	9121	193.02	259.88
TRINITY_DN10280_c0_g1	0	0	0
TRINITY_DN10282_c0_g1	4	0.48	0.65
TRINITY_DN10283_c0_g1	73	3.02	4.07
TRINITY_DN10283_c0_g2	54	4.82	6.5
TRINITY_DN10283_c1_g1	1	0.36	0.49
TRINITY_DN10283_c2_g1	5	1.79	2.41
TRINITY_DN10284_c0_g1	77	5.33	7.18
TRINITY_DN10285_c0_g1	48	1.29	1.73
TRINITY_DN10286_c0_g1	11	0.41	0.55
TRINITY_DN10287_c0_g1	117	6.12	8.24
TRINITY_DN10287_c1_g1	0	0	0
TRINITY_DN10288_c0_g1	65	2.2	2.97
TRINITY_DN10289_c0_g1	14	1.26	1.69
TRINITY_DN1028_c0_g1	824	16.48	22.18
TRINITY_DN1028_c1_g1	20	2.17	2.92
TRINITY_DN1028_c2_g1	36	3.08	4.15
TRINITY_DN1028_c3_g1	20	13.74	18.51
TRINITY_DN10290_c0_g1	1276	10.17	13.69
TRINITY_DN10290_c1_g1	0	0	0
TRINITY_DN10291_c0_g1	21	6.52	8.77
TRINITY_DN10292_c0_g1	22	4.61	6.21
TRINITY_DN10293_c0_g1	12	16.09	21.66
TRINITY_DN10294_c0_g1	399	4.65	6.27
TRINITY_DN10296_c0_g1	0	0	0
TRINITY_DN10298_c0_g1	2506	55.17	74.28
TRINITY_DN10299_c0_g1	8	2.8	3.77
TRINITY_DN1029_c0_g1	1134	15.53	20.91
TRINITY_DN102_c0_g1	2616	40.54	54.58
TRINITY_DN10300_c0_g1	340	3.5	4.71
TRINITY_DN10300_c0_g2	15	0.58	0.78
TRINITY_DN10301_c0_g1	22	1.17	1.57
TRINITY_DN10302_c0_g1	431	8.86	11.93
TRINITY_DN10303_c0_g1	8	0.76	1.02
TRINITY_DN10304_c0_g1	14	2.47	3.32
TRINITY_DN10305_c0_g1	38	1.73	2.33
TRINITY_DN10306_c0_g1	46	1.54	2.08
TRINITY_DN10307_c0_g1	97	3.79	5.1
TRINITY_DN10308_c0_g1	1155.04	37.8	50.89
TRINITY_DN10309_c0_g1	4	0.08	0.11
TRINITY_DN1030_c0_g1	513	12.09	16.28
TRINITY_DN10310_c0_g1	13	2.44	3.28
TRINITY_DN10311_c0_g1	19	2.49	3.36
TRINITY_DN10312_c0_g1	4	2.26	3.05
TRINITY_DN10313_c0_g1	856	11.91	16.04
TRINITY_DN10314_c0_g1	1478	30.4	40.93
TRINITY_DN10315_c0_g1	55	5.21	7.01
TRINITY_DN10316_c0_g1	30	11.34	15.27
TRINITY_DN10317_c0_g1	13399.3	123.23	165.92
TRINITY_DN10318_c0_g1	652	37.24	50.14
TRINITY_DN10319_c0_g1	33	13.67	18.41
TRINITY_DN1031_c0_g1	123	12.29	16.55
TRINITY_DN1031_c1_g1	1165	20.15	27.13
TRINITY_DN10321_c0_g1	12	1.03	1.39
TRINITY_DN10322_c0_g1	51	2.4	3.23
TRINITY_DN10323_c0_g1	367	8.66	11.66
TRINITY_DN10324_c0_g1	0	0	0
TRINITY_DN10325_c0_g1	26	2.4	3.23
TRINITY_DN10325_c1_g1	15	1	1.35
TRINITY_DN10325_c2_g1	3	2.56	3.45
TRINITY_DN10326_c0_g1	534	12.05	16.23
TRINITY_DN10327_c0_g1	601	146.94	197.83
TRINITY_DN10328_c0_g1	1202	57.72	77.72
TRINITY_DN10329_c0_g1	7	1.44	1.94
TRINITY_DN1032_c0_g1	184	59.98	80.75
TRINITY_DN10330_c0_g1	25	11.28	15.18
TRINITY_DN10331_c0_g1	225	6.74	9.07
TRINITY_DN10332_c0_g1	831	10.84	14.59
TRINITY_DN10333_c0_g1	24	1.02	1.38
TRINITY_DN10334_c0_g1	106	5.21	7.02
TRINITY_DN10335_c0_g1	61	12.62	16.99
TRINITY_DN10336_c0_g1	349	11.21	15.09
TRINITY_DN10337_c0_g1	2627	30.82	41.49
TRINITY_DN10338_c0_g1	1066	26.54	35.74
TRINITY_DN10339_c0_g1	1423	16.51	22.23
TRINITY_DN1033_c0_g1	2189	46.88	63.11
TRINITY_DN1033_c0_g2	1102	77.99	105.01
TRINITY_DN10340_c0_g1	85.21	76.76	103.35
TRINITY_DN10340_c1_g1	80	4.32	5.81
TRINITY_DN10341_c0_g1	2.29	0.27	0.36
TRINITY_DN10341_c0_g2	305.71	13.71	18.46
TRINITY_DN10342_c0_g1	806	8.93	12.02
TRINITY_DN10343_c0_g1	156	3.75	5.05
TRINITY_DN10344_c0_g1	188	5.62	7.57
TRINITY_DN10344_c1_g1	6	7.38	9.94
TRINITY_DN10345_c0_g1	35	16.61	22.36
TRINITY_DN10346_c0_g1	143	10.12	13.63
TRINITY_DN10347_c0_g1	5151	89.76	120.85
TRINITY_DN10348_c0_g1	17	0.56	0.76
TRINITY_DN10349_c0_g1	1830	29.83	40.16
TRINITY_DN1034_c0_g1	2261	24.95	33.59
TRINITY_DN10350_c0_g1	69	2.59	3.49
TRINITY_DN10351_c0_g1	353	9.29	12.51
TRINITY_DN10352_c0_g1	23	0.62	0.84
TRINITY_DN10353_c0_g1	46	2.04	2.75
TRINITY_DN10354_c0_g1	418	3.02	4.07
TRINITY_DN10355_c0_g1	207	21.34	28.74
TRINITY_DN10356_c0_g1	523	11.55	15.55
TRINITY_DN10357_c0_g1	2996	51.32	69.1
TRINITY_DN10358_c0_g1	4919.97	488.54	657.78
TRINITY_DN10359_c0_g1	779	25.86	34.82
TRINITY_DN10359_c0_g2	45	1.12	1.51
TRINITY_DN1035_c0_g1	676	14.69	19.78
TRINITY_DN1035_c0_g2	0	0	0
TRINITY_DN1035_c1_g1	0	0	0
TRINITY_DN10360_c0_g1	152	12.23	16.47
TRINITY_DN10361_c0_g1	260	5.75	7.74
TRINITY_DN10362_c0_g1	8465	121.1	163.05
TRINITY_DN10363_c0_g1	200	5.98	8.05
TRINITY_DN10363_c1_g1	7	0.58	0.78
TRINITY_DN10364_c0_g1	32	2.61	3.52
TRINITY_DN10365_c0_g1	561	10.3	13.86
TRINITY_DN10365_c1_g1	784.05	25.67	34.56
TRINITY_DN10365_c2_g1	16	3.07	4.14
TRINITY_DN10365_c2_g2	26	2.04	2.74
TRINITY_DN10365_c3_g1	2	0.16	0.21
TRINITY_DN10366_c0_g1	976.58	43.04	57.95
TRINITY_DN10366_c1_g1	8	6.27	8.44
TRINITY_DN10366_c2_g1	44	61.65	83.01
TRINITY_DN10366_c3_g1	118.42	84.01	113.12
TRINITY_DN10367_c0_g1	62.71	10.94	14.73
TRINITY_DN10368_c0_g1	426.05	20.22	27.22
TRINITY_DN10369_c0_g1	46	8.25	11.1
TRINITY_DN1036_c0_g1	633	40.29	54.25
TRINITY_DN10370_c0_g1	53.95	49.5	66.64
TRINITY_DN10371_c0_g1	0	0	0
TRINITY_DN10372_c0_g1	54	4.84	6.52
TRINITY_DN10373_c0_g1	24	0.88	1.19
TRINITY_DN10374_c0_g1	11	1.23	1.66
TRINITY_DN10375_c2_g1	17	4.35	5.86
TRINITY_DN10377_c0_g1	51	5.52	7.44
TRINITY_DN10377_c1_g1	245	30.41	40.94
TRINITY_DN10378_c0_g1	5	2.34	3.15
TRINITY_DN10379_c0_g1	835	10.85	14.6
TRINITY_DN1037_c0_g1	128	3.97	5.35
TRINITY_DN10381_c0_g1	165	3.62	4.87
TRINITY_DN10381_c1_g1	0	0	0
TRINITY_DN10382_c0_g1	1326	20.24	27.25
TRINITY_DN10383_c0_g1	110	2.09	2.81
TRINITY_DN10385_c0_g1	84	4.08	5.5
TRINITY_DN10386_c0_g1	0	0	0
TRINITY_DN10387_c0_g1	3	3.08	4.15
TRINITY_DN10389_c0_g1	0	0	0
TRINITY_DN1038_c0_g1	377	13.25	17.84
TRINITY_DN10390_c0_g1	4	1.6	2.15
TRINITY_DN10391_c0_g1	11	10.09	13.59
TRINITY_DN10392_c0_g1	93	8.83	11.89
TRINITY_DN10393_c0_g1	2	1.65	2.22
TRINITY_DN10394_c0_g1	10	3.74	5.03
TRINITY_DN10395_c0_g1	1525	40.87	55.03
TRINITY_DN10396_c0_g1	17	20.07	27.02
TRINITY_DN10397_c0_g1	86	2.86	3.85
TRINITY_DN10398_c0_g1	12	16.45	22.14
TRINITY_DN1039_c0_g1	574	5.73	7.71
TRINITY_DN103_c0_g1	287.04	15.13	20.36
TRINITY_DN10400_c0_g1	3	3.54	4.77
TRINITY_DN10401_c0_g1	165	6.01	8.09
TRINITY_DN10402_c0_g1	100	3.47	4.67
TRINITY_DN10403_c0_g1	32.95	5.81	7.82
TRINITY_DN10403_c0_g2	17.05	4.17	5.61
TRINITY_DN10403_c0_g3	32	3.65	4.91
TRINITY_DN10405_c0_g1	477	6.92	9.32
TRINITY_DN10406_c0_g1	31.57	33.7	45.38
TRINITY_DN10407_c0_g1	72	94.46	127.18
TRINITY_DN10408_c0_g1	39	3.29	4.42
TRINITY_DN10409_c0_g1	17	0.77	1.04
TRINITY_DN1040_c0_g1	2641	162.65	219
TRINITY_DN10410_c0_g1	0	0	0
TRINITY_DN10411_c0_g1	32	33.92	45.67
TRINITY_DN10412_c0_g1	41	3.26	4.39
TRINITY_DN10413_c0_g1	31	4.57	6.15
TRINITY_DN10414_c0_g1	281	10.05	13.54
TRINITY_DN10415_c0_g1	1753	28.53	38.41
TRINITY_DN10416_c0_g1	1784	43.06	57.98
TRINITY_DN10417_c0_g1	151	9.43	12.7
TRINITY_DN10418_c0_g1	4444	23.65	31.84
TRINITY_DN10419_c0_g1	543	18.13	24.4
TRINITY_DN1041_c0_g1	884	10.55	14.21
TRINITY_DN10420_c0_g1	1135.56	55.18	74.29
TRINITY_DN10421_c0_g1	1496	123.48	166.25
TRINITY_DN10422_c0_g1	1054	18.4	24.77
TRINITY_DN10423_c0_g1	2952	50.53	68.03
TRINITY_DN10423_c1_g1	41	2.05	2.76
TRINITY_DN10424_c0_g1	137	2.45	3.3
TRINITY_DN10425_c0_g1	16	0.45	0.61
TRINITY_DN10425_c1_g1	2	0.87	1.17
TRINITY_DN10425_c2_g1	0	0	0
TRINITY_DN10427_c0_g1	10	0.7	0.95
TRINITY_DN10428_c0_g1	516	24.13	32.49
TRINITY_DN10429_c0_g1	63	3.22	4.34
TRINITY_DN10430_c0_g1	75	2.01	2.71
TRINITY_DN10431_c0_g1	27	14.49	19.5
TRINITY_DN10432_c0_g1	639	14.62	19.68
TRINITY_DN10434_c0_g1	207	5.44	7.33
TRINITY_DN10435_c0_g1	863	19.87	26.76
TRINITY_DN10436_c0_g1	5	0.53	0.72
TRINITY_DN10437_c0_g1	4	1.13	1.52
TRINITY_DN10437_c0_g2	31	3.03	4.08
TRINITY_DN10438_c0_g1	58	3	4.05
TRINITY_DN10439_c0_g1	1473	40.63	54.7
TRINITY_DN10439_c1_g1	1539	60.27	81.15
TRINITY_DN1043_c0_g1	364	33.37	44.93
TRINITY_DN10440_c0_g1	243	1.57	2.12
TRINITY_DN10441_c0_g1	124	3.34	4.49
TRINITY_DN10443_c0_g1	199	5.61	7.56
TRINITY_DN10444_c0_g1	71	4.9	6.59
TRINITY_DN10445_c0_g1	124	3.22	4.33
TRINITY_DN10446_c0_g1	201	4.41	5.94
TRINITY_DN10447_c0_g1	4	0.15	0.2
TRINITY_DN10448_c0_g1	1143	35.88	48.31
TRINITY_DN10449_c0_g1	698	13.33	17.94
TRINITY_DN1044_c0_g1	1921	9.25	12.45
TRINITY_DN10450_c0_g1	16	2.15	2.9
TRINITY_DN10451_c0_g1	22	2.87	3.87
TRINITY_DN10452_c0_g1	92	1.98	2.67
TRINITY_DN10453_c0_g1	93	4.17	5.62
TRINITY_DN10454_c0_g1	16	3.97	5.35
TRINITY_DN10455_c0_g1	224	3.24	4.36
TRINITY_DN10456_c0_g1	20	0.83	1.11
TRINITY_DN10456_c1_g1	4	0.94	1.26
TRINITY_DN10457_c0_g1	24	3.1	4.17
TRINITY_DN1045_c0_g1	12341	228.1	307.12
TRINITY_DN10460_c0_g1	385	5.96	8.02
TRINITY_DN10461_c0_g1	40	1.67	2.25
TRINITY_DN10462_c0_g1	158	2.55	3.43
TRINITY_DN10463_c0_g1	268	3.85	5.18
TRINITY_DN10464_c0_g1	1200	7.44	10.02
TRINITY_DN10465_c0_g1	2803	26.24	35.33
TRINITY_DN10465_c1_g1	29	5.89	7.93
TRINITY_DN10466_c0_g1	797	16.84	22.67
TRINITY_DN10467_c0_g1	207	4.56	6.14
TRINITY_DN10468_c0_g1	23	0.82	1.11
TRINITY_DN10469_c0_g1	0	0	0
TRINITY_DN1046_c0_g1	523.01	10.81	14.56
TRINITY_DN1046_c1_g1	129	6.59	8.87
TRINITY_DN10470_c0_g1	720.12	26.13	35.19
TRINITY_DN10470_c1_g1	10	4.14	5.58
TRINITY_DN10470_c2_g1	16	4.69	6.32
TRINITY_DN10470_c3_g1	1	0.25	0.34
TRINITY_DN10471_c0_g1	57	2.8	3.76
TRINITY_DN10472_c0_g1	2705	29.97	40.35
TRINITY_DN10473_c0_g1	62.96	6.27	8.44
TRINITY_DN10474_c0_g1	658	19.72	26.55
TRINITY_DN10475_c0_g1	29	1.67	2.25
TRINITY_DN10476_c0_g1	5	0.31	0.41
TRINITY_DN10477_c0_g1	52	1.45	1.95
TRINITY_DN10478_c0_g1	60	9.77	13.15
TRINITY_DN10478_c0_g2	111	4.06	5.47
TRINITY_DN10479_c0_g1	25	3.99	5.38
TRINITY_DN1047_c0_g1	318	5.7	7.67
TRINITY_DN1047_c1_g1	40	1.37	1.84
TRINITY_DN1047_c2_g1	243	16.79	22.61
TRINITY_DN1047_c3_g1	496	16.28	21.92
TRINITY_DN10481_c0_g1	38	6.16	8.3
TRINITY_DN10483_c0_g1	1036	37.65	50.69
TRINITY_DN10484_c0_g1	52	2.43	3.27
TRINITY_DN10485_c0_g1	8	5.93	7.98
TRINITY_DN10487_c0_g1	263	12.2	16.43
TRINITY_DN10488_c0_g1	2008	19.09	25.71
TRINITY_DN10489_c0_g1	548	13.85	18.65
TRINITY_DN10489_c1_g1	7	3.9	5.26
TRINITY_DN1048_c0_g1	889	20.96	28.22
TRINITY_DN1048_c1_g1	6	7.87	10.6
TRINITY_DN1048_c2_g1	0	0	0
TRINITY_DN10490_c0_g1	663	18.26	24.58
TRINITY_DN10491_c0_g1	51	15.15	20.4
TRINITY_DN10491_c1_g1	4	2.88	3.88
TRINITY_DN10492_c0_g1	175	7.62	10.26
TRINITY_DN10493_c0_g1	200	4.64	6.24
TRINITY_DN10494_c0_g1	1001	101.27	136.35
TRINITY_DN10495_c0_g1	775	11.59	15.6
TRINITY_DN10496_c0_g1	291	14.14	19.04
TRINITY_DN10497_c0_g1	79	3.12	4.21
TRINITY_DN10497_c1_g1	253	7.03	9.47
TRINITY_DN10498_c0_g1	1285	41.76	56.23
TRINITY_DN10499_c0_g1	1562	41.56	55.96
TRINITY_DN1049_c0_g1	692	11.4	15.35
TRINITY_DN104_c0_g1	1090	13.66	18.39
TRINITY_DN10500_c0_g1	17	0.91	1.22
TRINITY_DN10501_c0_g1	30	7.75	10.43
TRINITY_DN10501_c1_g1	0	0	0
TRINITY_DN10502_c0_g1	496	7.68	10.35
TRINITY_DN10502_c1_g1	29	2.55	3.43
TRINITY_DN10503_c0_g1	199	5.11	6.87
TRINITY_DN10505_c0_g1	88	10.42	14.03
TRINITY_DN10505_c1_g1	8	0.18	0.24
TRINITY_DN10505_c2_g1	44	2.55	3.43
TRINITY_DN10506_c0_g1	183	3.46	4.65
TRINITY_DN10507_c0_g1	226	5.67	7.64
TRINITY_DN10508_c0_g1	7059	124.35	167.42
TRINITY_DN10509_c0_g1	421	46.06	62.01
TRINITY_DN1050_c0_g1	1419	18.88	25.41
TRINITY_DN10510_c0_g1	496	18.99	25.57
TRINITY_DN10511_c0_g1	313	10.89	14.66
TRINITY_DN10514_c0_g1	4	4.44	5.98
TRINITY_DN10515_c0_g1	2	0.09	0.12
TRINITY_DN10516_c0_g1	20	1.52	2.04
TRINITY_DN10516_c1_g1	0	0	0
TRINITY_DN10517_c0_g1	563	9.29	12.51
TRINITY_DN10518_c0_g1	1090	7.37	9.93
TRINITY_DN10519_c0_g1	131	7.46	10.04
TRINITY_DN1051_c0_g1	292	6.95	9.36
TRINITY_DN10520_c0_g1	17	1.95	2.63
TRINITY_DN10520_c1_g1	17	0.53	0.72
TRINITY_DN10521_c0_g1	11	2.77	3.73
TRINITY_DN10522_c0_g1	671	2.94	3.95
TRINITY_DN10523_c0_g1	156	3.03	4.09
TRINITY_DN10523_c0_g2	12	1.59	2.15
TRINITY_DN10524_c0_g1	318	4.2	5.65
TRINITY_DN10525_c0_g1	1430	14.01	18.86
TRINITY_DN10526_c0_g1	2396	38.34	51.62
TRINITY_DN10526_c1_g1	2478	89.95	121.12
TRINITY_DN10526_c2_g1	6	2.04	2.74
TRINITY_DN10527_c0_g1	3065	37.53	50.53
TRINITY_DN10528_c0_g1	581	10.57	14.23
TRINITY_DN10529_c0_g1	599	9.67	13.02
TRINITY_DN1052_c0_g1	411	12.98	17.47
TRINITY_DN10530_c0_g1	137	2.78	3.74
TRINITY_DN10531_c0_g1	1299	11.23	15.12
TRINITY_DN10532_c0_g1	2231	10.97	14.77
TRINITY_DN10532_c1_g1	4520	72.07	97.03
TRINITY_DN10532_c2_g1	78	7.97	10.73
TRINITY_DN10533_c0_g1	448	22.21	29.9
TRINITY_DN10533_c1_g1	66	13.83	18.62
TRINITY_DN10534_c0_g1	0	0	0
TRINITY_DN10535_c0_g1	1629	68.72	92.52
TRINITY_DN10536_c0_g1	195	5.26	7.08
TRINITY_DN10537_c0_g1	1431	11.71	15.76
TRINITY_DN10538_c0_g1	623	8.76	11.8
TRINITY_DN10539_c0_g1	1657	12.56	16.9
TRINITY_DN1053_c0_g1	107	4.39	5.91
TRINITY_DN10540_c0_g1	365	5.7	7.68
TRINITY_DN10540_c1_g1	7	6.66	8.97
TRINITY_DN10540_c2_g1	22	5.5	7.41
TRINITY_DN10541_c0_g1	265	18.2	24.5
TRINITY_DN10541_c1_g1	83	16.53	22.26
TRINITY_DN10542_c0_g1	13	9.67	13.02
TRINITY_DN10543_c0_g1	706	36.81	49.56
TRINITY_DN10543_c0_g2	1163	531.15	715.14
TRINITY_DN10544_c0_g1	276	8.82	11.87
TRINITY_DN10545_c0_g1	1311	73.29	98.68
TRINITY_DN10546_c0_g1	168	3.79	5.1
TRINITY_DN10547_c0_g1	54.04	2.42	3.26
TRINITY_DN10547_c0_g2	872.96	20.17	27.16
TRINITY_DN10548_c0_g1	164	2.83	3.82
TRINITY_DN10549_c0_g1	52	1.58	2.13
TRINITY_DN1054_c0_g1	428	17.29	23.28
TRINITY_DN10550_c0_g1	126	5.07	6.83
TRINITY_DN10551_c0_g1	232	3.22	4.34
TRINITY_DN10552_c0_g1	902	14.21	19.14
TRINITY_DN10553_c0_g1	60	8.26	11.12
TRINITY_DN10555_c0_g1	123.7	15.18	20.44
TRINITY_DN10556_c0_g1	330	16.23	21.86
TRINITY_DN10557_c1_g1	106	5.58	7.51
TRINITY_DN10558_c0_g1	116	4.45	5.99
TRINITY_DN10560_c0_g1	4250	62.09	83.6
TRINITY_DN10561_c0_g1	99	5.4	7.27
TRINITY_DN10562_c0_g1	130	5.91	7.96
TRINITY_DN10563_c0_g1	1854	43.61	58.72
TRINITY_DN10563_c1_g1	29	2.23	3
TRINITY_DN10564_c0_g1	531	12.39	16.68
TRINITY_DN10564_c1_g1	470	12.27	16.52
TRINITY_DN10564_c2_g1	7	1.93	2.6
TRINITY_DN10565_c0_g1	6	0.16	0.22
TRINITY_DN10566_c0_g1	1634	74.98	100.96
TRINITY_DN10567_c0_g1	241	5.1	6.87
TRINITY_DN10568_c0_g1	264	7.61	10.24
TRINITY_DN10569_c0_g1	1437	32.52	43.79
TRINITY_DN1056_c0_g1	669	11.75	15.82
TRINITY_DN10570_c0_g1	38	1.12	1.5
TRINITY_DN10571_c0_g1	2531	79.38	106.87
TRINITY_DN10571_c1_g1	12	3.28	4.42
TRINITY_DN10572_c0_g1	20	4.11	5.54
TRINITY_DN10572_c1_g1	60	13	17.5
TRINITY_DN10572_c2_g1	49	3.4	4.58
TRINITY_DN10572_c3_g1	46	1.49	2.01
TRINITY_DN10573_c0_g1	1711	31.54	42.47
TRINITY_DN10574_c0_g1	423	12.2	16.43
TRINITY_DN10575_c0_g1	1	1.11	1.5
TRINITY_DN10576_c0_g1	189	2.17	2.92
TRINITY_DN10577_c0_g1	152	3.37	4.53
TRINITY_DN10578_c0_g1	282	11.58	15.59
TRINITY_DN10579_c0_g1	70	2.16	2.91
TRINITY_DN1057_c0_g1	666	28.18	37.94
TRINITY_DN1057_c10_g1	79	82.71	111.36
TRINITY_DN1057_c11_g1	48	12.59	16.96
TRINITY_DN1057_c12_g1	128	52.41	70.57
TRINITY_DN1057_c1_g1	78	81.66	109.95
TRINITY_DN1057_c2_g1	1725.65	114.58	154.27
TRINITY_DN1057_c2_g2	281.01	26.59	35.81
TRINITY_DN1057_c2_g3	239.92	42.08	56.66
TRINITY_DN1057_c2_g4	293.49	115.62	155.67
TRINITY_DN1057_c3_g1	2988.8	123.69	166.53
TRINITY_DN1057_c4_g1	875.64	107.45	144.67
TRINITY_DN1057_c5_g1	313	14.02	18.88
TRINITY_DN1057_c5_g2	472.92	25.39	34.19
TRINITY_DN1057_c7_g1	174.93	24.87	33.48
TRINITY_DN1057_c8_g1	776	16.63	22.39
TRINITY_DN1057_c9_g1	951.84	89.04	119.88
TRINITY_DN10580_c0_g1	1493	38.89	52.37
TRINITY_DN10581_c0_g1	7048	235.21	316.69
TRINITY_DN10581_c1_g1	8	6.06	8.16
TRINITY_DN10582_c0_g1	135	3.9	5.25
TRINITY_DN10584_c0_g1	767	8.93	12.03
TRINITY_DN10585_c0_g1	90	6.31	8.5
TRINITY_DN10585_c0_g2	30	1.71	2.3
TRINITY_DN10585_c1_g1	512	9.7	13.06
TRINITY_DN10586_c0_g1	286	3.81	5.12
TRINITY_DN10587_c0_g1	4	0.3	0.41
TRINITY_DN10588_c0_g1	94	4.83	6.5
TRINITY_DN10589_c0_g1	8700	228.31	307.39
TRINITY_DN1058_c0_g1	2854	19.34	26.04
TRINITY_DN10590_c0_g1	50	1.56	2.1
TRINITY_DN10591_c0_g1	250	36.67	49.38
TRINITY_DN10592_c0_g1	39	2.9	3.9
TRINITY_DN10593_c0_g1	645	15.73	21.18
TRINITY_DN10595_c0_g1	55	5.22	7.03
TRINITY_DN10598_c0_g1	155	3.9	5.25
TRINITY_DN10599_c0_g1	10	5.27	7.1
TRINITY_DN1059_c0_g1	17	0.29	0.39
TRINITY_DN105_c0_g1	598	17.94	24.15
TRINITY_DN10600_c0_g1	16	5.16	6.95
TRINITY_DN10601_c0_g1	126	6.06	8.15
TRINITY_DN10603_c0_g1	245	14.3	19.26
TRINITY_DN10604_c0_g1	3	0.39	0.52
TRINITY_DN10605_c0_g1	1306	43.02	57.92
TRINITY_DN10606_c0_g1	325	14.9	20.06
TRINITY_DN10606_c1_g1	5	4.42	5.96
TRINITY_DN10607_c0_g1	1037	46.77	62.97
TRINITY_DN1060_c0_g1	1590	15.46	20.82
TRINITY_DN10610_c0_g1	1869	128.06	172.42
TRINITY_DN10611_c0_g1	2014	15.23	20.5
TRINITY_DN10612_c0_g1	6730	89.09	119.94
TRINITY_DN10613_c0_g1	675	10	13.47
TRINITY_DN10614_c0_g1	9	4.56	6.14
TRINITY_DN10614_c1_g1	495	7.62	10.26
TRINITY_DN10615_c0_g1	58	7.28	9.81
TRINITY_DN10616_c0_g1	402.31	23.35	31.44
TRINITY_DN10617_c0_g1	470	6.35	8.55
TRINITY_DN10618_c0_g1	4309	47.03	63.32
TRINITY_DN1061_c0_g1	1180.02	22.36	30.1
TRINITY_DN10620_c0_g1	98	6.61	8.9
TRINITY_DN10621_c0_g1	739	39.29	52.9
TRINITY_DN10622_c0_g1	102	2.15	2.9
TRINITY_DN10622_c1_g1	2	1.94	2.61
TRINITY_DN10623_c0_g1	8	5.09	6.85
TRINITY_DN10624_c0_g1	11	3.9	5.24
TRINITY_DN10625_c0_g1	502	7.09	9.54
TRINITY_DN10626_c0_g1	126	4.25	5.72
TRINITY_DN10627_c0_g1	2193	29.49	39.7
TRINITY_DN10628_c0_g1	136	29.28	39.43
TRINITY_DN10629_c0_g1	629	8.95	12.05
TRINITY_DN1062_c0_g1	293	8.79	11.83
TRINITY_DN1062_c0_g2	0	0	0
TRINITY_DN1062_c1_g1	0	0	0
TRINITY_DN10630_c0_g1	54	0.5	0.67
TRINITY_DN10631_c0_g1	0	0	0
TRINITY_DN10632_c0_g1	35	12.26	16.51
TRINITY_DN10633_c0_g1	596	20.68	27.85
TRINITY_DN10634_c0_g1	64	2.13	2.87
TRINITY_DN10635_c0_g1	735	49.64	66.83
TRINITY_DN10636_c0_g1	79	2.56	3.45
TRINITY_DN10637_c0_g1	102.44	31.79	42.8
TRINITY_DN10638_c0_g1	761	21.71	29.24
TRINITY_DN10638_c1_g1	263	10.23	13.77
TRINITY_DN10639_c0_g1	0	0	0
TRINITY_DN10639_c0_g2	4	0.37	0.5
TRINITY_DN10639_c0_g3	28	0.67	0.91
TRINITY_DN1063_c0_g1	959	25.68	34.58
TRINITY_DN10640_c0_g1	144	8.24	11.09
TRINITY_DN10641_c0_g1	142	2.44	3.29
TRINITY_DN10642_c0_g1	10	1.37	1.85
TRINITY_DN10643_c0_g1	282	3.57	4.81
TRINITY_DN10644_c0_g1	1513	84.62	113.94
TRINITY_DN10645_c0_g1	48	7.63	10.27
TRINITY_DN10646_c0_g1	3	4.11	5.54
TRINITY_DN10647_c0_g1	1216	22.54	30.35
TRINITY_DN10648_c0_g1	38	2.7	3.64
TRINITY_DN10649_c0_g1	0	0	0
TRINITY_DN1064_c0_g1	47	2.34	3.16
TRINITY_DN10650_c0_g1	3	0.59	0.79
TRINITY_DN10651_c0_g1	414	9.23	12.42
TRINITY_DN10652_c0_g1	2680	151.47	203.94
TRINITY_DN10653_c0_g1	3816	51.83	69.78
TRINITY_DN10654_c0_g1	382.46	5.87	7.91
TRINITY_DN10654_c1_g1	113	7.19	9.68
TRINITY_DN10654_c2_g1	60	2.36	3.17
TRINITY_DN10655_c0_g1	805	14.2	19.12
TRINITY_DN10656_c0_g1	189	4.42	5.95
TRINITY_DN10657_c0_g1	480	9.08	12.23
TRINITY_DN10658_c0_g1	64	1.17	1.58
TRINITY_DN10659_c0_g1	1229	11.83	15.93
TRINITY_DN1065_c0_g1	1103	44	59.24
TRINITY_DN10660_c0_g1	19	3.34	4.5
TRINITY_DN10661_c0_g1	157	3.96	5.33
TRINITY_DN10662_c0_g1	56	1.17	1.58
TRINITY_DN10663_c0_g1	197	6.61	8.9
TRINITY_DN10663_c1_g1	23	14.41	19.4
TRINITY_DN10664_c0_g1	36	2.7	3.64
TRINITY_DN10665_c0_g1	2158	80.89	108.9
TRINITY_DN10666_c0_g1	99	6.99	9.41
TRINITY_DN10667_c0_g1	54	11.61	15.63
TRINITY_DN10667_c1_g1	37	28.98	39.02
TRINITY_DN10668_c0_g1	5	0.12	0.16
TRINITY_DN10669_c0_g1	21	3.49	4.7
TRINITY_DN1066_c0_g1	307	14.61	19.67
TRINITY_DN1066_c1_g1	295	13.84	18.63
TRINITY_DN10670_c0_g1	2.93	1.06	1.43
TRINITY_DN10671_c0_g1	103	4.3	5.79
TRINITY_DN10672_c0_g1	908	24.87	33.49
TRINITY_DN10673_c0_g1	40	53.63	72.21
TRINITY_DN10674_c0_g1	50	2.04	2.75
TRINITY_DN10675_c0_g1	115	4.39	5.91
TRINITY_DN10676_c0_g1	47	1.67	2.25
TRINITY_DN10677_c0_g1	20	19.77	26.61
TRINITY_DN10678_c0_g1	57	5.12	6.9
TRINITY_DN10679_c0_g1	175	4.05	5.45
TRINITY_DN1067_c0_g1	975	11.89	16
TRINITY_DN10680_c0_g1	101	3.31	4.45
TRINITY_DN10681_c0_g1	14	8.51	11.46
TRINITY_DN10682_c0_g1	33	3.39	4.57
TRINITY_DN10683_c0_g1	54	2.3	3.1
TRINITY_DN10684_c0_g1	39	0.67	0.91
TRINITY_DN10684_c1_g1	3	1.37	1.84
TRINITY_DN10686_c0_g1	68	2.72	3.66
TRINITY_DN10687_c0_g1	110	2.68	3.6
TRINITY_DN10688_c0_g1	4	4.82	6.49
TRINITY_DN10689_c0_g1	848	23.45	31.57
TRINITY_DN10689_c1_g1	8	1.22	1.64
TRINITY_DN1068_c0_g1	317.24	68.25	91.89
TRINITY_DN1068_c0_g2	841.76	42.71	57.51
TRINITY_DN10690_c0_g1	72	65.11	87.67
TRINITY_DN10692_c0_g1	7	1.07	1.43
TRINITY_DN10693_c0_g1	7	1.12	1.51
TRINITY_DN10694_c0_g1	74	7.33	9.86
TRINITY_DN10695_c0_g1	32	1.63	2.19
TRINITY_DN10696_c0_g1	505	7.39	9.95
TRINITY_DN10697_c0_g1	0	0	0
TRINITY_DN10698_c0_g1	329	2.9	3.91
TRINITY_DN10699_c0_g1	278	2.9	3.91
TRINITY_DN10699_c1_g1	0	0	0
TRINITY_DN1069_c0_g1	1026	215.01	289.48
TRINITY_DN1069_c1_g1	169	4.62	6.22
TRINITY_DN1069_c2_g1	108	17.1	23.03
TRINITY_DN106_c0_g1	3262.96	22.25	29.96
TRINITY_DN106_c1_g1	1255.43	409.23	550.99
TRINITY_DN10700_c0_g1	495	16.06	21.62
TRINITY_DN10701_c0_g1	3314	168.96	227.48
TRINITY_DN10702_c0_g1	260	5.08	6.83
TRINITY_DN10703_c0_g1	2346	47.5	63.95
[truncated: 64,596 more rows]

## Sheet: July ON 1
gene_id	count	TPM	FPKM
[truncated: 65,500 more rows]

[truncated: 5 more sheets: July ON 2, July ON 3, July OFF 1, July OFF 2, July OFF 3]
