# Supplementary material for: Transcriptome Analysis of Pistacia vera Inflorescence Buds in Bearing and Non-Bearing Shoots Reveals the Molecular Mechanism Causing Premature Flower Bud Abscission
Source: Genes (Basel). 2020 Jul 25;11(8):851. doi: 10.3390/genes11080851 (PMC7465039; doi:10.3390/genes11080851)
Supplement: Supplementary file 1 [file genes-11-00851-s001.zip › Supplementary_Files/Table S4.xlsx]

## Sheet: June OFF vs ON
Category	Log2FC	Gene Name
PS.lightreaction.photosystem II.LHC-II	-3.59721	CELLULOSE SYNTHASE LIKE C8
PS.lightreaction.photosystem II.LHC-II	2.30603	PDE335 (Pigment defective 335)
PS.lightreaction.photosystem II.LHC-II	6.7468	MAF1
PS.lightreaction.photosystem I.LHC-I	-2.30603	photosystem I light harvesting complex gene 5
PS.lightreaction.photosystem I.PSI polypeptide subunits	-2.17318	cyclic electron flow (PGR5-LIKE A)
PS.lightreaction.photosystem I.PSI polypeptide subunits	-5.43825	ATP synthase (PDE332)
PS.lightreaction.photosystem I.PSI polypeptide subunits	2.15272	cytochrome (UGT76D1)
PS.lightreaction.cyclic electron flow-chlororespiration	-3.0758	response to water deprivation
PS.lightreaction.cyclic electron flow-chlororespiration	3.19736	post-illumination chlorophyll fluorescence increase
PS.lightreaction.cyclic electron flow-chlororespiration	-3.38945	CRR3 (chloro-respiratory reduction 3)
PS.calvin cycle.rubisco small subunit	-3.87153	ribulose bisphosphate carboxylase small chain 1A
PS.calvin cycle.rubisco small subunit	-3.08511	ribulose bisphosphate carboxylase small chain 1A
PS.calvin cycle.GAP	-3.01842	aldehyde dehydrogenase 11A3
PS.calvin cycle.transketolase	5.58267	transketolase 2
PS.calvin cycle.rubisco interacting	-5.28939	RUBISCO ACTIVASE
PS.lightreaction.photosystem II.PSII polypeptide subunits	2.81206	Photo system II reaction center protein A, PSBA
PS.lightreaction.photosystem II.PSII polypeptide subunits	2.59634	Photosystem II CP47 reaction center protein
