# Supplementary material for: Transcriptome Analysis of Pistacia vera Inflorescence Buds in Bearing and Non-Bearing Shoots Reveals the Molecular Mechanism Causing Premature Flower Bud Abscission
Source: Genes (Basel). 2020 Jul 25;11(8):851. doi: 10.3390/genes11080851 (PMC7465039; doi:10.3390/genes11080851)
Supplement: Supplementary file 1 [file genes-11-00851-s001.zip › Supplementary_Files/Table S5.xlsx]

## Sheet: Sheet1
Category Name	Gene ID	Gene Description	log2FC
AP2/EREBP, APETALA2/Ethylene protein family	trinity_dn44362_c0_g1	C-repeat-binding factor 4	3.4521
ARF, Auxin Response Factor family	trinity_dn15314_c0_g1	Auxin response factor 7	-3.81952
bHLH,Basic Helix-Loop-Helix family	trinity_dn25308_c0_g1	bZIP61	-2.27452
bHLH,Basic Helix-Loop-Helix family	trinity_dn64119_c0_g1	leucine zipper transcription factor 16	-2.22464
bHLH,Basic Helix-Loop-Helix family	trinity_dn55306_c0_g1	G-box binding factor 1	-2.35335
bHLH,Basic Helix-Loop-Helix family	trinity_dn13075_c0_g1	aldehyde dehydrogenase 11A3	-3.01842
bHLH,Basic Helix-Loop-Helix family	trinity_dn62035_c0_g1	unfertilized embryo sac 10	-2.0033
bHLH,Basic Helix-Loop-Helix family	trinity_dn28534_c0_g1	Jasmonate Associated MYC2 LIKE 3	-3.82754
bHLH,Basic Helix-Loop-Helix family	trinity_dn19680_c0_g1	UBC27	4.41255
bHLH,Basic Helix-Loop-Helix family	trinity_dn35700_c0_g1	basic Helix-Loop-Helix 105	-2.27104
HB,Homeobox transcription factor family	trinity_dn27031_c0_g1	ENHANCED DROUGHT TOLERANCE 1	-4.16098
HB,Homeobox transcription factor family	trinity_dn6760_c0_g1	BEL1-like homeodomain 3	-2.09578
HB,Homeobox transcription factor family	trinity_dn15449_c0_g1	HOMEOBOX PROTEIN GLABRA 2	2.99916
HB,Homeobox transcription factor family	trinity_dn26866_c0_g1	homeobox 7	2.01015
HB,Homeobox transcription factor family	trinity_dn19462_c0_g1	homeobox gene 8	-2.69083
HB,Homeobox transcription factor family	trinity_dn50129_c0_g1	HOMEODOMAIN-LEUCINE ZIPPER PROTEIN (IFL1)	-3.81452
HSF,Heat-shock transcription factor family	trinity_dn28431_c0_g1	heat shock transcription factor A2	-2.90129
HSF,Heat-shock transcription factor family	trinity_dn795_c0_g1	heat shock transcription factor A2	-4.02639
HSF,Heat-shock transcription factor family	trinity_dn3513_c0_g1	heat shock transcription factor A2	-3.71142
HSF,Heat-shock transcription factor family	trinity_dn177_c4_g1	HEAT SHOCK TRANSCRIPTION FACTOR A7B	-2.10518
MADS box transcription factor family	trinity_dn41424_c0_g1	AGAMOUS-like 6	4.61554
MADS box transcription factor family	trinity_dn214_c2_g1	FLORAL HOMEOTIC PROTEIN APETALA 3	-2.46006
MADS box transcription factor family	trinity_dn3089_c0_g1	AGAMOUS-like 16	2.18268
MYB domain transcription factor family	trinity_dn53066_c0_g1	HXXXD-type acyl-transferase family protein	-5.5274
MYB domain transcription factor family	trinity_dn61492_c0_g1	MYB60	-3.52016
MYB domain transcription factor family	trinity_dn25150_c0_g1	FMO1	-3.18371
MYB domain transcription factor family	trinity_dn53568_c0_g1	MYB3	-3.661
MYB domain transcription factor family	trinity_dn31187_c0_g1	MYB3	-3.12811
MYB domain transcription factor family	trinity_dn54345_c0_g1	myb domain protein 103	2.85131
MYB domain transcription factor family	trinity_dn26530_c0_g1	MYB14	2.9393
MYB domain transcription factor family	trinity_dn61933_c0_g1	MYB106	-4.88495
MYB domain transcription factor family	trinity_dn32552_c0_g1	MYB16	-2.70648
MYB domain transcription factor family	trinity_dn18040_c1_g1	MYB111	-3.37787
MYB-related transcription factor family	trinity_dn5375_c0_g1	LATE ELONGATED HYPOCOTYL	-4.44787
MYB-related transcription factor family	trinity_dn59867_c0_g1	LHY-CCA1-LIKE5	-5.85178
MYB-related transcription factor family	trinity_dn12866_c0_g1	REVEILLE 8	-2.02729
MYB-related transcription factor family	trinity_dn49073_c0_g1	KUODA1	-2.03857
WRKY domain transcription factor family	trinity_dn21697_c0_g1	WRKY19	-3.10496
WRKY domain transcription factor family	trinity_dn57240_c0_g1	WRKY31	6.08742
WRKY domain transcription factor family	trinity_dn48581_c0_g1	WRKY53	2.04097
WRKY domain transcription factor family	trinity_dn20711_c0_g1	WRKY72	4.18844
WRKY domain transcription factor family	trinity_dn48149_c0_g1	WRKY49	-5.32043
bZIP transcription factor family	trinity_dn48766_c0_g1	bZIP16	-2.04016
bZIP transcription factor family	trinity_dn27810_c0_g1	G-box binding factor 3	-3.33913
bZIP transcription factor family	trinity_dn48477_c0_g1	basic leucine-zipper 42	5.35275
bZIP transcription factor family	trinity_dn60285_c0_g1	bZIP42	2.48375
bZIP transcription factor family	trinity_dn17726_c0_g1	BZIP61	-4.02491
bZIP transcription factor family	trinity_dn54730_c0_g1	BZIP61	-6.02905
bZIP transcription factor family	trinity_dn18846_c1_g1	G-box binding factor 1	6.83538
Histone acetyltransferases	trinity_dn58305_c0_g1	ULI3	-2.83985
