# Supplementary material for: Transcriptome Analysis of Pistacia vera Inflorescence Buds in Bearing and Non-Bearing Shoots Reveals the Molecular Mechanism Causing Premature Flower Bud Abscission
Source: Genes (Basel). 2020 Jul 25;11(8):851. doi: 10.3390/genes11080851 (PMC7465039; doi:10.3390/genes11080851)
Supplement: Supplementary file 1 [file genes-11-00851-s001.zip › Supplementary_Files/Table S6.xlsx]

## Sheet: July OFF vs ON
Category	Log2FC	Gene Name
PS.lightreaction.photosystem II.LHC-II	-3.2149	CELLULOSE SYNTHASE LIKE C8
PS.lightreaction.photosystem II.LHC-II	3.17826	PDE335 (Pigment defective 335)
PS.lightreaction.photosystem I.PSI polypeptide subunits	-2.18429	cyclic electron flow (PGR5-LIKE A)
PS.lightreaction.photosystem I.PSI polypeptide subunits	-6.93457	ATP synthase (PDE332)
PS.lightreaction.photosystem I.PSI polypeptide subunits	1.93149	cytochrome (UGT76D1)
PS.lightreaction.cyclic electron flow-chlororespiration	3.34289	post-illumination chlorophyll fluorescence increase
PS.lightreaction.cyclic electron flow-chlororespiration	-1.92475	CRR3 (chloro-respiratory reduction 3)
PS.calvin cycle.rubisco small subunit	-2.15732	ribulose bisphosphate carboxylase small chain 1A
PS.calvin cycle.GAP	-3.11432	aldehyde dehydrogenase 11A3
PS.calvin cycle.transketolase	6.56328	transketolase 2
PS.lightreaction.photosystem II.PSII polypeptide subunits	1.18084	Photo system II reaction center protein A, PSBA
PS.lightreaction.photosystem II.PSII polypeptide subunits	1.95453	Photosystem II CP47 reaction center protein
